# Supplementary material for: Long-range epigenetic regulation is conferred by genetic variation located at thousands of independent loci
Source: Nat Commun. 2015 Feb 26;6:6326. doi: 10.1038/ncomms7326 (PMC4351585; doi:10.1038/ncomms7326)
Supplement: Supplementary Dataset 1 — List of significant proximal SNP-CpG associations. The table shows proximal SNP-CpG pairs significant at FDR<5%, their positions, the proportion of methylation variance explained by the SNP, the mean methylation values stratified by genotype and genome annotations. [file ncomms7326-s2.xlsx]

## Sheet: SupplementaryTable1.csv
SNP	Chr	Pos	CpG	Chr	Pos	R2	Pv	Allele A	Allele B	Direction Allele B	AA mean beta (N)	AB mean beta(N)	BB mean beta (N)	Gene annotations	CpG location	CpG type
rs2980300	1	785989	cg05898754	1	805102	0.131	9.87283e-46	C	T	+	0.183 (1017)	0.207 (432)	0.25 (34)	FAM41C	Body	N_Shore
rs950122	1	846864	cg13938959	1	834183	0.071	4.88326e-24	G	C	+	0.742 (927)	0.764 (459)	0.78 (38)
rs950122	1	846864	cg08128007	1	839435	0.161	1.33499e-54	G	C	-	0.94 (927)	0.916 (459)	0.879 (38)			N_Shore
rs950122	1	846864	cg23733394	1	839752	0.223	1.06379e-77	G	C	-	0.437 (927)	0.322 (459)	0.106 (38)			Island
rs950122	1	846864	cg04364728	1	845810	0.451	1.98235e-182	G	C	+	0.362 (927)	0.439 (459)	0.514 (38)			Island
rs950122	1	846864	cg05151709	1	846155	0.437	1.57363e-174	G	C	+	0.597 (927)	0.646 (459)	0.702 (38)			S_Shore
rs950122	1	846864	cg08546707	1	846195	0.4	1.91104e-155	G	C	+	0.767 (927)	0.81 (459)	0.848 (38)			S_Shore
rs950122	1	846864	cg21786289	1	854966	0.062	5.60821e-21	G	C	-	0.978 (927)	0.971 (459)	0.961 (38)	FLJ39609	TSS200	Island
rs950122	1	846864	cg13856810	1	861886	0.05	5.53146e-17	G	C	-	0.886 (927)	0.873 (459)	0.842 (38)	SAMD11	Body	S_Shore
rs950122	1	846864	cg06531475	1	870791	0.063	3.2294e-21	G	C	-	0.478 (927)	0.432 (459)	0.359 (38)	SAMD11	Body	Island
rs950122	1	846864	cg14156792	1	870958	0.17	4.17607e-58	G	C	-	0.63 (927)	0.541 (459)	0.425 (38)	SAMD11	Body	Island
rs950122	1	846864	cg24997886	1	871033	0.122	6.36894e-41	G	C	-	0.363 (927)	0.293 (459)	0.171 (38)	SAMD11	Body	Island
rs950122	1	846864	cg01727431	1	871057	0.159	7.72549e-54	G	C	-	0.595 (927)	0.513 (459)	0.407 (38)	SAMD11	Body	Island
rs950122	1	846864	cg10146935	1	871308	0.062	4.65882e-21	G	C	-	0.285 (927)	0.219 (459)	0.122 (38)	SAMD11	Body	Island
rs950122	1	846864	cg02439789	1	871441	0.077	8.85199e-26	G	C	-	0.577 (927)	0.521 (459)	0.419 (38)	SAMD11	Body	Island
rs950122	1	846864	cg05819296	1	871980	0.133	1.0903e-44	G	C	-	0.896 (927)	0.874 (459)	0.844 (38)	SAMD11	Body	S_Shore
rs950122	1	846864	cg13904806	1	874697	0.16	2.40239e-54	G	C	-	0.963 (927)	0.931 (459)	0.879 (38)	SAMD11	Body	N_Shore
rs950122	1	846864	cg03269716	1	874896	0.148	5.88469e-50	G	C	-	0.665 (927)	0.631 (459)	0.583 (38)	SAMD11	Body	N_Shore
rs950122	1	846864	cg04121631	1	875345	0.166	1.46527e-56	G	C	-	0.196 (927)	0.152 (459)	0.095 (38)	SAMD11	Body	N_Shore
rs950122	1	846864	cg21830050	1	891193	0.163	2.31815e-55	G	C	+	0.628 (927)	0.682 (459)	0.732 (38)	NOC2L	Body	N_Shelf
rs950122	1	846864	cg11246447	1	900424	0.076	1.84018e-25	G	C	+	0.889 (927)	0.904 (459)	0.925 (38)	KLHL17/PLEKHN1	Body/TSS1500	Island
rs950122	1	846864	cg14997037	1	900550	0.037	4.1872e-13	G	C	+	0.98 (927)	0.983 (459)	0.986 (38)	KLHL17/PLEKHN1	Body/TSS1500	Island
rs950122	1	846864	cg00328058	1	901062	0.057	2.84944e-19	G	C	-	0.799 (927)	0.784 (459)	0.772 (38)	PLEKHN1	TSS1500	Island
rs950122	1	846864	cg25774148	1	964497	0.029	2.43794e-10	G	C	-	0.975 (927)	0.973 (459)	0.972 (38)	AGRN	Body	Island
rs950122	1	846864	cg17021880	1	964506	0.035	2.01465e-12	G	C	-	0.939 (927)	0.93 (459)	0.919 (38)	AGRN	Body	Island
rs4075116	1	1003629	cg05505459	1	911995	0.214	1.09442e-80	T	C	+	0.217 (795)	0.345 (636)	0.425 (111)	C1orf170	Body	N_Shore
rs4075116	1	1003629	cg03648020	1	931327	0.261	9.59394e-101	T	C	+	0.408 (795)	0.487 (636)	0.557 (111)			N_Shelf
rs4075116	1	1003629	cg03811829	1	949449	0.039	7.62474e-15	T	C	-	0.905 (795)	0.889 (636)	0.88 (111)	ISG15	Body	Island
rs4075116	1	1003629	cg04788999	1	949850	0.035	2.9144e-13	T	C	-	0.827 (795)	0.81 (636)	0.796 (111)	ISG15	Body	Island
rs4075116	1	1003629	cg16526047	1	949893	0.027	1.5868e-10	T	C	-	0.707 (795)	0.692 (636)	0.677 (111)	ISG15	3'UTR	S_Shore
rs4075116	1	1003629	cg09363892	1	954619	0.152	9.64804e-56	T	C	+	0.094 (795)	0.115 (636)	0.14 (111)	AGRN	TSS1500	N_Shore
rs4075116	1	1003629	cg03185752	1	954631	0.164	3.21364e-60	T	C	+	0.044 (795)	0.054 (636)	0.064 (111)	AGRN	TSS1500	N_Shore
rs4075116	1	1003629	cg13100600	1	958351	0.039	1.22328e-14	T	C	+	0.524 (795)	0.545 (636)	0.564 (111)	AGRN	Body	S_Shelf
rs4075116	1	1003629	cg20594982	1	976707	0.032	2.54696e-12	T	C	+	0.825 (795)	0.848 (636)	0.869 (111)	AGRN	Body	Island
rs4075116	1	1003629	cg24730157	1	984428	0.049	4.79327e-18	T	C	-	0.983 (795)	0.98 (636)	0.98 (111)	AGRN	Body	Island
rs4075116	1	1003629	cg09123721	1	998638	0.093	9.36228e-34	T	C	-	0.694 (795)	0.665 (636)	0.623 (111)			N_Shore
rs4075116	1	1003629	cg21779088	1	1000856	0.124	6.74529e-45	T	C	-	0.986 (795)	0.977 (636)	0.963 (111)			N_Shore
rs4075116	1	1003629	cg04891761	1	1001973	0.033	1.5956e-12	T	C	+	0.595 (795)	0.609 (636)	0.62 (111)			N_Shore
rs4075116	1	1003629	cg15500259	1	1002068	0.092	3.40113e-33	T	C	+	0.83 (795)	0.847 (636)	0.861 (111)			N_Shore
rs4075116	1	1003629	cg10955566	1	1003126	0.1	2.36592e-36	T	C	+	0.821 (795)	0.859 (636)	0.911 (111)			Island
rs4075116	1	1003629	cg08709360	1	1003376	0.065	7.51269e-24	T	C	+	0.92 (795)	0.947 (636)	0.977 (111)			Island
rs4075116	1	1003629	cg01244934	1	1003417	0.041	2.11273e-15	T	C	+	0.943 (795)	0.957 (636)	0.967 (111)			Island
rs4075116	1	1003629	cg15899727	1	1003529	0.155	4.80331e-57	T	C	+	0.845 (795)	0.883 (636)	0.919 (111)			Island
rs4075116	1	1003629	cg18432292	1	1003755	0.61	0	T	C	-	0.414 (795)	0.345 (636)	0.253 (111)			Island
rs4075116	1	1003629	cg08750554	1	1005100	0.256	1.97304e-98	T	C	-	0.273 (795)	0.239 (636)	0.191 (111)			Island
rs4075116	1	1003629	cg26702212	1	1005170	0.047	1.40741e-17	T	C	-	0.815 (795)	0.808 (636)	0.795 (111)			Island
rs4075116	1	1003629	cg24517686	1	1005398	0.071	6.44999e-26	T	C	-	0.851 (795)	0.84 (636)	0.827 (111)			S_Shore
rs4075116	1	1003629	cg11200797	1	1016470	0.099	6.72169e-36	T	C	+	0.898 (795)	0.928 (636)	0.96 (111)			N_Shore
rs4075116	1	1003629	cg05528516	1	1070040	0.106	2.01787e-38	T	C	-	0.905 (795)	0.876 (636)	0.846 (111)			N_Shelf
rs9442385	1	1097335	cg00300303	1	1067223	0.076	1.94021e-27	G	T	-	0.761 (1285)	0.741 (233)	0.732 (13)
rs9442385	1	1097335	cg09032281	1	1067397	0.036	1.18532e-13	G	T	-	0.938 (1285)	0.932 (233)	0.935 (13)
rs9442385	1	1097335	cg14824543	1	1076166	0.041	2.06158e-15	G	T	-	0.969 (1285)	0.958 (233)	0.965 (13)			S_Shelf
rs9442385	1	1097335	cg00082285	1	1097270	0.028	5.58746e-11	G	T	+	0.91 (1285)	0.923 (233)	0.944 (13)			N_Shore
rs9442385	1	1097335	cg05336956	1	1098001	0.033	1.75448e-12	G	T	+	0.391 (1285)	0.419 (233)	0.421 (13)			N_Shore
rs9442385	1	1097335	cg21778193	1	1098070	0.033	1.65309e-12	G	T	+	0.818 (1285)	0.855 (233)	0.882 (13)			Island
rs9442385	1	1097335	cg21810793	1	1103225	0.029	2.9841e-11	G	T	-	0.948 (1285)	0.937 (233)	0.947 (13)	MIR200A	TSS200	S_Shelf
rs10907175	1	1130727	cg14008593	1	1117473	0.04	4.08117e-15	A	C	-	0.693 (1267)	0.669 (265)	0.646 (13)	TTLL10	Body	S_Shore
rs10907175	1	1130727	cg06910084	1	1121086	0.027	1.02655e-10	A	C	+	0.868 (1267)	0.879 (265)	0.887 (13)	TTLL10	3'UTR
rs10907175	1	1130727	cg25144135	1	1144012	0.057	7.88978e-21	A	C	+	0.303 (1267)	0.328 (265)	0.349 (13)			N_Shore
rs10907175	1	1130727	cg16266669	1	1144558	0.038	2.06814e-14	A	C	+	0.067 (1267)	0.072 (265)	0.079 (13)			N_Shore
rs10907175	1	1130727	cg06964912	1	1173622	0.159	1.41403e-58	A	C	-	0.266 (1267)	0.221 (265)	0.173 (13)			N_Shore
rs10907175	1	1130727	cg12108798	1	1173916	0.073	1.18446e-26	A	C	-	0.785 (1267)	0.76 (265)	0.725 (13)			Island
rs10907175	1	1130727	cg00657094	1	1174190	0.051	9.053e-19	A	C	-	0.957 (1267)	0.947 (265)	0.945 (13)			Island
rs10907175	1	1130727	cg20411340	1	1175370	0.144	6.76395e-53	A	C	-	0.707 (1267)	0.651 (265)	0.583 (13)			S_Shore
rs10907175	1	1130727	cg24034746	1	1175851	0.097	4.79718e-35	A	C	-	0.97 (1267)	0.96 (265)	0.939 (13)			S_Shore
rs10907175	1	1130727	cg09331144	1	1176376	0.271	1.65617e-105	A	C	-	0.663 (1267)	0.576 (265)	0.444 (13)			N_Shore
rs10907175	1	1130727	cg07719599	1	1177886	0.118	7.59357e-43	A	C	-	0.953 (1267)	0.941 (265)	0.921 (13)	FAM132A	3'UTR	Island
rs10907175	1	1130727	cg00211609	1	1178039	0.069	2.79822e-25	A	C	-	0.781 (1267)	0.763 (265)	0.754 (13)	FAM132A	Body	Island
rs10907175	1	1130727	cg26314055	1	1182658	0.076	1.63158e-27	A	C	-	0.106 (1267)	0.083 (265)	0.065 (13)	FAM132A	TSS1500	S_Shore
rs10907175	1	1130727	cg20747739	1	1183257	0.052	3.81946e-19	A	C	-	0.813 (1267)	0.791 (265)	0.769 (13)	FAM132A	TSS1500	S_Shore
rs2887286	1	1156131	cg16366262	1	1118157	0.042	1.9703e-15	T	C	-	0.564 (1053)	0.515 (410)	0.456 (39)	TTLL10	Body	S_Shelf
rs2887286	1	1156131	cg18312010	1	1118338	0.051	1.82502e-18	T	C	-	0.25 (1053)	0.232 (410)	0.227 (39)	TTLL10	Body	S_Shelf
rs11260562	1	1165310	cg10056813	1	1108860	0.037	1.57423e-13	G	A	+	0.762 (1266)	0.794 (195)	0.847 (7)	TTLL10	TSS1500	N_Shore
rs11260562	1	1165310	cg14709479	1	1108924	0.079	2.07797e-27	G	A	+	0.312 (1266)	0.411 (195)	0.561 (7)	TTLL10	TSS1500	N_Shore
rs11260562	1	1165310	cg01961752	1	1109012	0.127	4.99665e-44	G	A	+	0.114 (1266)	0.217 (195)	0.352 (7)	TTLL10	TSS1500	N_Shore
rs11260562	1	1165310	cg01511231	1	1109676	0.099	3.0624e-34	G	A	+	0.473 (1266)	0.555 (195)	0.632 (7)	TTLL10	5'UTR	Island
rs11260562	1	1165310	cg19237691	1	1141617	0.05	1.76612e-17	G	A	+	0.119 (1266)	0.135 (195)	0.158 (7)	TNFRSF18	Body	N_Shore
rs11260562	1	1165310	cg10583942	1	1142892	0.042	4.26325e-15	G	A	+	0.684 (1260)	0.721 (194)	0.72 (7)	TNFRSF18	TSS1500	S_Shore
rs11260562	1	1165310	cg17177602	1	1196457	0.034	1.68641e-12	G	A	+	0.699 (1266)	0.741 (195)	0.754 (7)	LOC100128842/UBE2J2	Body/Body
rs11260562	1	1165310	cg11225330	1	1196747	0.027	4.59155e-10	G	A	+	0.842 (1266)	0.868 (195)	0.873 (7)	LOC100128842/UBE2J2	Body/Body
rs11260562	1	1165310	cg03525583	1	1197536	0.056	1.1004e-19	G	A	-	0.971 (1266)	0.948 (194)	0.911 (6)	LOC100128842/UBE2J2	TSS1500/Body
rs11260562	1	1165310	cg19816994	1	1203436	0.044	1.52808e-15	G	A	-	0.969 (1266)	0.966 (195)	0.933 (7)	UBE2J2	5'UTR	Island
rs11260562	1	1165310	cg24658349	1	1203450	0.028	2.865e-10	G	A	-	0.988 (1266)	0.986 (195)	0.941 (7)	UBE2J2	5'UTR	Island
rs11260562	1	1165310	cg09870910	1	1222942	0.058	3.70861e-20	G	A	-	0.98 (1266)	0.975 (195)	0.97 (7)	SCNN1D	Body
rs11260562	1	1165310	cg25151559	1	1223442	0.033	6.16352e-12	G	A	-	0.821 (1266)	0.787 (195)	0.777 (7)	SCNN1D	Body
rs11260562	1	1165310	cg18224942	1	1225781	0.03	3.97992e-11	G	A	-	0.544 (1266)	0.503 (195)	0.417 (7)	SCNN1D	Body	N_Shelf
rs11260562	1	1165310	cg26369180	1	1246414	0.041	1.08511e-14	G	A	+	0.933 (1266)	0.941 (195)	0.951 (7)	PUSL1	Body	N_Shore
rs11260562	1	1165310	cg19898526	1	1275714	0.04	3.13928e-14	G	A	-	0.973 (1266)	0.971 (195)	0.888 (7)	DVL1	Body	S_Shelf
rs11260562	1	1165310	cg21118819	1	1287259	0.119	2.89955e-41	G	A	-	0.812 (1266)	0.76 (195)	0.657 (7)			S_Shore
rs11260562	1	1165310	cg14270725	1	1289806	0.07	1.84889e-24	G	A	+	0.342 (1266)	0.413 (195)	0.356 (7)	MXRA8	Body	Island
rs11260562	1	1165310	cg15386434	1	1289835	0.076	1.86646e-26	G	A	+	0.187 (1266)	0.282 (195)	0.235 (7)	MXRA8	Body	Island
rs11260562	1	1165310	cg14793596	1	1290092	0.096	4.40875e-33	G	A	+	0.109 (1266)	0.186 (195)	0.156 (7)	MXRA8	Body	Island
rs11260562	1	1165310	cg07284273	1	1290212	0.076	3.02427e-26	G	A	+	0.14 (1266)	0.22 (195)	0.204 (7)	MXRA8	Body	Island
rs11260562	1	1165310	cg25063151	1	1290554	0.104	8.87522e-36	G	A	+	0.119 (1266)	0.25 (195)	0.195 (7)	MXRA8	Body	Island
rs11260562	1	1165310	cg19436320	1	1290708	0.083	1.26703e-28	G	A	+	0.251 (1266)	0.355 (195)	0.335 (7)	MXRA8	Body	Island
rs11260562	1	1165310	cg00040588	1	1290712	0.094	1.51038e-32	G	A	+	0.297 (1266)	0.396 (195)	0.362 (7)	MXRA8	Body	Island
rs11260562	1	1165310	cg12478066	1	1294006	0.044	1.22576e-15	G	A	-	0.218 (1266)	0.199 (195)	0.163 (7)	MXRA8	TSS200	S_Shelf
rs11260562	1	1165310	cg23036947	1	1294018	0.047	1.35159e-16	G	A	-	0.218 (1266)	0.198 (195)	0.169 (7)	MXRA8	TSS200	S_Shelf
rs11260562	1	1165310	cg22109675	1	1297567	0.03	3.37148e-11	G	A	-	0.628 (1266)	0.6 (195)	0.526 (7)
rs11260562	1	1165310	cg00060374	1	1355235	0.047	8.26581e-17	G	A	+	0.868 (1266)	0.905 (195)	0.925 (7)	LOC441869	Body	Island
rs3766180	1	1478153	cg21285198	1	1360970	0.028	5.7255e-11	T	C	+	0.768 (797)	0.776 (624)	0.783 (118)	TMEM88B	TSS1500	N_Shore
rs3766180	1	1478153	cg04865726	1	1365911	0.124	7.76627e-45	T	C	+	0.29 (797)	0.322 (624)	0.364 (118)			S_Shelf
rs3766180	1	1478153	cg12407057	1	1366206	0.16	7.76578e-59	T	C	+	0.638 (797)	0.673 (624)	0.728 (118)			S_Shelf
rs3766180	1	1478153	cg09668627	1	1371844	0.171	4.24627e-63	T	C	+	0.751 (797)	0.782 (624)	0.813 (118)	VWA1	Body	S_Shore
rs3766180	1	1478153	cg13897675	1	1374310	0.069	3.31136e-25	T	C	-	0.974 (797)	0.945 (624)	0.9 (118)	VWA1	Body	N_Shore
rs3766180	1	1478153	cg09860601	1	1374601	0.042	9.11897e-16	T	C	-	0.772 (797)	0.761 (624)	0.744 (118)	VWA1	Body	Island
rs3766180	1	1478153	cg13321900	1	1455303	0.043	6.19296e-16	T	C	+	0.832 (797)	0.841 (624)	0.848 (118)	ATAD3A	Body	Island
rs3766180	1	1478153	cg13850380	1	1475143	0.277	1.228e-107	T	C	+	0.245 (797)	0.298 (624)	0.327 (118)	C1orf70	Body	Island
rs3766180	1	1478153	cg00813378	1	1475209	0.4	2.73178e-168	T	C	+	0.209 (797)	0.299 (624)	0.374 (118)	C1orf70	Body	Island
rs3766180	1	1478153	cg08738570	1	1475265	0.304	4.38256e-120	T	C	+	0.237 (797)	0.295 (624)	0.341 (118)	C1orf70	Body	N_Shore
rs3766180	1	1478153	cg23244095	1	1476269	0.09	1.27354e-32	T	C	+	0.505 (797)	0.511 (624)	0.523 (118)	C1orf70	TSS1500	Island
rs3766180	1	1478153	cg01802295	1	1477194	0.12	2.14417e-43	T	C	+	0.905 (797)	0.916 (624)	0.926 (118)	SSU72	3'UTR	S_Shore
rs3766180	1	1478153	cg04126957	1	1479238	0.442	8.011e-192	T	C	+	0.858 (797)	0.889 (624)	0.935 (118)	SSU72	Body	S_Shelf
rs7540231	1	1506035	cg26226110	1	1395945	0.048	1.80965e-17	A	G	-	0.342 (1075)	0.321 (385)	0.283 (44)	ATAD3C	Body	N_Shore
rs7519837	1	1510801	cg22517356	1	1361216	0.063	4.99789e-23	C	T	+	0.511 (768)	0.535 (638)	0.556 (133)	TMEM88B	TSS1500	N_Shore
rs7519837	1	1510801	cg09368716	1	1361655	0.109	2.09752e-39	C	T	+	0.615 (768)	0.637 (638)	0.682 (133)	TMEM88B	1stExon	Island
rs7519837	1	1510801	cg12208770	1	1361666	0.078	2.67348e-28	C	T	+	0.636 (768)	0.652 (638)	0.683 (133)	TMEM88B	1stExon	Island
rs7519837	1	1510801	cg26863172	1	1361729	0.097	3.36766e-35	C	T	+	0.637 (768)	0.667 (638)	0.713 (133)	TMEM88B	1stExon	Island
rs7519837	1	1510801	cg03538326	1	1375845	0.064	3.59632e-23	C	T	+	0.813 (768)	0.827 (638)	0.866 (133)	VWA1	3'UTR	S_Shore
rs7519837	1	1510801	cg16001723	1	1474399	0.035	2.98393e-13	C	T	+	0.989 (768)	0.99 (638)	0.991 (133)	C1orf70	Body	N_Shore
rs7519837	1	1510801	cg20755353	1	1510883	0.157	1.96646e-57	C	T	-	0.102 (768)	0.087 (638)	0.074 (133)	SSU72	TSS1500	S_Shore
rs2272908	1	1721479	cg08122070	1	1689610	0.033	1.67169e-12	C	T	+	0.926 (377)	0.934 (796)	0.948 (368)	NADK	Body	N_Shelf
rs2272908	1	1721479	cg05152432	1	1689887	0.091	4.56316e-33	C	T	+	0.972 (377)	0.975 (796)	0.978 (368)	NADK	Body	N_Shore
rs2272908	1	1721479	cg12150066	1	1823305	0.087	1.96391e-31	C	T	-	0.016 (377)	0.015 (796)	0.013 (368)	GNB1	TSS1500	S_Shore
rs2272908	1	1721479	cg15028578	1	1874898	0.034	6.12211e-13	C	T	-	0.892 (377)	0.883 (796)	0.878 (368)			Island
rs3737628	1	1722932	cg01512113	1	1680232	0.029	3.90967e-11	T	C	+	0.935 (370)	0.938 (793)	0.942 (368)			S_Shore
rs3737628	1	1722932	cg06964353	1	1683176	0.03	1.78314e-11	T	C	-	0.89 (370)	0.883 (793)	0.878 (368)	NADK	3'UTR	N_Shelf
rs3737628	1	1722932	cg02297801	1	1710663	0.034	6.91109e-13	T	C	+	0.123 (370)	0.13 (793)	0.136 (368)	NADK	TSS1500	S_Shore
rs3737628	1	1722932	cg24163210	1	1713944	0.077	1.21091e-27	T	C	+	0.555 (370)	0.569 (793)	0.583 (368)			Island
rs3737628	1	1722932	cg13461447	1	1714001	0.106	3.38471e-38	T	C	+	0.31 (370)	0.33 (793)	0.35 (368)			Island
rs3737628	1	1722932	cg10207218	1	1714140	0.078	3.73959e-28	T	C	+	0.19 (370)	0.213 (793)	0.235 (368)			Island
rs3737628	1	1722932	cg05262191	1	1714271	0.03	1.45082e-11	T	C	+	0.049 (370)	0.055 (793)	0.058 (368)			S_Shore
rs3737628	1	1722932	cg18162783	1	1795891	0.054	7.5483e-20	T	C	+	0.966 (370)	0.972 (793)	0.977 (368)	GNB1	5'UTR
rs3737628	1	1722932	cg07380540	1	1825861	0.219	6.705e-82	T	C	-	0.749 (370)	0.726 (793)	0.707 (368)			S_Shelf
rs3737628	1	1722932	cg16652392	1	1826227	0.044	2.50202e-16	T	C	-	0.832 (370)	0.819 (793)	0.81 (368)			S_Shelf
rs3737628	1	1722932	cg01826337	1	1846001	0.03	1.56874e-11	T	C	+	0.885 (370)	0.886 (793)	0.894 (368)	CALML6	TSS1500
rs3737628	1	1722932	cg22447799	1	1855324	0.181	1.82297e-66	T	C	+	0.812 (370)	0.832 (793)	0.857 (368)			N_Shelf
rs3737628	1	1722932	cg03719984	1	1859247	0.028	6.13636e-11	T	C	+	0.938 (370)	0.947 (793)	0.953 (368)			Island
rs3737628	1	1722932	cg04624458	1	1913527	0.045	1.40631e-16	T	C	+	0.959 (370)	0.965 (793)	0.968 (368)	KIAA1751	Body	Island
rs9786963	1	1759026	cg21776599	1	1830693	0.039	8.23733e-15	C	T	+	0.288 (1396)	0.303 (137)	0.315 (8)
rs10907187	1	1759054	cg04886783	1	1852216	0.027	9.83023e-11	G	A	-	0.724 (823)	0.716 (615)	0.711 (107)	TMEM52	TSS1500	S_Shore
rs10907187	1	1759054	cg02050973	1	1852238	0.075	2.9662e-27	G	A	-	0.907 (823)	0.895 (615)	0.887 (107)	TMEM52	TSS1500	S_Shore
rs10907187	1	1759054	cg07419586	1	1852604	0.149	9.07363e-55	G	A	-	0.874 (823)	0.861 (615)	0.851 (107)			S_Shore
rs10907187	1	1759054	cg24503109	1	1897585	0.034	4.2511e-13	G	A	-	0.895 (823)	0.878 (615)	0.867 (107)	KIAA1751	Body	Island
rs10907187	1	1759054	cg16388674	1	1910431	0.04	3.62751e-15	G	A	+	0.982 (823)	0.983 (615)	0.984 (107)	KIAA1751	Body	Island
rs7511905	1	1793786	cg10096055	1	1851165	0.026	3.25991e-10	C	A	+	0.019 (1401)	0.021 (134)	0.113 (8)	TMEM52	TSS1500	Island
rs7511905	1	1793786	cg10219957	1	1851416	0.03	9.36269e-12	C	A	+	0.761 (1401)	0.776 (134)	0.787 (8)	TMEM52	TSS1500	S_Shore
rs6603803	1	1812688	cg19018051	1	1625395	0.035	2.90022e-13	A	G	+	0.687 (385)	0.691 (781)	0.713 (380)	CDK11B/CDK11B/LOC728661	5'UTR/Body/TSS1500	S_Shore
rs6603803	1	1812688	cg16990280	1	1674679	0.163	2.81003e-60	A	G	+	0.95 (385)	0.965 (781)	0.974 (380)	SLC35E2	5'UTR	N_Shelf
rs6603803	1	1812688	cg15260978	1	1685832	0.051	5.58192e-19	A	G	+	0.85 (385)	0.856 (781)	0.862 (380)	NADK	Body	Island
rs6603803	1	1812688	cg02769781	1	1713676	0.069	3.24912e-25	A	G	-	0.413 (385)	0.399 (781)	0.379 (380)			Island
rs6603803	1	1812688	cg00558749	1	1713950	0.049	5.33828e-18	A	G	-	0.634 (385)	0.625 (781)	0.614 (380)			Island
rs6603803	1	1812688	cg23982607	1	1823379	0.701	0	A	G	-	0.199 (385)	0.122 (781)	0.03 (380)	GNB1	TSS1500	S_Shore
rs6603803	1	1812688	cg22962923	1	1839959	0.037	7.27793e-14	A	G	+	0.829 (385)	0.835 (781)	0.842 (380)			Island
rs6603803	1	1812688	cg16926213	1	1841314	0.336	8.98303e-136	A	G	+	0.796 (385)	0.843 (781)	0.903 (380)			S_Shore
rs6603803	1	1812688	cg06443644	1	1846046	0.045	7.89665e-17	A	G	-	0.923 (385)	0.915 (781)	0.912 (380)	CALML6	TSS1500
rs6603803	1	1812688	cg24641654	1	1860337	0.079	1.2927e-28	A	G	-	0.713 (385)	0.685 (781)	0.672 (380)			S_Shore
rs6603803	1	1812688	cg06853697	1	1868638	0.052	2.59254e-19	A	G	-	0.896 (385)	0.885 (781)	0.874 (380)
rs6603803	1	1812688	cg17747265	1	1875780	0.627	4.94065645841247e-324	A	G	-	0.483 (385)	0.363 (781)	0.198 (380)			Island
rs6603803	1	1812688	cg03396347	1	1875803	0.649	0	A	G	-	0.85 (385)	0.698 (781)	0.536 (380)			Island
rs6603803	1	1812688	cg24525340	1	1877535	0.399	1.91443e-168	A	G	+	0.757 (385)	0.78 (781)	0.802 (380)			S_Shore
rs6603803	1	1812688	cg12035532	1	1886765	0.031	4.72888e-12	A	G	+	0.989 (385)	0.991 (781)	0.992 (380)	KIAA1751	3'UTR	Island
rs6603803	1	1812688	cg27587063	1	1912065	0.028	6.48715e-11	A	G	+	0.848 (385)	0.857 (781)	0.869 (380)	KIAA1751	Body	Island
rs6688000	1	1823922	cg11572942	1	1656592	0.047	1.82904e-17	G	A	-	0.96 (1396)	0.944 (137)	0.937 (8)	CDK11A/CDK11B	TSS1500/TSS1500	S_Shore
rs2803285	1	1888369	cg06174563	1	1851910	0.055	1.37131e-19	G	A	-	0.924 (1047)	0.916 (405)	0.919 (48)	TMEM52	TSS1500	S_Shore
rs2803285	1	1888369	cg07924154	1	1855209	0.289	4.91865e-110	G	A	+	0.683 (1047)	0.728 (405)	0.776 (48)			S_Shelf
rs2803285	1	1888369	cg03547078	1	1855303	0.073	6.82447e-26	G	A	+	0.914 (1047)	0.931 (405)	0.955 (48)			N_Shelf
rs2803285	1	1888369	cg19356311	1	1856073	0.272	1.58541e-102	G	A	+	0.13 (1047)	0.161 (405)	0.198 (48)			N_Shelf
rs2803285	1	1888369	cg14639753	1	1913799	0.031	1.20092e-11	G	A	-	0.951 (1047)	0.947 (405)	0.949 (48)	KIAA1751	Body	Island
rs7513222	1	2027901	cg02347356	1	1983003	0.033	1.60424e-12	G	A	+	0.814 (713)	0.827 (673)	0.83 (159)	PRKCZ	Body	Island
rs7513222	1	2027901	cg08439149	1	2004163	0.046	5.05519e-17	G	A	-	0.946 (713)	0.934 (673)	0.932 (159)	PRKCZ	TSS1500	N_Shore
rs7513222	1	2027901	cg13077150	1	2004222	0.079	1.23929e-28	G	A	-	0.958 (713)	0.946 (673)	0.938 (159)	PRKCZ	TSS1500	N_Shore
rs7513222	1	2027901	cg00359465	1	2004346	0.058	2.3312e-21	G	A	-	0.846 (713)	0.838 (673)	0.83 (159)	PRKCZ	TSS1500	N_Shore
rs7513222	1	2027901	cg06757383	1	2008579	0.028	5.15475e-11	G	A	+	0.981 (713)	0.982 (673)	0.983 (159)	PRKCZ	Body	S_Shelf
rs7513222	1	2027901	cg05802244	1	2011082	0.028	4.72341e-11	G	A	-	0.961 (713)	0.957 (673)	0.955 (159)	PRKCZ	Body
rs7513222	1	2027901	cg02300356	1	2027983	0.03	9.89263e-12	G	A	+	0.983 (713)	0.984 (673)	0.984 (159)	PRKCZ	Body	S_Shore
rs7513222	1	2027901	cg06888836	1	2074268	0.029	3.51063e-11	G	A	+	0.789 (713)	0.812 (673)	0.825 (159)	PRKCZ	5'UTR
rs3107146	1	2047584	cg13072890	1	2038377	0.026	2.57288e-10	C	T	-	0.839 (1188)	0.826 (333)	0.822 (22)	PRKCZ	5'UTR	N_Shore
rs3107146	1	2047584	cg13918804	1	2043761	0.534	1.9573e-251	C	T	-	0.778 (1188)	0.567 (333)	0.21 (22)	PRKCZ	5'UTR	N_Shelf
rs3107146	1	2047584	cg04315214	1	2043799	0.714	0	C	T	-	0.913 (1188)	0.759 (333)	0.623 (22)	PRKCZ	5'UTR	N_Shelf
rs3107146	1	2047584	cg19257562	1	2043853	0.747	0	C	T	-	0.943 (1188)	0.834 (333)	0.709 (22)	PRKCZ	5'UTR	N_Shelf
rs3107146	1	2047584	cg02393699	1	2106620	0.092	3.40308e-33	C	T	-	0.9 (1188)	0.862 (333)	0.797 (22)	PRKCZ	Body
rs385039	1	2077409	cg06204101	1	2039671	0.034	7.069e-13	A	G	-	0.889 (832)	0.887 (581)	0.875 (133)	PRKCZ	5'UTR	N_Shore
rs385039	1	2077409	cg00981070	1	2046702	0.44	2.37718e-191	A	G	+	0.786 (832)	0.844 (581)	0.916 (133)	PRKCZ	5'UTR	Island
rs385039	1	2077409	cg12718519	1	2058417	0.627	4.94065645841247e-324	A	G	+	0.126 (832)	0.275 (581)	0.361 (133)	PRKCZ	5'UTR
rs385039	1	2077409	cg16048006	1	2065263	0.196	1.77219e-73	A	G	+	0.593 (832)	0.618 (581)	0.636 (133)	PRKCZ	5'UTR	N_Shore
rs385039	1	2077409	cg24042578	1	2066981	0.037	4.1163e-14	A	G	+	0.909 (832)	0.918 (581)	0.926 (133)	PRKCZ	5'UTR	S_Shore
rs385039	1	2077409	cg24578937	1	2090814	0.82	0	A	G	+	0.543 (832)	0.659 (581)	0.717 (133)	PRKCZ	Body
rs262641	1	2104981	cg16735509	1	2023157	0.118	1.1159e-42	A	G	+	0.366 (815)	0.422 (589)	0.459 (130)	PRKCZ	Body	N_Shelf
rs262641	1	2104981	cg22626579	1	2038628	0.028	5.35467e-11	A	G	+	0.971 (815)	0.974 (589)	0.976 (130)	PRKCZ	5'UTR	Island
rs262641	1	2104981	cg23803603	1	2058230	0.392	1.64207e-163	A	G	+	0.876 (815)	0.908 (589)	0.938 (130)	PRKCZ	5'UTR
rs262641	1	2104981	cg13480549	1	2058790	0.254	5.42827e-97	A	G	+	0.079 (815)	0.122 (589)	0.144 (130)	PRKCZ	5'UTR
rs262641	1	2104981	cg18188739	1	2058941	0.107	1.21803e-38	A	G	+	0.4 (815)	0.437 (589)	0.438 (130)	PRKCZ	5'UTR
rs262641	1	2104981	cg05340048	1	2084319	0.378	4.02236e-156	A	G	+	0.852 (815)	0.898 (589)	0.947 (130)	PRKCZ	Body	S_Shore
rs262641	1	2104981	cg24445388	1	2084391	0.192	5.40224e-71	A	G	+	0.874 (815)	0.922 (589)	0.958 (130)	PRKCZ	Body	S_Shore
rs262641	1	2104981	cg04347414	1	2084519	0.361	2.04433e-147	A	G	+	0.527 (815)	0.606 (589)	0.717 (130)	PRKCZ	Body	S_Shore
rs262641	1	2104981	cg05706173	1	2104310	0.071	1.26283e-25	A	G	-	0.978 (815)	0.977 (589)	0.974 (129)	PRKCZ	Body
rs262641	1	2104981	cg08200543	1	2121449	0.048	1.43549e-17	A	G	+	0.508 (815)	0.568 (589)	0.594 (130)	C1orf86	Body	Island
rs262641	1	2104981	cg01894875	1	2121521	0.05	2.61299e-18	A	G	+	0.496 (815)	0.534 (589)	0.552 (130)	C1orf86	Body	Island
rs3128309	1	2105878	cg15468976	1	2106222	0.061	3.53426e-22	G	A	-	0.616 (1225)	0.561 (298)	0.529 (17)	PRKCZ	Body
rs3128309	1	2105878	cg27264462	1	2106365	0.086	5.71306e-31	G	A	-	0.766 (1225)	0.72 (298)	0.692 (17)	PRKCZ	Body
rs3128309	1	2105878	cg23648809	1	2106400	0.074	6.18169e-27	G	A	-	0.786 (1225)	0.744 (298)	0.732 (17)	PRKCZ	Body
rs3128309	1	2105878	cg05937445	1	2135589	0.065	1.45123e-23	G	A	-	0.921 (1225)	0.909 (298)	0.922 (17)	C1orf86	5'UTR	N_Shore
rs3128309	1	2105878	cg14856698	1	2135945	0.258	4.69844e-99	G	A	-	0.284 (1225)	0.245 (298)	0.195 (17)	C1orf86	5'UTR	N_Shore
rs626479	1	2110260	cg17426766	1	2046864	0.338	1.15792e-130	G	A	+	0.65 (828)	0.69 (534)	0.731 (117)	PRKCZ	5'UTR	Island
rs626479	1	2110260	cg26930596	1	2082315	0.086	4.62424e-30	G	A	+	0.77 (828)	0.795 (534)	0.786 (117)	PRKCZ	Body	Island
rs626479	1	2110260	cg02481000	1	2082349	0.054	5.08439e-19	G	A	+	0.58 (828)	0.598 (534)	0.587 (117)	PRKCZ	Body	Island
rs262688	1	2113565	cg12639453	1	2035780	0.292	5.78086e-122	T	G	+	0.752 (880)	0.793 (617)	0.83 (144)	PRKCZ/PRKCZ	5'UTR/TSS1500	N_Shelf
rs262688	1	2113565	cg16599817	1	2036283	0.068	3.42594e-26	T	G	+	0.912 (880)	0.918 (617)	0.923 (144)	PRKCZ/PRKCZ/PRKCZ	1stExon/5'UTR/Body	N_Shelf
rs262688	1	2113565	cg09560161	1	2065242	0.18	3.77099e-71	T	G	+	0.49 (880)	0.521 (617)	0.548 (144)	PRKCZ	5'UTR	N_Shore
rs262688	1	2113565	cg24577455	1	2069012	0.209	1.96849e-83	T	G	+	0.742 (880)	0.775 (617)	0.805 (144)	PRKCZ	5'UTR	S_Shelf
rs262688	1	2113565	cg03732007	1	2071316	0.566	4.30388e-292	T	G	+	0.109 (880)	0.177 (617)	0.228 (144)	PRKCZ	5'UTR
rs262688	1	2113565	cg10334053	1	2078117	0.085	1.15319e-32	T	G	+	0.694 (880)	0.715 (617)	0.747 (144)	PRKCZ	Body
rs262688	1	2113565	cg21271945	1	2080081	0.111	9.79949e-43	T	G	+	0.512 (880)	0.547 (617)	0.57 (144)	PRKCZ	Body	N_Shelf
rs262688	1	2113565	cg23682913	1	2080710	0.113	1.66644e-43	T	G	+	0.463 (880)	0.491 (617)	0.507 (144)	PRKCZ	Body	N_Shore
rs262688	1	2113565	cg00300046	1	2084595	0.194	4.0883e-77	T	G	+	0.863 (880)	0.904 (617)	0.94 (144)	PRKCZ	Body	S_Shelf
rs262688	1	2113565	cg09144608	1	2098929	0.027	5.45685e-11	T	G	-	0.967 (880)	0.966 (617)	0.963 (144)	PRKCZ	Body
rs262688	1	2113565	cg20300514	1	2120985	0.035	3.9839e-14	T	G	+	0.327 (880)	0.389 (617)	0.4 (144)	C1orf86	Body	N_Shore
rs262688	1	2113565	cg05337761	1	2121349	0.039	1.41823e-15	T	G	+	0.407 (880)	0.462 (617)	0.482 (144)	C1orf86	Body	Island
rs262688	1	2113565	cg01927825	1	2121724	0.099	3.92651e-38	T	G	+	0.813 (880)	0.84 (617)	0.862 (144)	C1orf86	Body	Island
rs262688	1	2113565	cg06203364	1	2137307	0.061	1.35576e-23	T	G	-	0.582 (880)	0.561 (617)	0.524 (144)	C1orf86	5'UTR	Island
rs262683	1	2155869	cg19370684	1	1982688	0.063	9.73267e-23	C	T	+	0.134 (1158)	0.164 (339)	0.203 (33)	PRKCZ	Body	Island
rs262683	1	2155869	cg05929117	1	1983033	0.069	8.09335e-25	C	T	+	0.636 (1158)	0.668 (339)	0.707 (33)	PRKCZ	Body	Island
rs262683	1	2155869	cg12799824	1	2155728	0.045	1.83896e-16	C	T	+	0.268 (1158)	0.285 (339)	0.289 (33)			N_Shelf
rs262680	1	2167149	cg15451548	1	2144873	0.212	2.44968e-76	C	T	+	0.6 (517)	0.635 (681)	0.671 (282)			S_Shore
rs262680	1	2167149	cg23632393	1	2145116	0.089	7.97035e-31	C	T	+	0.812 (517)	0.827 (681)	0.843 (282)			S_Shore
rs262680	1	2167149	cg26553501	1	2145276	0.154	2.33412e-54	C	T	+	0.86 (517)	0.894 (681)	0.93 (282)			S_Shore
rs262680	1	2167149	cg00851627	1	2156394	0.034	1.64108e-12	C	T	+	0.857 (517)	0.867 (681)	0.871 (282)			N_Shore
rs262680	1	2167149	cg02050917	1	2173571	0.066	2.91573e-23	C	T	-	0.874 (517)	0.867 (681)	0.849 (282)	SKI	Body
rs262680	1	2167149	cg08468599	1	2182126	0.037	1.43589e-13	C	T	-	0.733 (517)	0.728 (681)	0.719 (282)	SKI	Body
rs262680	1	2167149	cg16560209	1	2207859	0.131	1.0082e-45	C	T	-	0.642 (517)	0.627 (681)	0.603 (282)	SKI	Body
rs12045693	1	2205581	cg12526693	1	2145258	0.159	2.62467e-58	C	A	+	0.88 (536)	0.919 (716)	0.949 (284)			S_Shore
rs2132303	1	2223258	cg16902087	1	2220497	0.057	6.7802e-21	C	T	-	0.686 (1114)	0.662 (387)	0.643 (45)	SKI	Body	N_Shore
rs1496555	1	2234251	cg13850019	1	2245895	0.063	1.43218e-25	G	A	-	0.266 (1261)	0.248 (422)	0.221 (44)			Island
rs1496555	1	2234251	cg06784691	1	2245988	0.091	1.03064e-36	G	A	-	0.515 (1261)	0.493 (422)	0.441 (44)			Island
rs1496555	1	2234251	cg01490733	1	2247066	0.023	4.69381e-10	G	A	+	0.555 (1261)	0.563 (422)	0.571 (44)			Island
rs1496555	1	2234251	cg17974515	1	2252516	0.073	8.93439e-30	G	A	+	0.859 (1261)	0.879 (422)	0.897 (44)			N_Shore
rs2645072	1	2280423	cg18155888	1	2266591	0.259	3.69675e-99	C	A	-	0.958 (933)	0.931 (512)	0.899 (86)	MORN1	Body	S_Shore
rs2843130	1	2283313	cg27305939	1	2285115	0.036	7.84269e-14	C	G	-	0.906 (1122)	0.892 (387)	0.874 (36)	MORN1	Body
rs2843130	1	2283313	cg27545787	1	2316653	0.049	3.1478e-18	C	G	-	0.826 (1122)	0.811 (387)	0.806 (36)	MORN1	Body	Island
rs2840528	1	2283896	cg26808154	1	2285178	0.054	5.27735e-20	A	G	-	0.789 (542)	0.768 (745)	0.755 (259)	MORN1	Body
rs7545940	1	2299627	cg04889790	1	2288405	0.031	1.88784e-11	T	C	-	0.728 (594)	0.717 (686)	0.709 (211)	MORN1	Body
rs12031614	1	2306152	cg00032879	1	2304264	0.117	6.35478e-42	C	T	+	0.85 (569)	0.865 (728)	0.884 (219)	MORN1	Body	Island
rs12023660	1	2357810	cg07507129	1	2371847	0.029	4.73887e-11	C	T	-	0.982 (1234)	0.977 (248)	0.969 (15)			Island
rs7512269	1	2418625	cg02275930	1	2372054	0.035	2.34983e-13	C	T	-	0.905 (1220)	0.889 (304)	0.865 (21)			Island
rs2296442	1	2430617	cg00722329	1	2433226	0.028	7.42388e-11	C	T	-	0.751 (440)	0.746 (774)	0.741 (325)	PLCH2	Body	N_Shore
rs2296442	1	2430617	cg16648140	1	2434046	0.032	2.11504e-12	C	T	-	0.867 (440)	0.861 (774)	0.857 (325)	PLCH2	Body	Island
rs2296442	1	2430617	cg24551418	1	2437112	0.036	1.4244e-13	C	T	-	0.863 (440)	0.855 (774)	0.849 (325)			S_Shore
rs2296442	1	2430617	cg05697866	1	2437200	0.067	1.73465e-24	C	T	-	0.885 (440)	0.877 (774)	0.861 (325)			S_Shore
rs2296442	1	2430617	cg15574442	1	2437658	0.093	1.71594e-33	C	T	-	0.97 (440)	0.963 (774)	0.955 (325)			S_Shore
rs2296442	1	2430617	cg25975165	1	2444426	0.037	6.76397e-14	C	T	-	0.988 (440)	0.988 (774)	0.987 (325)	PANK4	Body	N_Shore
rs2246732	1	2450394	cg15627072	1	2432621	0.092	2.551e-33	A	G	+	0.815 (918)	0.827 (536)	0.841 (85)	PLCH2	Body	N_Shore
rs2246732	1	2450394	cg12117396	1	2438037	0.164	3.61929e-60	A	G	+	0.933 (918)	0.947 (536)	0.959 (85)			N_Shore
rs2985862	1	2452569	cg03847348	1	2413705	0.214	1.77873e-80	C	T	+	0.877 (841)	0.898 (589)	0.915 (115)	PLCH2	Body	N_Shore
rs2985862	1	2452569	cg24902038	1	2428882	0.303	8.05397e-120	C	T	-	0.808 (841)	0.772 (589)	0.736 (115)	PLCH2	Body
rs2985862	1	2452569	cg08615111	1	2435555	0.057	8.60746e-21	C	T	+	0.626 (841)	0.654 (589)	0.685 (115)	PLCH2	Body	Island
rs2985862	1	2452569	cg19911801	1	2435632	0.039	1.1476e-14	C	T	+	0.711 (841)	0.723 (589)	0.739 (115)	PLCH2	Body	Island
rs2985862	1	2452569	cg06322310	1	2436214	0.042	1.01949e-15	C	T	+	0.83 (841)	0.839 (589)	0.849 (115)	PLCH2	Body	S_Shore
rs2985862	1	2452569	cg06415891	1	2467096	0.059	1.55168e-21	C	T	+	0.802 (840)	0.827 (589)	0.841 (115)			Island
rs2985862	1	2452569	cg20816361	1	2467100	0.052	3.15699e-19	C	T	+	0.799 (841)	0.817 (589)	0.828 (115)			Island
rs3122922	1	2456203	cg10961249	1	2436883	0.05	1.96669e-18	G	A	+	0.935 (953)	0.944 (502)	0.951 (78)	PLCH2	3'UTR	S_Shore
rs3122922	1	2456203	cg02483661	1	2460621	0.301	4.20154e-118	G	A	+	0.091 (953)	0.167 (502)	0.271 (78)	HES5	3'UTR	N_Shore
rs3122922	1	2456203	cg06231244	1	2460761	0.203	1.12794e-75	G	A	+	0.059 (953)	0.074 (502)	0.094 (78)	HES5	3'UTR	Island
rs10910093	1	2505713	cg27173245	1	2457999	0.042	1.30926e-15	C	T	+	0.022 (1148)	0.023 (366)	0.026 (30)	PANK4	1stExon	Island
rs4486391	1	2513055	cg17806162	1	2472133	0.291	1.79028e-114	A	T	-	0.518 (390)	0.476 (769)	0.426 (387)			Island
rs10910097	1	2521430	cg21584800	1	2689171	0.029	2.30945e-11	C	T	-	0.819 (999)	0.801 (490)	0.782 (49)
rs10910097	1	2521430	cg12085977	1	2705733	0.043	6.1354e-16	C	T	-	0.445 (999)	0.401 (490)	0.348 (49)			N_Shore
rs10910097	1	2521430	cg13205528	1	2705849	0.037	6.59397e-14	C	T	-	0.079 (999)	0.062 (490)	0.047 (49)			N_Shore
rs10910099	1	2533552	cg18932078	1	2524107	0.253	1.37868e-93	A	C	+	0.919 (610)	0.949 (712)	0.976 (161)	MMEL1	Body	N_Shelf
rs10910099	1	2533552	cg21389723	1	2541073	0.066	4.12265e-23	A	C	-	0.953 (610)	0.946 (712)	0.936 (161)	MMEL1	Body	S_Shelf
rs6684865	1	2546229	cg00205605	1	2516401	0.38	3.28298e-155	G	A	+	0.5 (667)	0.542 (690)	0.579 (157)			N_Shore
rs6684865	1	2546229	cg17077288	1	2516516	0.378	3.61247e-154	G	A	+	0.136 (667)	0.17 (690)	0.199 (157)			N_Shore
rs6684865	1	2546229	cg17239770	1	2540942	0.028	7.26776e-11	G	A	-	0.864 (667)	0.858 (690)	0.849 (157)	MMEL1	Body	S_Shelf
rs6684865	1	2546229	cg17843887	1	2542359	0.028	1.32493e-10	G	A	-	0.968 (667)	0.963 (690)	0.953 (157)	MMEL1	Body
rs6684865	1	2546229	cg20776977	1	2564584	0.11	3.65536e-39	G	A	-	0.435 (667)	0.414 (690)	0.395 (157)	MMEL1	TSS200	S_Shelf
rs6684865	1	2546229	cg17429686	1	2571229	0.195	1.72017e-71	G	A	+	0.693 (667)	0.716 (690)	0.74 (157)			N_Shelf
rs3890745	1	2553624	cg10314909	1	2524890	0.074	4.43126e-27	T	C	+	0.97 (692)	0.975 (701)	0.977 (153)	MMEL1	Body	N_Shelf
rs3890745	1	2553624	cg09808235	1	2542588	0.027	1.73597e-10	T	C	-	0.359 (692)	0.341 (701)	0.322 (153)	MMEL1	Body
rs3890745	1	2553624	cg04276316	1	2572242	0.039	1.25282e-14	T	C	+	0.922 (692)	0.927 (701)	0.93 (153)			N_Shore
rs2377041	1	2713327	cg26785823	1	2482001	0.047	2.14248e-17	C	T	-	0.776 (489)	0.769 (741)	0.75 (303)	LOC115110	Body	S_Shelf
rs2377041	1	2713327	cg21420674	1	2713926	0.035	2.445e-13	C	T	-	0.42 (489)	0.409 (741)	0.396 (303)			N_Shelf
rs4648360	1	2723345	cg25216300	1	2722739	0.05	3.23117e-18	C	T	-	0.641 (444)	0.629 (741)	0.615 (333)
rs4648360	1	2723345	cg17455297	1	2723217	0.137	2.74803e-49	C	T	-	0.955 (444)	0.943 (741)	0.923 (333)
rs12049543	1	2761375	cg13428681	1	2756210	0.037	1.14219e-13	C	A	+	0.921 (507)	0.927 (717)	0.934 (289)
rs12049543	1	2761375	cg03976856	1	2764669	0.069	8.4733e-25	C	A	-	0.549 (507)	0.524 (717)	0.512 (289)
rs12049543	1	2761375	cg13923696	1	2772212	0.065	3.30079e-23	C	A	+	0.977 (507)	0.979 (717)	0.982 (289)			Island
rs12049543	1	2761375	cg06853416	1	2778841	0.274	1.6471e-104	C	A	+	0.634 (507)	0.689 (717)	0.753 (289)			S_Shore
rs12049543	1	2761375	cg18163442	1	2779061	0.056	3.35237e-20	C	A	+	0.955 (507)	0.962 (717)	0.971 (289)			S_Shore
rs9782915	1	2841880	cg24741158	1	2844168	0.141	3.68131e-50	A	G	-	0.688 (853)	0.652 (562)	0.626 (90)			N_Shelf
rs10752728	1	2844254	cg00996827	1	2838805	0.552	3.56441e-249	A	T	+	0.7 (809)	0.783 (555)	0.886 (96)
rs10752728	1	2844254	cg21402748	1	2838849	0.578	1.0375e-267	A	T	+	0.478 (809)	0.579 (555)	0.671 (96)
rs10752728	1	2844254	cg24057775	1	2838930	0.615	3.7926e-296	A	T	+	0.345 (809)	0.446 (555)	0.539 (96)
rs10752728	1	2844254	cg02634762	1	2839859	0.027	3.24643e-10	A	T	+	0.972 (809)	0.974 (555)	0.976 (96)
rs10752728	1	2844254	cg19802390	1	2840177	0.155	5.9291e-54	A	T	+	0.552 (809)	0.588 (555)	0.627 (96)
rs897635	1	2846274	cg19268708	1	2837518	0.114	3.53242e-41	A	T	-	0.909 (885)	0.897 (538)	0.882 (108)
rs897635	1	2846274	cg03389046	1	2839220	0.165	2.27489e-60	A	T	+	0.883 (885)	0.896 (538)	0.906 (108)
rs897635	1	2846274	cg10812027	1	2839247	0.148	1.14401e-53	A	T	+	0.916 (885)	0.928 (538)	0.94 (108)
rs897635	1	2846274	cg20608032	1	2840240	0.048	8.99037e-18	A	T	+	0.943 (885)	0.95 (538)	0.955 (108)
rs1869972	1	2851238	cg15057138	1	2849495	0.027	1.12455e-10	G	A	-	0.962 (685)	0.958 (689)	0.955 (168)			N_Shore
rs1869972	1	2851238	cg24592500	1	2863801	0.43	4.18156e-185	G	A	-	0.742 (685)	0.678 (689)	0.595 (168)
rs1869972	1	2851238	cg25137787	1	2863815	0.554	6.07951e-265	G	A	-	0.705 (685)	0.624 (689)	0.515 (168)
rs10909855	1	2908388	cg06532546	1	2886654	0.044	3.08796e-16	C	T	+	0.718 (1203)	0.763 (329)	0.859 (11)			Island
rs10909855	1	2908388	cg22432982	1	2886676	0.026	3.88322e-10	C	T	+	0.73 (1203)	0.746 (329)	0.78 (11)			Island
rs16823335	1	2921860	cg25037000	1	2931557	0.08	7.71798e-29	G	A	+	0.829 (1195)	0.847 (324)	0.879 (12)			S_Shelf
rs10489589	1	2951244	cg08733933	1	2954429	0.187	1.16368e-65	T	C	-	0.89 (980)	0.865 (426)	0.851 (52)
rs9661525	1	2952840	cg03976712	1	2946727	0.064	1.77159e-22	T	G	+	0.687 (963)	0.705 (457)	0.721 (57)
rs2993510	1	2956666	cg27531496	1	2943891	0.096	2.50861e-33	T	C	-	0.905 (964)	0.89 (450)	0.879 (58)
rs1109251	1	2973576	cg08262220	1	2995506	0.257	3.57023e-93	G	A	-	0.323 (984)	0.281 (427)	0.222 (45)	PRDM16	Body	N_Shore
rs1109251	1	2973576	cg11731671	1	2995604	0.235	2.06273e-84	G	A	-	0.451 (984)	0.38 (427)	0.27 (45)	PRDM16	Body	N_Shore
rs6665853	1	2981841	cg24150662	1	2949673	0.043	4.89593e-16	G	A	+	0.683 (662)	0.702 (715)	0.707 (168)
rs6665853	1	2981841	cg22726349	1	2990678	0.036	9.84148e-14	G	A	-	0.517 (662)	0.507 (715)	0.486 (168)	PRDM16	Body	Island
rs4648451	1	2994717	cg01431482	1	2989085	0.034	5.56534e-12	C	A	+	0.69 (906)	0.699 (457)	0.718 (35)	PRDM16	Body	N_Shore
rs4648451	1	2994717	cg25308086	1	2996020	0.137	2.11932e-45	C	A	+	0.866 (906)	0.889 (457)	0.919 (35)	PRDM16	Body	N_Shore
rs4648451	1	2994717	cg00806481	1	2996650	0.318	6.69689e-115	C	A	+	0.83 (906)	0.892 (457)	0.958 (35)	PRDM16	Body	N_Shore
rs4648451	1	2994717	cg22506548	1	2996949	0.052	2.00223e-17	C	A	+	0.96 (906)	0.972 (457)	0.98 (35)	PRDM16	Body	N_Shore
rs4648451	1	2994717	cg06724693	1	3010896	0.062	1.5928e-20	C	A	+	0.598 (906)	0.613 (457)	0.64 (35)	PRDM16	Body
rs7525173	1	2996196	cg16372810	1	2992640	0.035	2.35157e-13	C	G	-	0.884 (391)	0.881 (764)	0.875 (390)	PRDM16	Body	S_Shore
rs7525173	1	2996196	cg06348826	1	2994051	0.04	6.66106e-15	C	G	-	0.767 (391)	0.758 (764)	0.75 (390)	PRDM16	Body	N_Shelf
rs7525173	1	2996196	cg17890044	1	2994372	0.292	5.66043e-115	C	G	-	0.919 (391)	0.895 (764)	0.869 (390)	PRDM16	Body	N_Shelf
rs6695131	1	3000924	cg04493316	1	2999196	0.156	2.26862e-57	C	T	-	0.822 (571)	0.801 (737)	0.774 (233)	PRDM16	Body	N_Shore
rs2742680	1	3002314	cg14852736	1	3006329	0.029	1.27903e-10	G	C	+	0.972 (964)	0.975 (427)	0.979 (34)	PRDM16	Body
rs6704012	1	3038530	cg05117823	1	3056152	0.528	7.34875e-242	T	C	-	0.899 (881)	0.855 (547)	0.821 (83)	PRDM16	Body	N_Shore
rs6704012	1	3038530	cg17033287	1	3056542	0.029	4.00903e-11	T	C	+	0.687 (881)	0.691 (547)	0.703 (83)	PRDM16	Body	Island
rs2817174	1	3044181	cg12473797	1	3036358	0.041	3.12832e-15	T	C	-	0.803 (547)	0.791 (736)	0.781 (260)	PRDM16	Body	N_Shore
rs2817174	1	3044181	cg16348158	1	3036916	0.043	4.5811e-16	T	C	-	0.418 (547)	0.4 (736)	0.387 (260)	PRDM16	Body	N_Shore
rs2817174	1	3044181	cg09271661	1	3039059	0.191	2.86427e-71	T	C	-	0.964 (547)	0.938 (736)	0.911 (260)	PRDM16	Body	S_Shore
rs2817174	1	3044181	cg26426080	1	3039210	0.29	8.42018e-114	T	C	-	0.972 (547)	0.886 (736)	0.806 (260)	PRDM16	Body	S_Shore
rs2817174	1	3044181	cg21209214	1	3044804	0.033	1.06558e-12	T	C	-	0.874 (547)	0.867 (736)	0.861 (260)	PRDM16	Body
rs2817174	1	3044181	cg12394168	1	3047677	0.052	5.08279e-19	T	C	+	0.924 (547)	0.931 (736)	0.94 (260)	PRDM16	Body
rs1798246	1	3080855	cg06182121	1	3080723	0.032	3.04495e-12	A	C	-	0.846 (436)	0.839 (771)	0.83 (336)	PRDM16	Body	N_Shore
rs1798246	1	3080855	cg01203812	1	3081078	0.033	1.17e-12	A	C	-	0.875 (436)	0.867 (771)	0.859 (336)	PRDM16	Body	Island
rs1798246	1	3080855	cg24460544	1	3085446	0.215	4.45588e-81	A	C	-	0.338 (436)	0.32 (771)	0.297 (336)	PRDM16	Body
rs1798246	1	3080855	cg05755889	1	3089076	0.058	4.006e-21	A	C	+	0.891 (436)	0.899 (771)	0.905 (336)	PRDM16	Body
rs1798246	1	3080855	cg04277097	1	3089192	0.056	1.83291e-20	A	C	-	0.765 (436)	0.753 (771)	0.738 (336)	PRDM16	Body
rs1798246	1	3080855	cg18171009	1	3089287	0.056	1.13588e-20	A	C	-	0.783 (436)	0.767 (771)	0.756 (336)	PRDM16	Body
rs1798246	1	3080855	cg20699701	1	3089762	0.027	1.21344e-10	A	C	+	0.364 (436)	0.367 (771)	0.376 (336)	PRDM16	Body
rs1798246	1	3080855	cg22674798	1	3096360	0.763	0	A	C	+	0.758 (436)	0.818 (771)	0.879 (336)	PRDM16	Body
rs2376495	1	3095126	cg22396632	1	3079212	0.04	3.94534e-14	C	G	-	0.987 (870)	0.985 (499)	0.983 (74)	PRDM16	Body	N_Shore
rs2376495	1	3095126	cg22796923	1	3086509	0.054	9.31264e-19	C	G	+	0.979 (870)	0.982 (499)	0.985 (74)	PRDM16	Body
rs2651927	1	3101762	cg18147147	1	3105326	0.17	9.12755e-63	A	C	-	0.266 (890)	0.238 (556)	0.207 (98)	PRDM16	Body	S_Shore
rs2651925	1	3101863	cg17445936	1	3090345	0.041	3.27942e-15	C	G	-	0.351 (888)	0.326 (558)	0.31 (97)	PRDM16	Body
rs2651925	1	3101863	cg27575873	1	3101428	0.052	3.10174e-19	C	G	-	0.959 (888)	0.953 (558)	0.95 (97)	PRDM16	Body	N_Shore
rs2651925	1	3101863	cg21609526	1	3105151	0.62	2.49946525660407e-317	C	G	-	0.696 (888)	0.501 (558)	0.347 (97)	PRDM16	Body	Island
rs2651925	1	3101863	cg00254258	1	3105189	0.603	3.97529e-303	C	G	-	0.734 (888)	0.556 (558)	0.439 (97)	PRDM16	Body	Island
rs6685614	1	3108517	cg23950223	1	3113088	0.039	1.97384e-14	A	G	-	0.894 (827)	0.884 (614)	0.877 (93)	PRDM16	Body	S_Shore
rs13328662	1	3124155	cg19706803	1	3126033	0.072	4.62496e-26	A	G	-	0.982 (1317)	0.979 (218)	0.976 (9)	PRDM16	Body
rs6424069	1	3147030	cg06526522	1	3129005	0.149	1.68226e-53	T	C	+	0.877 (1016)	0.89 (444)	0.904 (57)	PRDM16	Body
rs6424069	1	3147030	cg16386396	1	3132458	0.105	3.03522e-37	T	C	+	0.223 (1014)	0.256 (443)	0.287 (57)	PRDM16	Body
rs6424069	1	3147030	cg03125480	1	3135001	0.027	2.80644e-10	T	C	-	0.978 (1016)	0.976 (444)	0.967 (57)	PRDM16	Body
rs10797384	1	3147825	cg01800445	1	3129115	0.113	5.77124e-41	A	G	+	0.857 (1119)	0.88 (381)	0.921 (37)	PRDM16	Body
rs10797384	1	3147825	cg00895834	1	3147966	0.281	3.30602e-109	A	G	-	0.962 (1119)	0.955 (381)	0.938 (37)	PRDM16	Body	Island
rs2455109	1	3152968	cg12074391	1	3157904	0.048	7.5629e-18	A	T	-	0.977 (1175)	0.972 (336)	0.965 (26)	PRDM16	Body	Island
rs2455109	1	3152968	cg00849570	1	3162104	0.026	2.73729e-10	A	T	-	0.819 (1175)	0.815 (336)	0.797 (26)	PRDM16	Body	N_Shore
rs2455122	1	3188143	cg02067098	1	3195570	0.102	4.7399e-35	C	G	-	0.973 (1096)	0.965 (334)	0.954 (28)	PRDM16	Body	Island
rs2455124	1	3188505	cg07045460	1	3194247	0.032	9.0107e-12	C	T	-	0.82 (1101)	0.81 (331)	0.801 (25)	PRDM16	Body	N_Shore
rs2455144	1	3214732	cg03347306	1	3216677	0.476	1.88946e-212	G	A	-	0.756 (439)	0.691 (761)	0.653 (341)	PRDM16	Body
rs2500283	1	3218923	cg15605124	1	3230250	0.04	4.76375e-14	C	G	+	0.857 (803)	0.869 (555)	0.874 (94)	PRDM16	Body
rs2500283	1	3218923	cg15491247	1	3230424	0.057	1.04616e-19	C	G	+	0.409 (803)	0.439 (555)	0.447 (94)	PRDM16	Body
rs2500283	1	3218923	cg17435683	1	3230609	0.251	1.45834e-90	C	G	+	0.744 (803)	0.812 (555)	0.862 (94)	PRDM16	Body
rs2500283	1	3218923	cg24879939	1	3230647	0.416	5.0809e-167	C	G	+	0.757 (803)	0.82 (555)	0.864 (94)	PRDM16	Body
rs12409315	1	3229258	cg27171194	1	3229579	0.05	2.55913e-18	A	G	+	0.363 (1289)	0.403 (228)	0.433 (9)	PRDM16	Body
rs12409315	1	3229258	cg10893986	1	3229739	0.185	5.74247e-68	A	G	+	0.043 (1289)	0.081 (228)	0.126 (9)	PRDM16	Body
rs12409315	1	3229258	cg16394551	1	3230357	0.156	1.1025e-56	A	G	+	0.345 (1289)	0.402 (228)	0.414 (9)	PRDM16	Body
rs6687835	1	3237174	cg05573412	1	3238152	0.112	1.06401e-40	C	T	+	0.857 (701)	0.877 (684)	0.889 (161)	PRDM16	Body	N_Shore
rs7552331	1	3253941	cg26425711	1	3251680	0.031	2.66959e-11	G	A	+	0.876 (714)	0.883 (603)	0.892 (153)	PRDM16	Body
rs2483280	1	3255539	cg05375699	1	3245451	0.053	1.86756e-18	G	A	+	0.923 (553)	0.931 (698)	0.935 (200)	PRDM16	Body
rs17399569	1	3278959	cg03126058	1	3282757	0.051	8.35018e-19	C	T	+	0.868 (1339)	0.896 (181)	0.897 (8)	PRDM16	Body
rs2493310	1	3294422	cg11332505	1	3294322	0.053	1.88611e-19	A	G	-	0.766 (1046)	0.757 (450)	0.749 (50)	PRDM16	Body
rs10492938	1	3304336	cg24878051	1	3305115	0.121	8.11309e-41	C	T	+	0.745 (1078)	0.783 (326)	0.83 (30)	PRDM16	Body	N_Shore
rs2493275	1	3308034	cg20671649	1	3309864	0.026	3.79145e-10	G	A	+	0.424 (1247)	0.44 (268)	0.459 (25)	PRDM16	Body	N_Shore
rs2493275	1	3308034	cg01783650	1	3310911	0.192	3.19357e-71	G	A	-	0.844 (1247)	0.805 (268)	0.792 (25)	PRDM16	Body	Island
rs17822581	1	3314596	cg25052274	1	3321139	0.23	3.30047e-83	A	G	-	0.892 (931)	0.872 (493)	0.85 (45)	PRDM16	Body	N_Shore
rs5024246	1	3318714	cg12635919	1	3319488	0.275	2.27894e-106	G	A	+	0.707 (679)	0.742 (660)	0.783 (194)	PRDM16	Body	N_Shore
rs6670123	1	3326796	cg01261194	1	3340124	0.033	7.82272e-12	C	G	-	0.526 (1022)	0.507 (381)	0.499 (36)	PRDM16	Body	N_Shore
rs17400178	1	3340235	cg09853936	1	3388196	0.079	1.60116e-28	G	T	-	0.767 (1348)	0.727 (187)	0.698 (5)	ARHGEF16	Body
rs2487681	1	3377343	cg02333588	1	3352830	0.042	7.60393e-16	T	C	-	0.978 (1147)	0.977 (372)	0.975 (26)	PRDM16	3'UTR	S_Shore
rs2487681	1	3377343	cg01269514	1	3394013	0.056	1.06334e-20	T	C	+	0.122 (1147)	0.137 (372)	0.154 (26)	ARHGEF16	Body	N_Shore
rs2487681	1	3377343	cg26365786	1	3394097	0.04	6.58369e-15	T	C	+	0.688 (1147)	0.706 (372)	0.728 (26)	ARHGEF16	Body	N_Shore
rs2487681	1	3377343	cg17741539	1	3394478	0.031	6.58051e-12	T	C	+	0.868 (1147)	0.879 (372)	0.889 (26)	ARHGEF16	Body	N_Shore
rs2821041	1	3404227	cg10020040	1	3397621	0.112	1.31685e-40	C	T	-	0.609 (1152)	0.585 (367)	0.544 (26)	ARHGEF16	3'UTR	S_Shelf
rs2821041	1	3404227	cg22007638	1	3398886	0.139	9.86968e-51	C	T	+	0.803 (1152)	0.833 (367)	0.837 (26)			S_Shelf
rs10909969	1	3480149	cg15903571	1	3477302	0.19	2.13989e-70	C	T	+	0.716 (831)	0.744 (600)	0.767 (101)	MEGF6	Body
rs10909969	1	3480149	cg14421582	1	3481668	0.292	1.1335e-113	C	T	+	0.711 (831)	0.748 (600)	0.791 (101)	MEGF6	Body
rs10909969	1	3480149	cg22335847	1	3482838	0.029	4.49545e-11	C	T	+	0.867 (831)	0.876 (600)	0.88 (101)	MEGF6	Body
rs12139206	1	3504073	cg02655351	1	3498101	0.028	7.26091e-11	C	T	-	0.553 (940)	0.542 (506)	0.544 (80)	MEGF6	Body	N_Shore
rs12139206	1	3504073	cg26406401	1	3499759	0.035	4.99804e-13	C	T	-	0.975 (940)	0.972 (506)	0.97 (80)	MEGF6	Body	N_Shore
rs12139206	1	3504073	cg12715285	1	3504125	0.067	4.65927e-24	C	T	-	0.977 (940)	0.975 (506)	0.974 (80)	MEGF6	Body	S_Shelf
rs12139206	1	3504073	cg08115476	1	3504338	0.026	3.56467e-10	C	T	+	0.969 (940)	0.972 (506)	0.975 (80)	MEGF6	Body	S_Shelf
rs12139206	1	3504073	cg27306802	1	3510561	0.337	1.58215e-134	C	T	-	0.549 (940)	0.496 (506)	0.454 (80)	MEGF6	Body	N_Shore
rs2794327	1	3512341	cg15895398	1	3519642	0.052	1.80408e-18	T	C	+	0.882 (617)	0.892 (665)	0.913 (201)	MEGF6	Body
rs2821025	1	3512516	cg06775523	1	3514921	0.302	4.48853e-116	C	T	-	0.5 (1243)	0.417 (244)	0.262 (14)	MEGF6	Body	S_Shelf
rs2821025	1	3512516	cg09187007	1	3514990	0.235	3.63973e-87	C	T	-	0.328 (1243)	0.252 (244)	0.129 (14)	MEGF6	Body	S_Shelf
rs2821025	1	3512516	cg24953596	1	3515194	0.093	7.4513e-33	C	T	-	0.673 (1243)	0.64 (244)	0.598 (14)	MEGF6	Body	S_Shelf
rs2821025	1	3512516	cg01488300	1	3527126	0.082	5.28836e-29	C	T	+	0.324 (1243)	0.351 (244)	0.377 (14)	MEGF6	Body	N_Shore
rs4276857	1	3544346	cg13059495	1	3540478	0.05	2.48664e-18	T	C	-	0.546 (783)	0.516 (616)	0.493 (117)	TPRG1L	TSS1500	N_Shore
rs1128474	1	3545612	cg20522675	1	3540077	0.122	1.41953e-41	A	G	-	0.708 (810)	0.686 (543)	0.666 (88)	TPRG1L	TSS1500	N_Shore
rs1128474	1	3545612	cg26354191	1	3547523	0.392	1.50875e-153	A	G	+	0.762 (810)	0.798 (543)	0.839 (88)	WDR8	3'UTR
rs1128474	1	3545612	cg25616043	1	3547534	0.229	6.0609e-81	A	G	+	0.936 (810)	0.952 (543)	0.966 (88)	WDR8	3'UTR
rs1128474	1	3545612	cg26372893	1	3561076	0.085	8.15244e-29	A	G	-	0.965 (810)	0.96 (543)	0.956 (88)	WDR8	Body	S_Shore
rs12408890	1	3561008	cg09798435	1	3566304	0.035	6.09993e-14	T	C	+	0.07 (709)	0.08 (710)	0.088 (192)	WDR8	Body	N_Shore
rs12408890	1	3561008	cg05936300	1	3574704	0.238	1.52692e-94	T	C	-	0.855 (709)	0.813 (710)	0.779 (192)	TP73	5'UTR
rs12408890	1	3561008	cg20768358	1	3574999	0.248	3.19127e-99	T	C	-	0.834 (709)	0.775 (710)	0.709 (192)	TP73	5'UTR
rs12408890	1	3561008	cg04137576	1	3575674	0.044	3.36541e-17	T	C	-	0.717 (709)	0.702 (710)	0.687 (192)	TP73	5'UTR
rs2181484	1	3572774	cg19256575	1	3557015	0.151	2.42822e-62	G	A	-	0.799 (1398)	0.768 (313)	0.753 (23)	WDR8	Body	Island
rs2181484	1	3572774	cg06969979	1	3557200	0.094	2.6163e-38	G	A	-	0.831 (1398)	0.804 (313)	0.78 (23)	WDR8	Body	Island
rs2181484	1	3572774	cg15925527	1	3560107	0.126	2.82509e-51	G	A	-	0.97 (1398)	0.96 (313)	0.945 (22)	WDR8	Body	Island
rs3765692	1	3584771	cg09248714	1	3585424	0.112	1.06648e-45	T	C	+	0.432 (1001)	0.474 (633)	0.522 (100)	TP73	5'UTR
rs12027041	1	3591448	cg15819225	1	3583333	0.037	7.34553e-14	G	C	+	0.828 (521)	0.844 (747)	0.857 (258)	TP73	5'UTR
rs12027041	1	3591448	cg27055894	1	3590920	0.036	1.85255e-13	G	C	-	0.512 (521)	0.505 (747)	0.494 (258)	TP73	5'UTR
rs12027041	1	3591448	cg25593794	1	3591248	0.054	1.23466e-19	G	C	-	0.809 (521)	0.797 (747)	0.789 (258)	TP73	5'UTR
rs12027041	1	3591448	cg20306863	1	3593812	0.517	1.16849e-236	G	C	+	0.128 (521)	0.2 (747)	0.269 (258)	TP73	5'UTR
rs12027041	1	3591448	cg17163168	1	3600735	0.209	1.75529e-77	G	C	-	0.284 (521)	0.238 (747)	0.175 (258)	TP73	Body
rs12027041	1	3591448	cg26055950	1	3600852	0.157	4.501e-57	G	C	-	0.565 (521)	0.524 (747)	0.476 (258)	TP73	Body
rs12027041	1	3591448	cg17471939	1	3600879	0.167	8.1029e-61	G	C	-	0.595 (521)	0.538 (747)	0.477 (258)	TP73	Body
rs12027041	1	3591448	cg18279180	1	3614190	0.044	4.08624e-16	G	C	-	0.94 (521)	0.934 (747)	0.927 (258)	TP73	Body
rs12027041	1	3591448	cg22234529	1	3616498	0.051	1.08545e-18	G	C	-	0.632 (521)	0.617 (747)	0.595 (258)	TP73	Body
rs12027041	1	3591448	cg26105278	1	3624054	0.046	4.85592e-17	G	C	-	0.282 (521)	0.272 (747)	0.258 (258)	TP73	Body	S_Shore
rs12027041	1	3591448	cg14159342	1	3624292	0.059	1.82469e-21	G	C	-	0.47 (521)	0.451 (747)	0.421 (258)	TP73	Body	S_Shore
rs12027041	1	3591448	cg17804348	1	3649473	0.037	9.33589e-14	G	C	-	0.625 (521)	0.608 (747)	0.585 (258)	TP73/TP73	3'UTR/Body	Island
rs3765730	1	3607520	cg05116756	1	3606702	0.037	1.85235e-15	G	A	+	0.791 (701)	0.797 (766)	0.802 (262)	TP73/TP73	Body/TSS1500	N_Shore
rs3765730	1	3607520	cg26208930	1	3607425	0.03	5.79845e-13	G	A	+	0.871 (701)	0.877 (766)	0.884 (262)	TP73/TP73	1stExon/5'UTR	Island
rs3765731	1	3611892	cg25758394	1	3623859	0.025	9.10696e-11	G	A	+	0.948 (864)	0.953 (724)	0.954 (146)	TP73	Body	S_Shore
rs17379833	1	3620180	cg17907911	1	3617661	0.116	4.29584e-42	A	T	-	0.924 (612)	0.912 (709)	0.895 (224)	TP73	Body
rs17379833	1	3620180	cg00505606	1	3620638	0.035	3.22664e-13	A	T	+	0.518 (612)	0.53 (709)	0.548 (224)	TP73	Body	N_Shelf
rs17379833	1	3620180	cg03103850	1	3620919	0.036	1.46537e-13	A	T	+	0.556 (612)	0.575 (709)	0.594 (224)	TP73	Body	N_Shelf
rs17379833	1	3620180	cg13914636	1	3623102	0.075	2.61298e-27	A	T	-	0.951 (612)	0.944 (709)	0.935 (224)	TP73	Body	N_Shore
rs17379833	1	3620180	cg05782471	1	3623389	0.034	7.60389e-13	A	T	-	0.776 (612)	0.768 (709)	0.758 (224)	TP73	Body	Island
rs17379833	1	3620180	cg14660788	1	3625312	0.05	2.05203e-18	A	T	+	0.819 (612)	0.84 (709)	0.853 (224)	TP73	Body	S_Shore
rs17379833	1	3620180	cg12268562	1	3625409	0.062	8.11796e-23	A	T	+	0.494 (612)	0.522 (709)	0.539 (224)	TP73	Body	S_Shore
rs3765753	1	3622306	cg16024523	1	3609803	0.059	2.97308e-24	G	T	+	0.604 (887)	0.616 (719)	0.635 (128)	TP73	Body	S_Shelf
rs3765753	1	3622306	cg02134594	1	3632713	0.068	9.75863e-28	G	T	-	0.85 (887)	0.841 (719)	0.83 (128)	TP73	Body	N_Shore
rs6424090	1	3628677	cg04159546	1	3605087	0.135	3.2068e-49	G	A	-	0.788 (1430)	0.7 (107)	0.68 (2)	TP73	Body	N_Shelf
rs6424090	1	3628677	cg26034538	1	3623319	0.04	4.39678e-15	G	A	+	0.874 (1430)	0.901 (107)	0.92 (2)	TP73	Body	Island
rs6424090	1	3628677	cg24361048	1	3652931	0.048	9.11656e-18	G	A	-	0.908 (1430)	0.888 (107)	0.87 (2)	KIAA0495	3'UTR	S_Shelf
rs3765761	1	3630476	cg23052055	1	3606042	0.102	1.26361e-41	C	T	+	0.62 (1160)	0.66 (518)	0.709 (56)	TP73/TP73	Body/TSS1500	N_Shore
rs3765761	1	3630476	cg00589002	1	3606082	0.03	4.98608e-13	C	T	+	0.731 (1160)	0.741 (518)	0.758 (56)	TP73/TP73	Body/TSS1500	N_Shore
rs3765767	1	3635465	cg04562683	1	3638722	0.197	1.01354e-82	C	G	-	0.907 (460)	0.869 (864)	0.832 (410)	TP73	Body	S_Shelf
rs3737589	1	3662845	cg23666378	1	3663164	0.048	9.20635e-20	A	G	+	0.588 (705)	0.609 (798)	0.615 (231)	KIAA0495	1stExon	Island
rs3737589	1	3662845	cg10634619	1	3663435	0.054	3.90457e-22	A	G	+	0.328 (705)	0.357 (798)	0.364 (231)	KIAA0495	1stExon	Island
rs3737589	1	3662845	cg26785743	1	3673224	0.023	3.73457e-10	A	G	-	0.907 (705)	0.902 (798)	0.891 (231)	CCDC27	Body
rs12120656	1	3665867	cg04392488	1	3644226	0.1	3.30881e-36	G	T	-	0.945 (638)	0.925 (698)	0.899 (206)	TP73	Body
rs3737593	1	3696536	cg00105640	1	3691994	0.056	9.81679e-21	A	G	+	0.599 (1219)	0.619 (311)	0.642 (15)	LOC388588	Body	S_Shelf
rs3737593	1	3696536	cg17855390	1	3693301	0.101	1.18686e-36	A	G	+	0.876 (1219)	0.89 (311)	0.908 (15)			S_Shelf
rs12563491	1	3700216	cg01535630	1	3689683	0.038	2.97137e-14	C	T	-	0.185 (1312)	0.168 (213)	0.168 (15)	LOC388588	5'UTR	Island
rs12563491	1	3700216	cg03318469	1	3710303	0.081	1.60898e-29	C	T	-	0.606 (1312)	0.561 (213)	0.512 (15)	LRRC47	Body	N_Shelf
rs9424283	1	3705226	cg02214783	1	3688257	0.044	1.65561e-16	G	C	-	0.969 (530)	0.962 (719)	0.957 (295)	LOC388588	TSS1500	N_Shore
rs9424283	1	3705226	cg10555106	1	3691387	0.027	1.52017e-10	G	C	-	0.852 (530)	0.85 (719)	0.839 (295)	LOC388588	5'UTR	S_Shore
rs9424283	1	3705226	cg17519938	1	3713580	0.16	3.04011e-58	G	C	-	0.807 (528)	0.769 (710)	0.718 (292)	LRRC47	TSS1500	S_Shore
rs7543006	1	3714033	cg25215194	1	3706322	0.043	5.65965e-16	C	G	+	0.807 (955)	0.815 (509)	0.817 (64)	LRRC47	Body	S_Shelf
rs7543006	1	3714033	cg24196422	1	3716982	0.806	0	C	G	+	0.692 (955)	0.759 (509)	0.934 (64)			S_Shelf
rs2887274	1	3721318	cg07997596	1	3685319	0.114	1.01405e-38	G	A	+	0.202 (1300)	0.236 (132)	0.319 (7)	CCDC27	Body	N_Shelf
rs6663840	1	3743319	cg22157494	1	3774827	0.029	3.48822e-11	G	A	-	0.859 (753)	0.842 (638)	0.831 (149)	KIAA0562	TSS1500	N_Shore
rs9424310	1	3744084	cg03808734	1	3772978	0.092	3.37966e-33	G	A	+	0.101 (718)	0.123 (663)	0.149 (163)	DFFB	TSS1500	N_Shore
rs9424310	1	3744084	cg00489772	1	3775078	0.052	3.84403e-19	G	A	-	0.918 (718)	0.902 (664)	0.882 (163)	KIAA0562	TSS1500	Island
rs10492942	1	3764216	cg17443473	1	3703550	0.278	1.04001e-101	C	T	+	0.891 (803)	0.917 (558)	0.941 (91)	LRRC47	Body	N_Shore
rs10492942	1	3764216	cg14519946	1	3703714	0.036	4.82117e-13	C	T	+	0.971 (803)	0.974 (558)	0.974 (91)	LRRC47	Body	Island
rs10492942	1	3764216	cg11430783	1	3703792	0.336	2.56011e-127	C	T	+	0.901 (803)	0.943 (558)	0.972 (91)	LRRC47	Body	Island
rs10492942	1	3764216	cg22125220	1	3748957	0.127	2.283e-43	C	T	-	0.971 (803)	0.967 (558)	0.961 (91)	KIAA0562	Body
rs10492942	1	3764216	cg06178315	1	3774858	0.034	2.14887e-12	C	T	+	0.625 (803)	0.637 (558)	0.657 (91)	KIAA0562	TSS1500	N_Shore
rs16824230	1	3766240	cg13057898	1	3703894	0.409	2.4646e-173	A	G	+	0.784 (850)	0.86 (595)	0.942 (97)	LRRC47	Body	Island
rs16824230	1	3766240	cg18436788	1	3704244	0.287	2.93781e-112	A	G	+	0.805 (850)	0.873 (595)	0.917 (97)	LRRC47	Body	S_Shore
rs16824230	1	3766240	cg23277830	1	3704460	0.396	1.47761e-166	A	G	+	0.767 (850)	0.825 (595)	0.879 (97)	LRRC47	Body	S_Shore
rs16824230	1	3766240	cg17848003	1	3704513	0.388	3.67624e-162	A	G	+	0.715 (850)	0.783 (595)	0.855 (97)	LRRC47	Body	S_Shore
rs6683156	1	3766441	cg07586042	1	3692495	0.051	1.64407e-18	C	T	-	0.354 (532)	0.341 (699)	0.329 (297)	LOC388588	3'UTR	S_Shelf
rs6683156	1	3766441	cg01934638	1	3720744	0.036	1.32226e-13	C	T	-	0.949 (532)	0.947 (699)	0.944 (297)
rs6683156	1	3766441	cg25729560	1	3738334	0.198	4.66924e-73	C	T	+	0.973 (532)	0.978 (699)	0.982 (297)	KIAA0562	Body
rs12734459	1	3792801	cg00997310	1	3789280	0.051	6.93591e-19	C	G	+	0.856 (1150)	0.867 (363)	0.889 (32)	DFFB	Body	N_Shore
rs4131373	1	3807388	cg16349667	1	3807168	0.032	3.18919e-11	G	A	+	0.706 (916)	0.727 (411)	0.733 (58)	C1orf174	Body	N_Shore
rs4131373	1	3807388	cg03921357	1	3809431	0.051	4.85199e-17	G	A	+	0.92 (916)	0.933 (411)	0.934 (58)	C1orf174	Body	S_Shore
rs4131373	1	3807388	cg01020987	1	3816166	0.194	5.78139e-65	G	A	+	0.304 (916)	0.346 (411)	0.39 (58)	C1orf174	Body	N_Shore
rs4131373	1	3807388	cg16140954	1	3816609	0.055	2.24355e-18	G	A	-	0.024 (916)	0.021 (411)	0.022 (58)	C1orf174	Body	Island
rs4131373	1	3807388	cg09228402	1	3824319	0.147	1.81862e-48	G	A	-	0.952 (916)	0.94 (411)	0.927 (58)	LOC100133612	Body	Island
rs4131373	1	3807388	cg24143374	1	3824378	0.065	1.6716e-21	G	A	-	0.976 (916)	0.971 (411)	0.959 (58)	LOC100133612	Body	Island
rs10797353	1	3812848	cg13335886	1	3808127	0.073	1.11492e-26	G	C	+	0.789 (784)	0.805 (630)	0.817 (131)	C1orf174	Body	N_Shore
rs10909830	1	3822703	cg26020826	1	3820550	0.519	2.91975e-238	C	T	+	0.733 (729)	0.774 (655)	0.817 (144)	LOC100133612	Body	N_Shelf
rs10909830	1	3822703	cg23698560	1	3822352	0.089	5.28739e-32	C	T	+	0.941 (729)	0.951 (655)	0.961 (144)	LOC100133612	Body	N_Shore
rs10909830	1	3822703	cg00935967	1	3822762	0.13	4.49785e-47	C	T	+	0.902 (729)	0.917 (655)	0.93 (144)	LOC100133612	Body	N_Shore
rs10909830	1	3822703	cg14264496	1	3823918	0.421	1.97978e-178	C	T	-	0.546 (729)	0.473 (655)	0.369 (144)	LOC100133612	Body	N_Shore
rs10909830	1	3822703	cg23595256	1	3831039	0.031	9.75539e-12	C	T	-	0.878 (729)	0.873 (655)	0.865 (144)	LOC100133612	Body
rs4440829	1	4080780	cg10510935	1	4059661	0.207	2.25096e-77	G	A	+	0.302 (1197)	0.433 (314)	0.473 (27)
rs12062024	1	4089259	cg13443938	1	4087214	0.031	4.62562e-12	T	A	+	0.788 (1131)	0.801 (384)	0.814 (30)
rs12062024	1	4089259	cg16686279	1	4087226	0.072	2.81787e-26	T	A	+	0.823 (1131)	0.854 (384)	0.882 (30)
rs12062024	1	4089259	cg20703997	1	4087676	0.594	1.78726e-296	T	A	+	0.286 (1131)	0.531 (384)	0.679 (30)
rs9426494	1	4206288	cg06529149	1	4194412	0.057	2.40465e-20	T	C	-	0.689 (542)	0.657 (708)	0.629 (260)			S_Shore
rs4589076	1	4217088	cg13224197	1	4193192	0.275	4.31882e-107	T	C	-	0.957 (1348)	0.911 (193)	0.873 (5)			Island
rs596133	1	4414716	cg06965195	1	4390452	0.04	4.00816e-15	C	A	-	0.468 (741)	0.444 (643)	0.43 (161)
rs4654433	1	4481632	cg26599630	1	4718212	0.035	1.98377e-13	G	A	-	0.399 (423)	0.387 (794)	0.356 (326)	AJAP1	Body	S_Shore
rs4654433	1	4481632	cg15580684	1	4770711	0.202	1.46328e-75	G	A	+	0.857 (423)	0.888 (794)	0.927 (326)	AJAP1	Body	N_Shore
rs737324	1	4482610	cg17899889	1	4191180	0.183	3.1235e-64	G	C	+	0.81 (392)	0.83 (762)	0.868 (307)			N_Shore
rs737324	1	4482610	cg00600854	1	4191364	0.033	6.69695e-12	G	C	+	0.798 (392)	0.805 (762)	0.819 (307)			N_Shore
rs737324	1	4482610	cg15605704	1	4770676	0.189	1.91342e-66	G	C	+	0.904 (392)	0.929 (762)	0.957 (307)	AJAP1	Body	N_Shore
rs164772	1	4652512	cg11735242	1	4644030	0.154	2.20083e-56	T	C	-	0.964 (1188)	0.942 (329)	0.921 (22)
rs12567277	1	4658538	cg16906964	1	4660171	0.3	1.72521e-118	C	T	-	0.796 (573)	0.726 (722)	0.664 (247)
rs2101195	1	4697300	cg12058478	1	4718532	0.036	9.57834e-14	C	T	+	0.515 (640)	0.543 (709)	0.553 (196)	AJAP1	Body	S_Shore
rs7533451	1	4705931	cg16512885	1	4697919	0.219	1.03379e-82	G	A	+	0.593 (833)	0.655 (598)	0.728 (110)
rs7533451	1	4705931	cg24037938	1	4697967	0.141	2.80393e-51	G	A	+	0.742 (833)	0.781 (598)	0.828 (110)
rs7533451	1	4705931	cg07807395	1	4698416	0.172	1.27023e-63	G	A	+	0.819 (833)	0.86 (598)	0.904 (110)
rs7533451	1	4705931	cg26840333	1	4711419	0.366	2.17191e-150	G	A	+	0.79 (833)	0.895 (598)	0.955 (110)			N_Shelf
rs3947662	1	4718551	cg02482718	1	4726759	0.031	8.50082e-12	G	T	+	0.749 (950)	0.765 (520)	0.791 (66)	AJAP1	Body	Island
rs3820250	1	4780750	cg02411275	1	4831200	0.042	1.48058e-15	G	T	-	0.814 (1379)	0.78 (137)	0.808 (5)	AJAP1	Body	N_Shore
rs368420	1	4819803	cg04292104	1	4816720	0.028	6.69957e-11	C	T	+	0.559 (903)	0.579 (556)	0.599 (85)	AJAP1	Body
rs11805709	1	4847594	cg15088574	1	4848991	0.029	2.45989e-11	C	T	+	0.718 (862)	0.73 (580)	0.752 (98)
rs7536712	1	5253664	cg12278474	1	5221357	0.024	2.26483e-10	C	T	-	0.3 (418)	0.288 (857)	0.273 (417)
rs7552583	1	5410349	cg27223158	1	5411760	0.035	5.57135e-13	T	A	+	0.792 (1351)	0.836 (154)	0.843 (10)
rs2211417	1	5611729	cg06642219	1	5586147	0.117	1.99447e-42	C	A	+	0.936 (1113)	0.955 (392)	0.971 (37)
rs2211417	1	5611729	cg10620434	1	5586357	0.034	5.17595e-13	C	A	+	0.87 (1113)	0.879 (392)	0.886 (37)
rs2211417	1	5611729	cg24116385	1	5677939	0.202	1.15101e-75	C	A	-	0.962 (1113)	0.939 (392)	0.91 (37)
rs2211417	1	5611729	cg25198113	1	5743886	0.079	1.36783e-28	C	A	-	0.508 (1113)	0.491 (392)	0.482 (37)
rs707580	1	5724940	cg25318976	1	5727352	0.104	1.0384e-37	T	C	-	0.618 (890)	0.579 (539)	0.533 (111)
rs873982	1	5770265	cg12688521	1	5772057	0.092	3.18737e-33	A	C	+	0.99 (745)	0.99 (656)	0.991 (138)			Island
rs2842258	1	5790498	cg22374924	1	5791563	0.073	2.75349e-26	A	G	-	0.566 (671)	0.551 (684)	0.531 (168)			N_Shore
rs17429690	1	5814135	cg24005842	1	5777831	0.061	2.94582e-22	G	A	+	0.084 (1211)	0.099 (310)	0.126 (25)
rs1287616	1	5908733	cg19265131	1	5812013	0.028	9.07294e-11	T	C	-	0.938 (531)	0.933 (768)	0.927 (233)
rs1287616	1	5908733	cg07928086	1	5907446	0.249	1.1135e-94	T	C	-	0.21 (531)	0.165 (768)	0.112 (233)
rs1287616	1	5908733	cg07599881	1	5907508	0.33	9.93815e-132	T	C	-	0.406 (531)	0.363 (768)	0.316 (233)
rs1287617	1	5910574	cg12041830	1	5907402	0.08	6.08565e-29	G	A	-	0.604 (882)	0.568 (558)	0.522 (99)
rs1287617	1	5910574	cg24883265	1	5917845	0.152	1.35509e-55	G	A	-	0.972 (882)	0.96 (558)	0.943 (99)
rs11121600	1	5921042	cg19500334	1	5896653	0.026	2.19431e-10	C	A	-	0.684 (924)	0.661 (535)	0.664 (87)
rs11121648	1	5923788	cg24864189	1	5917766	0.044	2.85616e-16	G	T	+	0.847 (517)	0.853 (730)	0.862 (299)
rs11121648	1	5923788	cg22530668	1	5919081	0.03	1.51798e-11	G	T	+	0.92 (517)	0.923 (730)	0.931 (299)
rs489933	1	5925801	cg21470600	1	6040824	0.424	3.85722e-182	C	T	-	0.645 (546)	0.6 (723)	0.555 (276)	NPHP4	Body
rs868163	1	5934490	cg16258229	1	5956985	0.09	4.65825e-32	G	A	-	0.953 (641)	0.938 (672)	0.922 (199)	NPHP4	Body
rs4908559	1	5944138	cg16277741	1	5958143	0.026	2.34062e-10	G	A	-	0.974 (1013)	0.971 (479)	0.97 (53)	NPHP4	Body
rs11122098	1	5949018	cg15598789	1	5955929	0.26	2.39941e-99	T	C	+	0.974 (1033)	0.984 (448)	0.99 (47)	NPHP4	Body
rs12139627	1	5957342	cg05307871	1	6059070	0.137	5.99349e-48	G	A	-	0.97 (1052)	0.921 (395)	0.87 (34)
rs12139627	1	5957342	cg25220769	1	6094205	0.041	7.27446e-15	G	A	-	0.932 (1052)	0.928 (395)	0.922 (34)	KCNAB2	5'UTR
rs12139627	1	5957342	cg24730892	1	6094993	0.042	3.81075e-15	G	A	-	0.98 (1052)	0.977 (395)	0.97 (34)	KCNAB2	5'UTR
rs12120967	1	5965381	cg26216855	1	6055151	0.091	9.42736e-33	C	T	-	0.866 (1061)	0.845 (428)	0.828 (46)			S_Shelf
rs12120967	1	5965381	cg25392777	1	6059204	0.141	2.89981e-51	C	T	-	0.961 (1061)	0.938 (428)	0.914 (46)
rs12120967	1	5965381	cg13069237	1	6063456	0.145	8.75363e-53	C	T	-	0.972 (1061)	0.958 (428)	0.944 (46)
rs12120967	1	5965381	cg22692659	1	6063807	0.156	7.78379e-57	C	T	-	0.944 (1061)	0.913 (428)	0.882 (46)
rs12120967	1	5965381	cg24926052	1	6063829	0.112	1.34965e-40	C	T	-	0.985 (1061)	0.973 (428)	0.956 (46)
rs12120967	1	5965381	cg05393578	1	6094316	0.079	1.06635e-28	C	T	-	0.861 (1061)	0.849 (428)	0.836 (46)	KCNAB2	5'UTR
rs12142363	1	5986409	cg27233192	1	5925859	0.257	2.17163e-98	G	C	-	0.956 (1035)	0.941 (454)	0.923 (46)	NPHP4	Body
rs12142363	1	5986409	cg17718960	1	6063138	0.147	1.05957e-53	G	C	-	0.79 (1035)	0.741 (454)	0.702 (46)
rs12142363	1	5986409	cg11740026	1	6093770	0.156	8.27353e-57	G	C	-	0.744 (1035)	0.704 (454)	0.657 (46)	KCNAB2	5'UTR
rs11590436	1	5988926	cg08609517	1	6056522	0.054	1.96625e-19	G	T	-	0.967 (1027)	0.959 (441)	0.95 (31)			S_Shelf
rs11590436	1	5988926	cg04088152	1	6062462	0.151	8.01222e-54	G	T	-	0.579 (1027)	0.542 (441)	0.498 (31)
rs11590436	1	5988926	cg11185792	1	6097703	0.072	1.72747e-25	G	T	-	0.096 (1027)	0.074 (441)	0.054 (31)	KCNAB2	5'UTR
rs12121044	1	5989981	cg06755155	1	5955966	0.086	1.31324e-30	A	G	+	0.975 (1037)	0.979 (436)	0.982 (47)	NPHP4	Body
rs12121044	1	5989981	cg09078100	1	6059882	0.06	8.48986e-22	A	G	-	0.971 (1037)	0.965 (436)	0.957 (47)
rs12121044	1	5989981	cg20414505	1	6061279	0.041	3.8858e-15	A	G	-	0.972 (1037)	0.967 (436)	0.96 (47)
rs12121044	1	5989981	cg21939836	1	6063167	0.119	8.77987e-43	A	G	-	0.924 (1037)	0.902 (436)	0.881 (47)
rs12121044	1	5989981	cg03895593	1	6064094	0.155	7.04654e-56	A	G	-	0.929 (1037)	0.884 (436)	0.839 (47)
rs10864284	1	6009296	cg26003933	1	6035549	0.231	1.08127e-87	G	C	-	0.924 (1032)	0.874 (458)	0.84 (54)	NPHP4	Body
rs10864284	1	6009296	cg15550953	1	6036414	0.089	2.02165e-32	G	C	-	0.953 (1032)	0.943 (458)	0.93 (54)	NPHP4	Body
rs6659420	1	6011601	cg22356839	1	6011302	0.625	1.87744945419674e-322	A	G	-	0.99 (1032)	0.95 (459)	0.887 (54)	NPHP4	Body
rs6659420	1	6011601	cg13951223	1	6011309	0.637	0	A	G	-	0.987 (1032)	0.954 (459)	0.909 (54)	NPHP4	Body
rs806104	1	6042934	cg08622934	1	6054784	0.086	3.96943e-29	A	G	-	0.416 (572)	0.385 (674)	0.361 (197)			S_Shore
rs806104	1	6042934	cg00702417	1	6054867	0.051	8.53479e-18	A	G	-	0.033 (572)	0.029 (674)	0.026 (197)			S_Shore
rs709207	1	6049058	cg23968579	1	5975890	0.036	1.41317e-13	C	T	-	0.853 (1012)	0.841 (477)	0.838 (55)	NPHP4	Body
rs1295101	1	6056168	cg06156296	1	5918693	0.028	1.22913e-10	A	G	-	0.985 (652)	0.984 (707)	0.982 (168)
rs806114	1	6067640	cg09556918	1	6067994	0.489	1.04553e-221	G	C	-	0.93 (1114)	0.902 (387)	0.879 (45)
rs806114	1	6067640	cg01934408	1	6085799	0.199	1.95705e-74	G	C	+	0.284 (1114)	0.341 (387)	0.376 (45)	KCNAB2	TSS1500	N_Shore
rs806114	1	6067640	cg00822030	1	6086018	0.117	1.71138e-42	G	C	+	0.358 (1114)	0.412 (387)	0.452 (45)	KCNAB2	TSS1500	N_Shore
rs7539366	1	6079630	cg26564960	1	6082758	0.04	1.03143e-14	G	C	-	0.93 (458)	0.921 (747)	0.914 (305)			N_Shelf
rs3789565	1	6103047	cg07015749	1	6085995	0.059	2.81601e-20	T	A	+	0.334 (1311)	0.429 (129)	0.504 (3)	KCNAB2	TSS1500	N_Shore
rs3789530	1	6153406	cg05382282	1	6164735	0.105	2.57917e-37	C	T	-	0.842 (1200)	0.816 (304)	0.786 (5)	CHD5	3'UTR
rs10864393	1	6211964	cg13839957	1	6165483	0.308	1.23794e-121	G	A	+	0.629 (816)	0.679 (611)	0.726 (112)	CHD5	3'UTR
rs10864393	1	6211964	cg07173934	1	6169988	0.037	8.15709e-14	G	A	+	0.969 (816)	0.973 (611)	0.978 (112)	CHD5	Body
rs10864393	1	6211964	cg09667775	1	6170013	0.027	2.04923e-10	G	A	+	0.979 (816)	0.986 (611)	0.988 (112)	CHD5	Body
rs10864393	1	6211964	cg00252804	1	6170117	0.139	1.35413e-50	G	A	+	0.763 (816)	0.792 (611)	0.829 (112)	CHD5	Body
rs10864393	1	6211964	cg20773915	1	6171788	0.028	5.68712e-11	G	A	+	0.954 (816)	0.959 (611)	0.964 (112)	CHD5	Body
rs10864393	1	6211964	cg17927613	1	6187633	0.237	6.03975e-90	G	A	+	0.833 (816)	0.882 (611)	0.921 (112)	CHD5	Body	N_Shore
rs10864393	1	6211964	cg25143235	1	6187886	0.277	1.06211e-107	G	A	+	0.04 (816)	0.077 (611)	0.113 (112)	CHD5	Body	Island
rs10864393	1	6211964	cg15205435	1	6187920	0.434	2.52055e-187	G	A	+	0.094 (816)	0.206 (611)	0.301 (112)	CHD5	Body	Island
rs10864393	1	6211964	cg12135344	1	6188120	0.401	7.44381e-169	G	A	+	0.685 (816)	0.753 (611)	0.84 (112)	CHD5	Body	Island
rs10864393	1	6211964	cg05591769	1	6197050	0.026	4.43664e-10	G	A	-	0.891 (816)	0.883 (611)	0.873 (112)	CHD5	Body
rs10864393	1	6211964	cg21919596	1	6201851	0.029	3.68659e-11	G	A	+	0.156 (816)	0.166 (611)	0.178 (112)	CHD5	Body	N_Shore
rs10864393	1	6211964	cg04898695	1	6208717	0.035	2.72259e-13	G	A	+	0.232 (816)	0.246 (611)	0.269 (112)	CHD5	Body	Island
rs10864393	1	6211964	cg09271882	1	6214849	0.058	2.68914e-21	G	A	-	0.895 (816)	0.887 (611)	0.88 (112)	CHD5	Body
rs10864393	1	6211964	cg13940908	1	6227927	0.027	1.87773e-10	G	A	+	0.894 (816)	0.904 (611)	0.917 (112)	CHD5	Body
rs14281	1	6281667	cg25194807	1	6295368	0.112	1.98195e-40	A	C	+	0.03 (1330)	0.051 (198)	0.089 (3)	ICMT	Body	N_Shore
rs14281	1	6281667	cg27541349	1	6296337	0.031	5.60791e-12	A	C	+	0.046 (1330)	0.053 (198)	0.059 (3)	ICMT	TSS1500	S_Shore
rs14281	1	6281667	cg14089881	1	6296630	0.098	3.54914e-35	A	C	+	0.663 (1330)	0.794 (198)	0.923 (3)	ICMT	TSS1500	S_Shore
rs2057006	1	6316884	cg17992056	1	6296335	0.082	6.14774e-29	C	G	+	0.083 (650)	0.103 (707)	0.128 (146)	ICMT	TSS1500	S_Shore
rs2057006	1	6316884	cg08851727	1	6296770	0.036	2.14384e-13	C	G	+	0.856 (650)	0.875 (707)	0.898 (146)	ICMT	TSS1500	S_Shore
rs2057006	1	6316884	cg21413219	1	6299374	0.039	1.83343e-14	C	G	-	0.323 (650)	0.31 (707)	0.28 (146)			N_Shelf
rs2057006	1	6316884	cg23164855	1	6301170	0.074	3.83584e-26	C	G	+	0.55 (650)	0.576 (707)	0.606 (146)			N_Shore
rs2057006	1	6316884	cg00883218	1	6301400	0.048	3.18403e-17	C	G	+	0.441 (650)	0.464 (707)	0.485 (146)			N_Shore
rs17361670	1	6360147	ch.1.234734F	1	6373420	0.062	1.32362e-22	A	T	+	0.045 (1302)	0.054 (221)	0.067 (13)	ACOT7	Body
rs3789484	1	6391313	cg14992217	1	6363562	0.03	2.0227e-11	T	C	-	0.977 (1024)	0.974 (457)	0.968 (57)	ACOT7	Body
rs3789484	1	6391313	cg16733136	1	6404058	0.089	4.56409e-32	T	C	-	0.75 (1024)	0.729 (457)	0.717 (57)	ACOT7	Body
rs3789484	1	6391313	cg05045598	1	6418521	0.029	3.23855e-11	T	C	+	0.525 (1024)	0.539 (457)	0.54 (57)	ACOT7	Body
rs7529205	1	6473294	cg10375954	1	6419608	0.024	3.01703e-10	A	G	-	0.373 (1270)	0.359 (374)	0.334 (32)	ACOT7/ACOT7	Body/TSS1500
rs11364	1	6475686	cg23230478	1	6360620	0.03	1.78513e-11	C	T	-	0.97 (1160)	0.968 (352)	0.966 (31)	ACOT7	Body
rs11364	1	6475686	cg13549940	1	6390053	0.149	1.53462e-54	C	T	-	0.759 (1160)	0.717 (352)	0.668 (31)	ACOT7	Body
rs11364	1	6475686	cg04870212	1	6464845	0.07	2.48045e-25	C	T	-	0.023 (1160)	0.022 (352)	0.021 (31)
rs11364	1	6475686	cg00644814	1	6480929	0.045	1.06854e-16	C	T	+	0.097 (1160)	0.106 (352)	0.11 (31)	HES2	TSS1500	Island
rs10864548	1	6501796	cg01501312	1	6480594	0.042	8.37762e-16	T	C	+	0.19 (1030)	0.213 (454)	0.224 (55)	HES2	TSS1500	Island
rs10864548	1	6501796	cg25352592	1	6481151	0.026	2.44812e-10	T	C	-	0.766 (1030)	0.746 (454)	0.722 (55)	HES2	TSS1500	S_Shore
rs3007421	1	6530189	cg10059687	1	6526129	0.116	3.79599e-42	G	A	+	0.082 (1179)	0.103 (336)	0.12 (23)	TNFRSF25	1stExon	Island
rs3007421	1	6530189	cg10539898	1	6526309	0.038	2.32664e-14	G	A	+	0.023 (1179)	0.025 (336)	0.027 (23)	PLEKHG5/TNFRSF25	3'UTR/TSS200	S_Shore
rs3007421	1	6530189	cg03893150	1	6526325	0.173	6.35746e-64	G	A	+	0.037 (1179)	0.05 (336)	0.063 (23)	PLEKHG5/TNFRSF25	3'UTR/TSS200	S_Shore
rs3007421	1	6530189	cg23114616	1	6526398	0.189	2.73916e-70	G	A	+	0.218 (1179)	0.289 (336)	0.358 (23)	PLEKHG5/TNFRSF25	3'UTR/TSS200	S_Shore
rs3007421	1	6530189	cg16681526	1	6526469	0.052	4.7032e-19	G	A	+	0.418 (1179)	0.445 (336)	0.473 (23)	PLEKHG5/TNFRSF25	3'UTR/TSS1500	S_Shore
rs3007421	1	6530189	cg25142390	1	6534951	0.041	2.45004e-15	G	A	-	0.822 (1179)	0.808 (336)	0.798 (23)	PLEKHG5	Body	S_Shelf
rs2986739	1	6548056	cg08091596	1	6530743	0.034	9.17452e-13	A	G	-	0.951 (1163)	0.945 (326)	0.942 (20)	PLEKHG5	Body	Island
rs2986739	1	6548056	cg06965803	1	6531717	0.075	9.74192e-27	A	G	-	0.63 (1163)	0.599 (326)	0.589 (20)	PLEKHG5	Body	Island
rs2986739	1	6548056	cg09864345	1	6531813	0.046	1.08263e-16	A	G	-	0.961 (1163)	0.945 (326)	0.927 (20)	PLEKHG5	Body	Island
rs2986739	1	6548056	cg10970500	1	6532647	0.041	3.76886e-15	A	G	-	0.902 (1163)	0.895 (326)	0.882 (20)	PLEKHG5	Body	S_Shore
rs2986739	1	6548056	cg06804846	1	6535492	0.064	6.72269e-23	A	G	-	0.488 (1163)	0.466 (326)	0.449 (20)	PLEKHG5	Body	S_Shelf
rs2986739	1	6548056	cg10177059	1	6537840	0.034	7.91839e-13	A	G	-	0.818 (1163)	0.804 (326)	0.789 (20)	PLEKHG5/PLEKHG5	5'UTR/Body
rs2986739	1	6548056	cg12946080	1	6543581	0.052	8.41544e-19	A	G	-	0.874 (1163)	0.862 (326)	0.851 (20)	PLEKHG5/PLEKHG5	5'UTR/Body	N_Shore
rs2986739	1	6548056	cg17151560	1	6544511	0.081	9.14381e-29	A	G	-	0.929 (1163)	0.917 (326)	0.903 (20)	PLEKHG5/PLEKHG5	5'UTR/Body	N_Shore
rs2986739	1	6548056	cg10328583	1	6551073	0.029	5.4255e-11	A	G	+	0.164 (1163)	0.187 (326)	0.19 (20)	PLEKHG5/PLEKHG5/PLEKHG5	5'UTR/Body/TSS1500	Island
rs10746502	1	6607199	cg05462761	1	6545157	0.252	1.64348e-94	C	T	-	0.223 (1121)	0.177 (363)	0.112 (26)	PLEKHG5/PLEKHG5	5'UTR/Body	Island
rs10746502	1	6607199	cg15205204	1	6545172	0.124	3.10833e-44	C	T	-	0.17 (1121)	0.143 (363)	0.104 (26)	PLEKHG5/PLEKHG5	5'UTR/Body	Island
rs10746502	1	6607199	cg21453303	1	6556848	0.18	3.26506e-65	C	T	-	0.217 (1121)	0.189 (363)	0.149 (26)	PLEKHG5	Body	N_Shore
rs10746502	1	6607199	cg04818845	1	6580167	0.173	1.91239e-62	C	T	-	0.719 (1121)	0.687 (363)	0.651 (26)	PLEKHG5	TSS200
rs10746502	1	6607199	cg06972903	1	6580525	0.037	1.16454e-13	C	T	-	0.985 (1121)	0.984 (363)	0.978 (26)	PLEKHG5	TSS1500
rs10746502	1	6607199	cg00547365	1	6605420	0.473	3.86132e-206	C	T	+	0.792 (1121)	0.861 (363)	0.936 (26)	NOL9	Body
rs4587589	1	6657355	cg12690996	1	6651517	0.047	2.36179e-17	C	T	+	0.246 (676)	0.259 (685)	0.262 (172)	KLHL21	3'UTR	N_Shore
rs4587589	1	6657355	cg27539986	1	6664103	0.045	9.58075e-17	C	T	+	0.433 (676)	0.458 (685)	0.481 (172)	KLHL21	TSS1500	S_Shore
rs4587589	1	6657355	cg19884658	1	6664268	0.05	2.02323e-18	C	T	+	0.826 (676)	0.836 (685)	0.85 (172)	KLHL21	TSS1500	S_Shore
rs4587589	1	6657355	cg06778853	1	6672620	0.069	5.24442e-25	C	T	+	0.705 (676)	0.719 (685)	0.734 (172)	PHF13	TSS1500	N_Shore
rs4587589	1	6657355	cg20803783	1	6673301	0.03	2.20763e-11	C	T	+	0.019 (676)	0.02 (685)	0.02 (172)	PHF13	TSS1500	Island
rs4587589	1	6657355	cg01053213	1	6694826	0.055	3.7876e-20	C	T	-	0.909 (676)	0.903 (685)	0.894 (172)	THAP3	3'UTR
rs7549198	1	6709610	cg17946470	1	6685935	0.042	2.04751e-15	T	C	+	0.037 (673)	0.041 (664)	0.045 (188)	THAP3	Body	S_Shore
rs7549198	1	6709610	cg20060759	1	6694392	0.038	3.70621e-14	T	C	-	0.881 (673)	0.875 (664)	0.869 (188)	THAP3	3'UTR
rs2235564	1	6713114	cg00103568	1	6659266	0.03	2.09746e-11	C	T	+	0.893 (641)	0.897 (692)	0.902 (177)	KLHL21	Body	Island
rs2235564	1	6713114	cg24312985	1	6684957	0.063	1.39004e-22	C	T	-	0.776 (641)	0.759 (692)	0.746 (177)	THAP3	TSS1500	N_Shore
rs156985	1	6742281	cg23040782	1	6762215	0.314	6.31296e-125	C	T	-	0.641 (936)	0.615 (523)	0.593 (85)	DNAJC11	TSS1500	S_Shore
rs277686	1	6747897	cg09159285	1	6664134	0.057	7.46409e-21	C	G	+	0.333 (647)	0.357 (700)	0.37 (198)	KLHL21	TSS1500	S_Shore
rs278021	1	6764663	cg20668607	1	6762257	0.028	3.42946e-10	C	T	-	0.941 (870)	0.933 (496)	0.931 (75)	DNAJC11	TSS1500	S_Shore
rs11122119	1	6768856	cg00644847	1	6787585	0.059	1.08706e-21	C	A	-	0.461 (710)	0.435 (656)	0.414 (169)
rs11578279	1	6898515	cg20409752	1	7122726	0.58	3.58279e-285	G	T	-	0.919 (1225)	0.587 (296)	0.08 (22)	CAMTA1	Body	Island
rs11120780	1	6927752	cg26250086	1	6830972	0.06	3.50361e-21	G	A	-	0.77 (758)	0.751 (580)	0.729 (155)
rs12134815	1	7006544	cg27551706	1	7015944	0.111	5.50467e-40	G	A	+	0.777 (601)	0.798 (710)	0.817 (224)	CAMTA1	Body
rs12048981	1	7091586	cg13390385	1	7113332	0.034	4.19748e-13	T	C	-	0.775 (703)	0.76 (649)	0.756 (188)	CAMTA1	Body
rs7553100	1	7117542	cg26413691	1	7119074	0.081	2.25536e-29	G	A	-	0.662 (763)	0.648 (616)	0.638 (167)	CAMTA1	Body	N_Shelf
rs9434458	1	7141352	cg21144493	1	7130061	0.032	1.93623e-12	T	C	-	0.542 (483)	0.523 (757)	0.511 (303)	CAMTA1	Body
rs9434845	1	7177813	cg05129050	1	7178026	0.127	1.31923e-43	T	C	+	0.609 (560)	0.641 (680)	0.658 (217)	CAMTA1	Body
rs2412150	1	7303343	cg12097989	1	7311176	0.325	9.55243e-122	C	A	-	0.609 (540)	0.56 (663)	0.519 (241)	CAMTA1	Body
rs1476047	1	7312172	cg20800117	1	7308366	0.263	1.69618e-101	T	C	+	0.739 (559)	0.795 (715)	0.854 (270)	CAMTA1	Body
rs6577428	1	7314655	cg12710648	1	7308091	0.095	1.94747e-34	C	T	+	0.128 (604)	0.153 (703)	0.196 (236)	CAMTA1	Body
rs6577428	1	7314655	cg00452133	1	7308117	0.2	1.10243e-74	C	T	+	0.481 (604)	0.525 (703)	0.578 (236)	CAMTA1	Body
rs2301462	1	7392594	cg23972860	1	7395024	0.315	8.14349e-126	C	T	-	0.825 (590)	0.782 (722)	0.74 (234)	CAMTA1	Body
rs705680	1	7402502	cg01550397	1	7408018	0.026	3.34818e-10	C	T	-	0.855 (616)	0.849 (728)	0.842 (201)	CAMTA1	Body
rs845232	1	7448256	cg00808305	1	7434171	0.049	5.41256e-18	A	G	+	0.025 (905)	0.029 (524)	0.036 (105)	CAMTA1	Body
rs1011126	1	7536238	cg12740180	1	7516366	0.046	5.83472e-17	G	A	+	0.819 (508)	0.828 (790)	0.832 (245)	CAMTA1	Body
rs7526892	1	7551455	cg11755201	1	7551851	0.079	1.44926e-28	G	A	-	0.852 (1168)	0.827 (354)	0.823 (23)	CAMTA1	Body
rs1193167	1	7590448	cg06830167	1	7600135	0.055	3.44929e-20	A	G	+	0.191 (562)	0.206 (723)	0.217 (257)	CAMTA1	Body
rs4908473	1	7731730	cg23937295	1	7762151	0.041	2.39434e-15	T	C	+	0.856 (1298)	0.883 (231)	0.888 (7)	CAMTA1	Body	N_Shelf
rs1935229	1	7761001	cg04914013	1	7763567	0.06	9.97921e-21	A	G	+	0.853 (1252)	0.879 (182)	0.878 (7)	CAMTA1	Body	N_Shore
rs2995034	1	7770901	cg25763306	1	7741216	0.305	1.15004e-120	C	T	-	0.3 (476)	0.215 (749)	0.138 (319)	CAMTA1	Body	S_Shore
rs2995034	1	7770901	cg05285441	1	7765855	0.088	4.87294e-32	C	T	-	0.126 (476)	0.119 (749)	0.1 (319)	CAMTA1	Body	Island
rs2032563	1	7801288	cg20972269	1	7739821	0.028	2.12213e-10	G	A	-	0.96 (949)	0.956 (441)	0.954 (64)	CAMTA1	Body	N_Shore
rs697672	1	7826347	cg01514075	1	7832357	0.173	3.86334e-63	T	C	+	0.932 (1138)	0.959 (338)	0.977 (43)	VAMP3	Body	S_Shore
rs697672	1	7826347	cg03263730	1	7841722	0.312	3.36308e-122	T	C	+	0.144 (1138)	0.208 (338)	0.256 (43)			N_Shore
rs697672	1	7826347	cg22229039	1	7842159	0.272	5.25212e-104	T	C	+	0.473 (1138)	0.545 (338)	0.612 (43)			N_Shore
rs697672	1	7826347	cg14511923	1	7842369	0.211	6.70456e-78	T	C	+	0.272 (1138)	0.355 (338)	0.455 (43)			N_Shore
rs697672	1	7826347	cg02277850	1	7842393	0.198	6.23389e-73	T	C	+	0.496 (1138)	0.603 (338)	0.69 (43)			N_Shore
rs697672	1	7826347	cg23987789	1	7842406	0.261	2.88377e-99	T	C	+	0.369 (1138)	0.462 (338)	0.563 (43)			N_Shore
rs1012477	1	7858135	cg10500283	1	7913081	0.409	1.58547e-172	G	C	-	0.972 (1120)	0.936 (381)	0.895 (32)	UTS2/UTS2	1stExon/5'UTR
rs10462018	1	7879627	cg20625138	1	7913667	0.039	1.36603e-14	C	T	-	0.929 (1119)	0.916 (369)	0.918 (43)	UTS2	TSS1500
rs697690	1	7884580	cg22507406	1	7867939	0.159	6.02417e-58	T	C	-	0.968 (685)	0.958 (665)	0.944 (183)	PER3	Body
rs228697	1	7887579	cg17328665	1	7887199	0.071	5.22031e-28	C	G	-	0.907 (1356)	0.867 (295)	0.811 (26)	PER3	Body	Island
rs228697	1	7887579	cg17724687	1	7887346	0.073	1.06693e-28	C	G	-	0.892 (1356)	0.842 (295)	0.782 (26)	PER3	Body	Island
rs228697	1	7887579	cg08926642	1	7887455	0.09	2.5195e-35	C	G	-	0.838 (1356)	0.771 (295)	0.688 (26)	PER3	Body	Island
rs228697	1	7887579	cg00019458	1	7887942	0.135	2.69134e-53	C	G	-	0.978 (1356)	0.97 (295)	0.959 (26)	PER3	Body	S_Shore
rs17374439	1	7888438	cg06487986	1	7843564	0.028	1.26418e-10	C	T	-	0.015 (993)	0.014 (463)	0.013 (65)	PER3	TSS1500	Island
rs707472	1	7906008	cg12258811	1	7844735	0.081	9.83361e-29	G	T	+	0.512 (1001)	0.534 (434)	0.575 (64)	PER3	TSS200	Island
rs707472	1	7906008	cg14204433	1	7844775	0.063	1.48907e-22	G	T	+	0.664 (1001)	0.689 (434)	0.726 (64)	PER3	5'UTR	Island
rs226473	1	8008968	cg23959705	1	8002302	0.2	1.05334e-70	C	T	-	0.149 (573)	0.133 (695)	0.119 (191)	TNFRSF9	TSS1500	N_Shore
rs161801	1	8042736	cg12809925	1	8042702	0.192	3.99012e-71	G	A	-	0.736 (518)	0.695 (759)	0.652 (257)	PARK7	Body
rs225100	1	8066914	cg14178899	1	8076599	0.037	6.21725e-14	C	T	+	0.884 (537)	0.896 (761)	0.905 (241)	ERRFI1	5'UTR
rs225100	1	8066914	cg01889893	1	8085193	0.064	2.11806e-23	C	T	+	0.821 (537)	0.838 (761)	0.856 (241)	ERRFI1	5'UTR	N_Shore
rs225100	1	8066914	cg03335216	1	8086776	0.079	1.52257e-28	C	T	-	0.177 (537)	0.162 (761)	0.146 (241)	ERRFI1	TSS1500	Island
rs10489450	1	8079301	cg00042356	1	8021962	0.173	9.39105e-60	C	T	+	0.013 (978)	0.017 (422)	0.044 (42)	PARK7	5'UTR	Island
rs10489450	1	8079301	cg10385390	1	8022505	0.03	6.73919e-11	C	T	-	0.382 (978)	0.356 (422)	0.323 (42)	PARK7	5'UTR	S_Shore
rs4369247	1	8168993	cg13808198	1	8087518	0.028	6.76605e-11	T	C	+	0.901 (1032)	0.904 (444)	0.913 (50)	ERRFI1	TSS1500	S_Shore
rs11581227	1	8176194	cg10227331	1	8181647	0.202	8.08474e-73	G	A	+	0.538 (427)	0.583 (726)	0.618 (330)
rs7529511	1	8195226	cg00258316	1	8194341	0.049	2.77845e-18	C	T	+	0.707 (663)	0.729 (698)	0.74 (183)
rs6577472	1	8206130	cg00020474	1	8214963	0.054	7.64541e-20	T	C	+	0.486 (694)	0.503 (686)	0.534 (163)
rs11121111	1	8209130	cg05270224	1	8212843	0.16	9.58068e-58	C	T	+	0.353 (648)	0.41 (677)	0.45 (186)
rs6701941	1	8268715	cg06780032	1	8272277	0.038	3.62082e-14	T	C	+	0.061 (788)	0.067 (589)	0.072 (135)			S_Shore
rs478128	1	8276909	cg06974662	1	8277080	0.078	3.28571e-28	A	G	-	0.576 (1134)	0.558 (359)	0.533 (38)			N_Shore
rs388933	1	8286816	cg16060382	1	8278295	0.08	3.15391e-29	G	A	+	0.836 (822)	0.851 (601)	0.86 (122)			S_Shore
rs388933	1	8286816	cg11166167	1	8292578	0.045	7.66089e-17	G	A	-	0.87 (822)	0.85 (601)	0.831 (122)
rs9628987	1	8386730	cg14413262	1	8384046	0.157	1.67047e-56	A	C	-	0.967 (1018)	0.953 (452)	0.942 (40)	SLC45A1	TSS1500	N_Shore
rs10864350	1	8394796	cg18317999	1	8395307	0.057	1.05624e-20	A	G	-	0.956 (835)	0.95 (578)	0.945 (125)	SLC45A1	Body	N_Shore
rs1058790	1	8413839	cg05045335	1	8457417	0.033	7.25791e-12	A	G	-	0.492 (983)	0.48 (419)	0.469 (56)	RERE/RERE	5'UTR/Body
rs301791	1	8468372	cg00546117	1	8445545	0.532	1.90549e-273	A	T	-	0.956 (774)	0.914 (728)	0.876 (184)	RERE/RERE	5'UTR/Body
rs6577491	1	8574972	cg00786138	1	8470722	0.052	5.02512e-19	T	G	+	0.967 (599)	0.972 (704)	0.979 (238)	RERE/RERE	5'UTR/Body
rs10492966	1	8598005	cg00087735	1	8390233	0.034	2.19344e-12	C	T	+	0.963 (925)	0.969 (461)	0.972 (70)	SLC45A1	Body	Island
rs7537982	1	8644007	cg15702277	1	8477935	0.059	5.99692e-21	T	C	+	0.446 (583)	0.46 (687)	0.494 (233)	RERE/RERE	5'UTR/Body
rs7537982	1	8644007	cg12764441	1	8662670	0.09	6.96176e-32	T	C	-	0.731 (582)	0.701 (687)	0.669 (232)	RERE	Body
rs11121204	1	8654305	cg01447281	1	8482689	0.053	1.34124e-19	A	G	+	0.16 (612)	0.178 (702)	0.22 (226)	RERE/RERE	5'UTR/Body	N_Shore
rs11121204	1	8654305	cg00120948	1	8484417	0.146	1.65879e-53	A	G	+	0.046 (612)	0.055 (702)	0.067 (226)	RERE	Body	S_Shore
rs7523186	1	8655495	cg24352878	1	8772712	0.059	3.59578e-21	A	G	-	0.467 (992)	0.43 (458)	0.41 (70)	RERE	5'UTR
rs2401138	1	8704059	cg03610117	1	8450231	0.032	7.18944e-12	C	G	+	0.925 (620)	0.934 (660)	0.936 (226)	RERE/RERE	5'UTR/Body
rs7546225	1	8871965	cg17442683	1	8664311	0.135	1.19896e-47	C	T	+	0.295 (658)	0.333 (658)	0.379 (175)	RERE	Body
rs10864368	1	8918313	cg21545013	1	8407891	0.043	5.68111e-16	T	C	-	0.898 (407)	0.883 (758)	0.875 (378)			S_Shelf
rs10864368	1	8918313	cg05658549	1	8408598	0.037	6.53187e-14	T	C	-	0.641 (407)	0.626 (758)	0.618 (378)
rs10864368	1	8918313	cg19371916	1	8874984	0.318	3.8838e-127	T	C	-	0.552 (407)	0.494 (758)	0.447 (378)	RERE	5'UTR	N_Shelf
rs10864368	1	8918313	cg10211414	1	8875053	0.62	4.25690912981985e-318	T	C	-	0.86 (407)	0.799 (758)	0.736 (378)	RERE	5'UTR	N_Shore
rs10864368	1	8918313	cg10443148	1	8922612	0.184	3.12796e-68	T	C	-	0.975 (407)	0.967 (758)	0.958 (378)	ENO1	Body
rs10864368	1	8918313	cg10313368	1	8935228	0.185	9.31339e-69	T	C	-	0.957 (407)	0.946 (758)	0.929 (378)	ENO1	5'UTR	N_Shelf
rs10864368	1	8918313	cg18273817	1	8936178	0.04	7.07368e-15	T	C	-	0.859 (407)	0.847 (758)	0.834 (378)	ENO1	5'UTR	N_Shore
rs10864368	1	8918313	cg06972019	1	8937448	0.663	0	T	C	-	0.199 (407)	0.103 (758)	0.022 (378)	ENO1	5'UTR	N_Shore
rs2781060	1	8930369	cg12711814	1	8939529	0.099	1.80449e-35	C	T	+	0.052 (1035)	0.057 (436)	0.061 (53)	ENO1	TSS1500	S_Shore
rs10864370	1	8985036	cg10207928	1	8963950	0.037	3.5925e-14	C	T	-	0.922 (814)	0.914 (605)	0.908 (127)
rs1409147	1	9005320	cg02981703	1	9005734	0.036	1.22969e-13	G	A	+	0.876 (717)	0.885 (669)	0.892 (152)	CA6	TSS200
rs1409147	1	9005320	cg25919221	1	9006680	0.04	4.26258e-15	G	A	+	0.573 (717)	0.593 (669)	0.606 (152)	CA6	Body
rs2274327	1	9009406	cg07601804	1	9023134	0.095	1.64376e-34	C	T	+	0.292 (563)	0.321 (724)	0.347 (256)	CA6	Body
rs12080175	1	9116743	cg20822540	1	9070127	0.188	7.45236e-70	T	C	+	0.75 (810)	0.797 (613)	0.823 (118)	SLC2A7	Body
rs1612895	1	9122557	cg24480859	1	9129791	0.07	1.06182e-24	A	G	-	0.111 (543)	0.106 (709)	0.092 (247)	SLC2A5/SLC2A5/SLC2A5	1stExon/5'UTR/Body	N_Shore
rs12080794	1	9151325	cg14565651	1	9145034	0.075	5.56678e-27	C	T	+	0.501 (1110)	0.526 (390)	0.56 (30)	SLC2A5	Body
rs12080794	1	9151325	cg17952939	1	9154250	0.584	2.59074e-285	C	T	+	0.557 (1110)	0.623 (390)	0.674 (30)
rs12080794	1	9151325	cg16553238	1	9154254	0.69	0	C	T	+	0.44 (1110)	0.541 (390)	0.617 (30)
rs3737669	1	9164133	cg08644511	1	9171147	0.035	1.14268e-14	A	G	+	0.227 (492)	0.236 (872)	0.241 (367)	GPR157	Body
rs6577556	1	9219383	cg10377510	1	9224003	0.216	2.81168e-81	T	C	-	0.581 (725)	0.543 (677)	0.521 (137)
rs6577556	1	9219383	cg22373770	1	9224198	0.147	1.04266e-53	T	C	-	0.459 (725)	0.422 (677)	0.396 (137)
rs6577556	1	9219383	cg16102739	1	9224376	0.029	3.87678e-11	T	C	-	0.737 (725)	0.717 (677)	0.717 (137)
rs10864392	1	9250991	cg12385729	1	9243679	0.045	3.06286e-16	C	T	+	0.671 (437)	0.686 (732)	0.702 (330)			Island
rs743973	1	9260900	cg13693328	1	9256341	0.142	7.95379e-52	A	C	+	0.5 (560)	0.52 (731)	0.549 (254)			N_Shelf
rs743973	1	9260900	cg00011203	1	9259066	0.026	2.52649e-10	A	C	-	0.222 (560)	0.212 (731)	0.208 (254)			S_Shore
rs743973	1	9260900	cg26603116	1	9259875	0.088	8.70915e-32	A	C	-	0.951 (560)	0.941 (731)	0.932 (254)			S_Shore
rs743973	1	9260900	cg16097191	1	9262511	0.314	2.65692e-125	A	C	-	0.42 (560)	0.375 (731)	0.326 (254)			S_Shelf
rs737261	1	9260941	cg01719100	1	9255815	0.059	8.67202e-22	G	C	-	0.97 (560)	0.967 (731)	0.964 (253)			N_Shelf
rs9434723	1	9292282	cg04199779	1	9294473	0.186	3.78047e-69	G	A	+	0.066 (1124)	0.115 (382)	0.16 (39)	H6PD	TSS1500	Island
rs2268170	1	9315847	cg22601917	1	9294274	0.22	9.81022e-83	C	T	-	0.582 (893)	0.52 (544)	0.451 (101)	H6PD	TSS1500	N_Shore
rs11121354	1	9327413	cg25940513	1	9326282	0.033	9.65715e-13	T	G	-	0.669 (969)	0.659 (499)	0.659 (74)	H6PD	3'UTR	S_Shore
rs7517538	1	9332703	cg20246820	1	9324688	0.075	9.33975e-27	T	C	+	0.963 (599)	0.968 (701)	0.974 (210)	H6PD	Body	Island
rs6688233	1	9335745	cg04093381	1	9292094	0.029	4.57715e-11	C	T	-	0.87 (849)	0.861 (570)	0.852 (87)			N_Shelf
rs6688233	1	9335745	cg25755851	1	9335794	0.661	0	C	T	+	0.083 (849)	0.166 (570)	0.238 (87)
rs6688233	1	9335745	cg20700740	1	9339683	0.095	1.4123e-33	C	T	+	0.773 (849)	0.792 (570)	0.818 (86)
rs11590326	1	9339205	cg27300194	1	9339380	0.22	7.54046e-83	G	A	-	0.347 (801)	0.304 (607)	0.252 (132)
rs11590326	1	9339205	cg01102307	1	9340416	0.125	2.82554e-45	G	A	-	0.3 (801)	0.269 (607)	0.223 (132)
rs11590326	1	9339205	cg16411216	1	9340507	0.069	4.2575e-25	G	A	-	0.07 (801)	0.058 (607)	0.041 (132)
rs630075	1	9370911	cg26363759	1	9377984	0.388	2.94931e-162	G	A	-	0.554 (754)	0.434 (646)	0.324 (144)	SPSB1	5'UTR
rs17377597	1	9381482	cg17489312	1	9376039	0.066	5.46683e-24	G	A	+	0.562 (938)	0.583 (535)	0.596 (73)	SPSB1	5'UTR
rs17393468	1	9438540	cg27511894	1	9470966	0.043	6.07218e-16	T	C	-	0.273 (1054)	0.244 (423)	0.232 (56)
rs12405873	1	9489406	cg01901101	1	9486939	0.084	2.15421e-30	T	C	-	0.512 (503)	0.499 (727)	0.476 (315)			N_Shore
rs9661728	1	9506275	cg11231958	1	9509421	0.027	1.26736e-10	T	C	-	0.946 (520)	0.944 (735)	0.939 (291)
rs10735516	1	9507004	cg10992465	1	9504049	0.06	5.22879e-20	G	T	+	0.952 (795)	0.959 (535)	0.966 (63)
rs7542011	1	9571422	cg02504229	1	9555380	0.035	6.80196e-13	C	T	+	0.033 (1336)	0.058 (160)	0.029 (2)			Island
rs7542011	1	9571422	cg26155217	1	9555413	0.035	7.67139e-13	C	T	+	0.019 (1336)	0.036 (160)	0.019 (2)			Island
rs7542011	1	9571422	cg25138854	1	9555557	0.035	7.50308e-13	C	T	+	0.026 (1336)	0.046 (160)	0.021 (2)			Island
rs9430155	1	9637591	cg17467525	1	9686523	0.035	4.52186e-13	G	A	+	0.071 (999)	0.089 (495)	0.099 (41)			N_Shore
rs9430174	1	9647137	cg13688474	1	9600443	0.054	7.25845e-20	A	G	+	0.089 (1065)	0.097 (425)	0.105 (42)	SLC25A33	Body	Island
rs9430174	1	9647137	cg09058554	1	9600721	0.145	1.50858e-52	A	G	+	0.853 (1065)	0.881 (425)	0.908 (42)	SLC25A33	Body	S_Shore
rs4074744	1	9656571	cg13385114	1	9656493	0.034	4.51295e-13	T	G	+	0.797 (1010)	0.806 (483)	0.817 (53)	TMEM201	Body
rs4074744	1	9656571	cg02787675	1	9686058	0.04	4.10488e-15	T	G	-	0.902 (1010)	0.893 (483)	0.889 (53)			N_Shore
rs6540967	1	9677002	cg07232095	1	9664890	0.042	7.67182e-16	T	C	-	0.871 (1113)	0.863 (398)	0.861 (33)	TMEM201	Body
rs12028233	1	9699768	cg25593631	1	9687880	0.028	8.22979e-11	A	G	-	0.786 (968)	0.773 (514)	0.76 (61)			S_Shore
rs4240896	1	9713500	cg20994801	1	9711398	0.268	6.36805e-104	G	A	-	0.185 (570)	0.157 (734)	0.129 (242)	PIK3CD	TSS1500	N_Shore
rs4240896	1	9713500	cg07793148	1	9712988	0.06	6.56351e-22	G	A	-	0.119 (570)	0.104 (734)	0.092 (242)	C1orf200	Body	Island
rs4240910	1	9750457	cg20681184	1	9750813	0.043	4.06797e-16	T	C	-	0.977 (425)	0.974 (779)	0.971 (342)	PIK3CD	5'UTR	S_Shore
rs1933734	1	9902128	cg13457410	1	9762510	0.072	3.94428e-26	T	C	-	0.76 (453)	0.711 (732)	0.646 (358)	PIK3CD	5'UTR
rs10864439	1	9902900	cg04401067	1	9902439	0.057	1.55132e-20	T	G	-	0.914 (863)	0.902 (563)	0.891 (84)
rs1372106	1	9964708	cg02833588	1	9967849	0.046	3.47379e-16	A	G	-	0.936 (961)	0.929 (434)	0.927 (48)	CTNNBIP1	5'UTR	N_Shore
rs17397129	1	10345462	cg11802797	1	10437649	0.064	3.89306e-23	A	G	+	0.414 (1135)	0.437 (372)	0.459 (29)	KIF1B	3'UTR
rs505141	1	10488314	cg25013184	1	10487953	0.031	8.84234e-12	A	G	+	0.937 (389)	0.945 (792)	0.95 (341)			N_Shelf
rs505141	1	10488314	cg06719487	1	10489962	0.064	3.91204e-23	A	G	-	0.033 (389)	0.031 (792)	0.027 (341)	APITD1	TSS200	N_Shore
rs505141	1	10488314	cg09242541	1	10490025	0.283	3.95185e-109	A	G	-	0.627 (389)	0.576 (792)	0.534 (341)	APITD1	TSS200	N_Shore
rs505141	1	10488314	cg05038881	1	10490043	0.331	2.89024e-131	A	G	-	0.591 (389)	0.538 (792)	0.493 (341)	APITD1	TSS200	N_Shore
rs505141	1	10488314	cg25614726	1	10490058	0.168	2.93776e-61	A	G	-	0.518 (389)	0.484 (792)	0.447 (341)	APITD1	TSS200	N_Shore
rs505141	1	10488314	cg11047111	1	10490344	0.032	2.98784e-12	A	G	+	0.048 (389)	0.049 (792)	0.052 (341)	APITD1/APITD1/APITD1	1stExon/5'UTR/TSS1500	Island
rs505141	1	10488314	cg00804803	1	10601595	0.039	1.16566e-14	A	G	+	0.986 (389)	0.987 (792)	0.987 (341)	PEX14	Body
rs1307494	1	10509703	cg09578353	1	10490236	0.153	2.75342e-56	T	C	-	0.305 (1334)	0.249 (205)	0.216 (4)	APITD1/APITD1/APITD1	1stExon/5'UTR/TSS1500	Island
rs669701	1	10544725	cg22715764	1	10556294	0.053	2.46525e-19	G	A	-	0.908 (748)	0.89 (647)	0.866 (132)	PEX14	Body
rs622623	1	10555257	cg25310676	1	10575953	0.089	1.72445e-30	T	C	+	0.118 (713)	0.144 (617)	0.161 (127)	PEX14	Body
rs2483678	1	10582047	cg17425144	1	10567563	0.54	4.37812e-256	C	T	-	0.328 (1065)	0.248 (430)	0.143 (51)	PEX14	Body
rs2506898	1	10604539	cg23975251	1	10604446	0.072	6.40184e-26	A	G	+	0.528 (1016)	0.554 (466)	0.606 (50)	PEX14	Body
rs7555790	1	10613167	cg24293507	1	10511793	0.038	2.96889e-14	G	A	-	0.461 (610)	0.441 (728)	0.427 (207)	APITD1	3'UTR
rs12028449	1	10617034	cg18147280	1	10574359	0.18	8.86756e-66	G	A	+	0.888 (708)	0.91 (665)	0.935 (150)	PEX14	Body
rs12028449	1	10617034	cg07357157	1	10690588	0.026	4.16085e-10	G	A	-	0.958 (708)	0.954 (665)	0.948 (150)	PEX14	3'UTR
rs6666075	1	10669098	cg15490335	1	10723174	0.041	2.04357e-15	G	C	-	0.859 (946)	0.853 (522)	0.845 (77)	CASZ1	Body	N_Shelf
rs17035539	1	10725387	cg02396224	1	10698794	0.026	3.98487e-10	T	C	-	0.336 (1378)	0.294 (146)	0.351 (1)	CASZ1	3'UTR	Island
rs17035539	1	10725387	cg21295222	1	10712421	0.06	1.31825e-21	T	C	-	0.925 (1378)	0.914 (146)	0.875 (1)	CASZ1	Body	N_Shore
rs17035539	1	10725387	cg04899446	1	10739980	0.045	1.41415e-16	T	C	-	0.897 (1378)	0.886 (146)	0.863 (1)	CASZ1	Body
rs67969	1	10749197	cg00925802	1	10732558	0.053	2.26856e-18	T	C	+	0.963 (371)	0.968 (742)	0.973 (345)	CASZ1	Body
rs67969	1	10749197	cg14206273	1	10734693	0.097	2.92765e-33	T	C	+	0.851 (371)	0.864 (742)	0.877 (345)	CASZ1	Body
rs67969	1	10749197	cg02903756	1	10750680	0.645	4.94065645841247e-321	T	C	-	0.932 (371)	0.884 (742)	0.842 (345)	CASZ1	Body	N_Shelf
rs6540948	1	10823786	cg00003345	1	10816499	0.034	7.41281e-13	A	T	+	0.722 (852)	0.73 (563)	0.731 (99)	CASZ1	5'UTR
rs205474	1	10832861	cg01973605	1	10815522	0.062	1.76003e-25	T	C	+	0.932 (987)	0.938 (622)	0.946 (120)	CASZ1	5'UTR
rs205474	1	10832861	cg25618916	1	10825554	0.059	3.21813e-24	T	C	-	0.902 (987)	0.892 (622)	0.886 (120)	CASZ1	5'UTR
rs205474	1	10832861	cg13057174	1	10857091	0.024	1.11281e-10	T	C	-	0.228 (987)	0.212 (622)	0.2 (120)	CASZ1	TSS1500	S_Shore
rs205474	1	10832861	cg00787856	1	10857110	0.042	2.24671e-17	T	C	-	0.59 (987)	0.57 (622)	0.548 (120)	CASZ1	TSS1500	S_Shore
rs6658023	1	10847340	cg24298421	1	10856943	0.03	2.33895e-11	C	T	-	0.426 (882)	0.415 (555)	0.391 (72)	CASZ1	TSS1500	Island
rs1292665	1	10907208	cg17480077	1	10895517	0.044	5.30346e-16	T	C	+	0.353 (912)	0.376 (509)	0.388 (95)			N_Shore
rs2387420	1	10956645	cg04015962	1	10949192	0.076	3.30648e-26	A	G	+	0.778 (528)	0.821 (653)	0.846 (277)
rs2387420	1	10956645	cg00157638	1	10963932	0.049	4.22534e-17	A	G	+	0.116 (528)	0.12 (653)	0.127 (277)
rs10864479	1	10968730	cg20980926	1	10977175	0.243	4.90294e-93	G	T	+	0.822 (548)	0.852 (740)	0.883 (256)
rs6664866	1	11000721	cg19081470	1	11000722	0.332	5.50665e-132	A	T	+	0.946 (504)	0.962 (719)	0.973 (302)
rs6664866	1	11000721	cg13981325	1	11002748	0.258	3.69698e-98	A	T	+	0.76 (504)	0.796 (719)	0.831 (302)
rs11121667	1	11038476	cg02153855	1	11041070	0.081	3.35543e-29	C	T	+	0.53 (906)	0.56 (534)	0.597 (91)	C1orf127	Body
rs11121667	1	11038476	cg02454025	1	11042201	0.686	0	C	T	+	0.796 (906)	0.91 (534)	0.992 (91)	C1orf127	TSS200
rs910660	1	11130643	cg07148896	1	11119225	0.064	1.98467e-23	G	A	-	0.456 (875)	0.438 (560)	0.419 (105)	SRM	Body	Island
rs910660	1	11130643	cg04310074	1	11211495	0.03	2.09025e-11	G	A	-	0.975 (875)	0.971 (560)	0.966 (105)	MTOR	Body
rs2076655	1	11289161	cg10315903	1	11323253	0.029	1.27382e-12	A	G	+	0.777 (888)	0.8 (704)	0.818 (139)	MTOR	TSS1500	S_Shore
rs2179393	1	11405971	cg16733203	1	11398011	0.053	2.2556e-18	C	G	+	0.653 (421)	0.67 (717)	0.677 (304)
rs2744857	1	11421815	cg08243619	1	11561662	0.035	1.73967e-12	C	T	-	0.406 (448)	0.386 (737)	0.362 (264)	PTCHD2	Body	Island
rs2817613	1	11607224	cg09265940	1	11562925	0.196	5.89667e-73	C	T	-	0.899 (1351)	0.867 (182)	0.837 (4)	PTCHD2	Body	S_Shore
rs11121778	1	11665198	cg07501748	1	11661969	0.321	4.19752e-128	C	T	-	0.899 (1111)	0.856 (394)	0.809 (34)
rs11121778	1	11665198	cg25276694	1	11708949	0.031	5.99303e-12	C	T	+	0.07 (1111)	0.087 (394)	0.112 (34)	FBXO2	Body	Island
rs6671295	1	11698902	cg13986670	1	11708792	0.052	3.15072e-19	G	A	-	0.813 (849)	0.788 (612)	0.758 (85)	FBXO2	Body	Island
rs7526268	1	11702155	cg18792022	1	11709271	0.037	5.57425e-14	T	C	+	0.278 (722)	0.312 (676)	0.327 (143)	FBXO2	Body	Island
rs2294642	1	11721693	cg05796704	1	11714218	0.09	1.27002e-36	G	A	-	0.749 (1506)	0.701 (220)	0.643 (8)	FBXO44	TSS1500	Island
rs2294642	1	11721693	cg22697136	1	11714248	0.078	7.06571e-32	G	A	-	0.664 (1506)	0.622 (220)	0.584 (8)	FBXO44/FBXO44	TSS1500/TSS200	Island
rs2294642	1	11721693	cg01420388	1	11714254	0.088	8.53094e-36	G	A	-	0.492 (1506)	0.455 (220)	0.42 (8)	FBXO44/FBXO44	TSS1500/TSS200	Island
rs2336030	1	11736600	cg24718367	1	11740508	0.093	3.81896e-38	C	T	-	0.434 (733)	0.418 (783)	0.396 (230)	MAD2L2	Body	N_Shore
rs2336030	1	11736600	cg17189494	1	11740665	0.036	1.94111e-15	C	T	-	0.395 (733)	0.383 (783)	0.373 (230)	MAD2L2	5'UTR	N_Shore
rs6694489	1	11749908	cg07206293	1	11768057	0.058	3.48224e-21	C	T	+	0.266 (1271)	0.301 (251)	0.312 (12)	C1orf187	Body
rs1534989	1	11761503	cg05782377	1	11760856	0.121	8.29975e-44	G	A	-	0.679 (768)	0.634 (600)	0.604 (167)	C1orf187	5'UTR
rs1534989	1	11761503	cg16020346	1	11761078	0.038	3.94135e-14	G	A	-	0.626 (768)	0.592 (600)	0.566 (167)	C1orf187	5'UTR
rs1534989	1	11761503	cg21109485	1	11761296	0.159	4.03347e-58	G	A	+	0.579 (768)	0.603 (600)	0.632 (167)	C1orf187	5'UTR
rs1534989	1	11761503	cg26669624	1	11761332	0.047	1.7136e-17	G	A	+	0.628 (768)	0.641 (600)	0.659 (167)	C1orf187	5'UTR
rs1534989	1	11761503	cg13569079	1	11761697	0.175	2.736e-64	G	A	-	0.759 (768)	0.712 (600)	0.669 (167)	C1orf187	5'UTR
rs1534989	1	11761503	cg20946054	1	11761766	0.066	6.9438e-24	G	A	-	0.666 (768)	0.635 (600)	0.605 (167)	C1orf187	5'UTR
rs6540992	1	11799228	cg06994589	1	11771376	0.056	8.93063e-20	A	T	+	0.423 (639)	0.436 (659)	0.455 (177)	C1orf187	Body
rs6540992	1	11799228	cg26437845	1	11779326	0.05	7.20199e-18	A	T	+	0.227 (641)	0.248 (659)	0.261 (177)	C1orf187	Body	N_Shore
rs6540992	1	11799228	cg24724832	1	11779395	0.042	4.61866e-15	A	T	+	0.029 (641)	0.032 (659)	0.036 (177)	C1orf187	Body	N_Shore
rs6540992	1	11799228	cg21826784	1	11795937	0.09	2.29087e-31	A	T	+	0.464 (641)	0.472 (659)	0.487 (177)	AGTRAP	TSS1500	N_Shore
rs6540992	1	11799228	cg15527643	1	11795946	0.098	6.41732e-34	A	T	+	0.51 (641)	0.515 (659)	0.528 (177)	AGTRAP	TSS200	N_Shore
rs6540992	1	11799228	cg25467652	1	11795976	0.073	1.44549e-25	A	T	+	0.362 (641)	0.374 (659)	0.394 (177)	AGTRAP	TSS200	Island
rs6540992	1	11799228	cg15449870	1	11795985	0.084	3.82002e-29	A	T	+	0.326 (641)	0.344 (659)	0.368 (177)	AGTRAP	TSS200	Island
rs4846048	1	11846252	cg15568408	1	11825928	0.027	1.14406e-11	A	G	+	0.863 (877)	0.868 (713)	0.869 (144)			S_Shelf
rs1476413	1	11852300	cg06770735	1	11840031	0.103	5.44434e-42	C	T	-	0.798 (945)	0.782 (655)	0.765 (132)
rs1801131	1	11854476	cg02448276	1	11845238	0.032	4.79401e-13	T	G	-	0.038 (800)	0.032 (705)	0.028 (154)
rs12404124	1	11873869	cg17514528	1	11862907	0.282	2.82657e-107	T	G	-	0.648 (523)	0.593 (719)	0.543 (260)	MTHFR	Body	N_Shelf
rs12404124	1	11873869	cg17745097	1	11863365	0.157	3.54734e-56	T	G	-	0.091 (523)	0.068 (719)	0.049 (260)	MTHFR	5'UTR	N_Shelf
rs12567136	1	11883731	cg05228408	1	11865352	0.147	1.2579e-53	C	T	+	0.471 (1091)	0.496 (420)	0.539 (31)	CLCN6/MTHFR	TSS1500/5'UTR	N_Shore
rs2076003	1	11884147	cg18187189	1	11866930	0.071	8.907e-26	T	C	-	0.094 (1392)	0.075 (151)	0.047 (2)	CLCN6/MTHFR	Body/TSS1500	S_Shore
rs198403	1	11896654	cg01179095	1	11900652	0.137	2.58694e-49	G	A	-	0.923 (1258)	0.91 (251)	0.892 (10)	CLCN6	3'UTR	S_Shore
rs198413	1	11900802	cg20202438	1	11907986	0.38	4.91014e-151	T	C	-	0.892 (1087)	0.856 (368)	0.812 (21)	NPPA	TSS200
rs198413	1	11900802	cg25341925	1	11908058	0.389	1.15229e-155	T	C	-	0.967 (1087)	0.935 (369)	0.897 (21)	NPPA	TSS1500
rs198413	1	11900802	cg05396397	1	11908164	0.394	4.49314e-158	T	C	-	0.536 (1087)	0.464 (369)	0.378 (21)	NPPA	TSS1500
rs5065	1	11906068	cg06193043	1	11908199	0.691	0	A	G	-	0.739 (1241)	0.607 (457)	0.476 (31)	NPPA	TSS1500
rs5065	1	11906068	cg14194983	1	11908298	0.634	0	A	G	-	0.382 (1241)	0.274 (457)	0.137 (31)	NPPA	TSS1500
rs5065	1	11906068	cg24844545	1	11908347	0.735	0	A	G	-	0.843 (1241)	0.73 (457)	0.644 (31)	NPPA	TSS1500
rs6667637	1	11947957	cg09872491	1	11959141	0.102	9.14006e-37	A	G	-	0.183 (672)	0.173 (681)	0.155 (182)
rs2336377	1	11949970	cg03321020	1	11958326	0.071	1.38516e-25	A	G	-	0.436 (511)	0.416 (750)	0.4 (266)
rs2336377	1	11949970	cg07603449	1	11986842	0.335	1.56193e-133	A	G	+	0.583 (511)	0.618 (750)	0.659 (266)	KIAA2013	TSS1500	S_Shore
rs1321073	1	11951626	cg00299820	1	11943154	0.177	1.17761e-65	G	A	+	0.246 (606)	0.264 (704)	0.278 (232)
rs1321073	1	11951626	cg27432085	1	11958572	0.137	5.04437e-50	G	A	+	0.431 (606)	0.472 (704)	0.508 (232)
rs11800086	1	11971749	cg15472170	1	12012720	0.084	1.60997e-30	G	A	+	0.88 (659)	0.898 (699)	0.917 (187)	PLOD1	Body
rs1474868	1	12044164	cg18184769	1	12039714	0.037	2.69299e-13	C	T	-	0.829 (380)	0.813 (741)	0.802 (321)	MFN2	TSS1500	N_Shore
rs1474868	1	12044164	cg03593358	1	12039985	0.059	2.59543e-20	C	T	-	0.211 (380)	0.199 (741)	0.188 (321)	MFN2	TSS1500	N_Shore
rs2336384	1	12046063	cg22534105	1	12078836	0.047	1.69179e-17	T	G	+	0.947 (645)	0.956 (725)	0.963 (173)	MIIP	TSS1500	N_Shore
rs6675934	1	12052405	cg02156723	1	12100631	0.034	4.81648e-13	A	G	-	0.647 (1058)	0.615 (430)	0.612 (50)
rs2295283	1	12082926	cg22877366	1	12107668	0.059	3.90396e-23	G	A	-	0.433 (877)	0.411 (657)	0.383 (125)
rs6665486	1	12117901	cg17482935	1	12116203	0.062	2.95812e-22	A	G	+	0.945 (718)	0.955 (650)	0.964 (133)
rs6665486	1	12117901	cg04506109	1	12123934	0.028	1.4769e-10	A	G	-	0.089 (718)	0.079 (650)	0.076 (133)	TNFRSF8	Body	Island
rs6665486	1	12117901	cg16305333	1	12123936	0.034	8.84926e-13	A	G	-	0.101 (718)	0.09 (650)	0.088 (133)	TNFRSF8	Body	Island
rs6690493	1	12135526	cg07731304	1	12124114	0.062	1.45334e-22	A	G	-	0.16 (514)	0.137 (761)	0.122 (265)	TNFRSF8	Body	Island
rs6690493	1	12135526	cg25382900	1	12148326	0.111	3.88207e-40	A	G	+	0.333 (514)	0.362 (761)	0.391 (265)	TNFRSF8	Body
rs11121868	1	12170974	cg20978923	1	12184574	0.093	5.50751e-33	C	T	-	0.928 (1287)	0.907 (216)	0.859 (10)	TNFRSF8	Body
rs664654	1	12185036	cg24492058	1	12203751	0.028	1.31245e-10	G	A	+	0.371 (1228)	0.394 (232)	0.392 (11)	TNFRSF8	3'UTR
rs1148460	1	12216488	cg13239848	1	12213514	0.246	3.67459e-91	C	A	-	0.368 (416)	0.316 (755)	0.244 (325)
rs1148459	1	12217852	cg21393163	1	12217629	0.063	3.66557e-23	G	T	-	0.044 (444)	0.039 (764)	0.032 (337)
rs590368	1	12223451	cg00175403	1	12223543	0.192	9.45886e-71	G	A	-	0.494 (545)	0.465 (725)	0.441 (260)			N_Shelf
rs652625	1	12225351	cg20300911	1	12221410	0.093	1.45811e-33	T	A	-	0.925 (1345)	0.911 (188)	0.889 (11)
rs652625	1	12225351	cg08844894	1	12226961	0.055	3.88276e-20	T	A	+	0.019 (1345)	0.021 (188)	0.021 (11)	TNFRSF1B	TSS200	Island
rs652625	1	12225351	cg20680726	1	12254723	0.236	4.32031e-90	T	A	+	0.704 (1345)	0.742 (188)	0.793 (11)	TNFRSF1B	Body	S_Shelf
rs10492976	1	12458797	cg10622644	1	12538455	0.027	1.44078e-11	G	A	+	0.917 (1496)	0.931 (190)	0.95 (11)	VPS13D	Body
rs10492976	1	12458797	cg18026955	1	12541215	0.046	1.1368e-18	G	A	+	0.047 (1496)	0.063 (190)	0.092 (11)	VPS13D	Body
rs10492976	1	12458797	cg07586026	1	12600225	0.044	6.54099e-18	G	A	-	0.629 (1496)	0.598 (190)	0.59 (11)			N_Shore
rs11121917	1	12575090	cg00057791	1	12567182	0.034	6.01155e-13	T	C	+	0.971 (1368)	0.977 (171)	0.984 (6)	SNORA59B/VPS13D	TSS200/Body
rs11121928	1	12615888	cg00003578	1	12600529	0.041	3.35605e-15	C	G	-	0.732 (694)	0.717 (675)	0.705 (163)			Island
rs11121928	1	12615888	cg07804749	1	12610104	0.027	2.52517e-10	C	G	+	0.962 (694)	0.964 (675)	0.97 (163)
rs11121928	1	12615888	cg23650765	1	12612165	0.095	3.94778e-34	C	G	+	0.897 (694)	0.909 (675)	0.913 (163)
rs4846126	1	12663304	cg17468563	1	12654900	0.159	2.31611e-58	G	A	-	0.581 (402)	0.561 (764)	0.549 (378)	DHRS3	Body	N_Shore
rs4846126	1	12663304	cg13314614	1	12655992	0.038	2.27343e-14	G	A	-	0.241 (402)	0.227 (764)	0.219 (379)	DHRS3	Body	Island
rs4846126	1	12663304	cg04339837	1	12656114	0.105	4.64372e-38	G	A	-	0.289 (402)	0.259 (764)	0.247 (379)	DHRS3	Body	Island
rs4846126	1	12663304	cg02086195	1	12656232	0.171	1.97239e-63	G	A	-	0.645 (402)	0.608 (764)	0.572 (379)	DHRS3	Body	Island
rs4846126	1	12663304	cg09517873	1	12656315	0.037	5.61588e-14	G	A	-	0.733 (402)	0.72 (764)	0.711 (379)	DHRS3	Body	S_Shore
rs4846126	1	12663304	cg10523319	1	12669600	0.035	2.39468e-13	G	A	-	0.974 (402)	0.972 (764)	0.971 (379)	DHRS3	Body
rs4618985	1	12671324	cg20849121	1	12679951	0.028	6.88247e-11	A	C	+	0.026 (801)	0.027 (627)	0.028 (117)			S_Shore
rs2940305	1	13837629	cg22225207	1	13840712	0.072	6.28568e-26	A	C	+	0.174 (434)	0.194 (754)	0.212 (339)			S_Shore
rs2990683	1	13841055	cg24594454	1	13839128	0.035	2.12118e-13	C	T	+	0.349 (885)	0.37 (567)	0.374 (83)			N_Shore
rs1148455	1	13914230	cg04886857	1	13914270	0.264	3.35828e-102	C	T	-	0.639 (851)	0.581 (591)	0.516 (101)	PDPN/PDPN	5'UTR/Body	S_Shelf
rs2495051	1	14048199	cg09017235	1	14020212	0.069	5.80209e-25	C	G	-	0.95 (824)	0.943 (603)	0.925 (116)
rs1203631	1	14067208	cg02330214	1	14026216	0.033	1.26343e-12	A	G	-	0.837 (868)	0.819 (586)	0.798 (85)	PRDM2	TSS1500	N_Shore
rs2235523	1	14096457	cg19300923	1	14026137	0.033	1.06116e-12	T	A	-	0.869 (599)	0.862 (725)	0.853 (215)	PRDM2	TSS1500	N_Shore
rs2076324	1	14105139	cg01816014	1	14027378	0.119	3.8404e-46	T	A	-	0.264 (715)	0.226 (716)	0.182 (220)	PRDM2	5'UTR	S_Shore
rs2076324	1	14105139	cg24550112	1	14027521	0.136	3.2044e-53	T	A	-	0.401 (715)	0.327 (716)	0.24 (220)	PRDM2	5'UTR	S_Shore
rs2076324	1	14105139	cg16680547	1	14027567	0.114	2.67656e-44	T	A	-	0.326 (715)	0.3 (716)	0.269 (220)	PRDM2	5'UTR	S_Shore
rs2076324	1	14105139	cg26608693	1	14027581	0.121	5.3227e-47	T	A	-	0.255 (715)	0.203 (716)	0.151 (220)	PRDM2	5'UTR	S_Shore
rs2281164	1	14130628	cg24715767	1	14136518	0.047	1.3041e-17	A	G	+	0.787 (793)	0.8 (615)	0.81 (138)	PRDM2	Body
rs1417144	1	14466085	cg16164607	1	14462810	0.058	8.63682e-20	T	G	+	0.541 (458)	0.569 (695)	0.592 (287)
rs10803289	1	14934220	cg22507756	1	14927851	0.11	7.03169e-40	A	G	-	0.714 (981)	0.658 (496)	0.609 (64)	KIAA1026	Body	S_Shore
rs2473626	1	14934288	cg08538034	1	14928945	0.044	1.92525e-16	G	A	-	0.847 (977)	0.816 (499)	0.8 (64)	KIAA1026	Body	S_Shelf
rs4661295	1	14999190	cg22507727	1	15005987	0.033	1.11423e-12	C	T	+	0.856 (426)	0.864 (775)	0.869 (345)	KIAA1026	Body
rs6660333	1	15068997	cg00101629	1	15068966	0.026	2.8253e-10	G	A	-	0.821 (651)	0.809 (703)	0.788 (181)	KIAA1026	Body
rs4661526	1	15100939	cg01017257	1	15059738	0.052	7.83522e-19	T	C	-	0.801 (758)	0.785 (617)	0.779 (132)	KIAA1026	Body
rs4661526	1	15100939	cg01567509	1	15104223	0.087	9.96156e-31	T	C	+	0.203 (758)	0.227 (617)	0.259 (132)	KIAA1026	Body
rs4661303	1	15101472	cg18861119	1	15109480	0.097	9.00498e-34	C	T	+	0.459 (1146)	0.505 (317)	0.55 (19)	KIAA1026	Body
rs1630519	1	15116208	cg01208873	1	15127769	0.061	6.26231e-20	T	G	-	0.773 (683)	0.764 (594)	0.76 (102)	KIAA1026	Body	Island
rs10489353	1	15140362	cg15733729	1	15175286	0.036	2.66026e-15	G	A	-	0.91 (1016)	0.904 (624)	0.894 (90)	KIAA1026	Body
rs6658818	1	15142300	cg15118606	1	14954053	0.086	1.83127e-30	A	G	+	0.798 (883)	0.816 (563)	0.825 (64)	KIAA1026	Body
rs10489354	1	15144305	cg21581845	1	15127680	0.076	1.67473e-25	C	T	+	0.738 (860)	0.755 (487)	0.774 (73)	KIAA1026	Body	Island
rs3888127	1	15145166	cg22723001	1	15175204	0.07	3.66063e-25	A	G	-	0.976 (883)	0.972 (574)	0.965 (64)	KIAA1026	Body
rs12567946	1	15257475	cg00809863	1	15251881	0.053	6.14626e-19	A	G	+	0.107 (1232)	0.141 (256)	0.151 (18)	KIAA1026	Body	S_Shore
rs4661578	1	15455423	cg23238147	1	15439013	0.026	2.34962e-10	C	T	-	0.061 (658)	0.055 (705)	0.055 (176)	KIAA1026	Body
rs10927689	1	15484465	cg15319451	1	15480748	0.043	4.13493e-16	A	G	+	0.096 (1079)	0.11 (427)	0.121 (39)	TMEM51	5'UTR	Island
rs10927689	1	15484465	cg10758286	1	15481367	0.04	3.33008e-15	A	G	+	0.164 (1079)	0.177 (427)	0.194 (39)	TMEM51	5'UTR	Island
rs10927689	1	15484465	cg07180646	1	15481541	0.294	5.84018e-116	A	G	+	0.685 (1079)	0.733 (427)	0.777 (39)	TMEM51	5'UTR	S_Shore
rs6687242	1	15493910	cg24349832	1	15478848	0.041	2.35061e-15	C	G	-	0.427 (918)	0.418 (540)	0.408 (74)	C1orf126/TMEM51/TMEM51	Body/TSS1500/TSS200	N_Shore
rs6687242	1	15493910	cg21913886	1	15485346	0.129	1.02932e-46	C	G	-	0.92 (918)	0.906 (540)	0.87 (74)	TMEM51	5'UTR	S_Shelf
rs6687242	1	15493910	cg00341297	1	15515211	0.093	2.27373e-33	C	G	+	0.901 (918)	0.916 (540)	0.926 (74)	TMEM51	5'UTR
rs4661596	1	15512340	cg11146023	1	15513506	0.118	9.29965e-43	C	T	+	0.943 (436)	0.952 (765)	0.962 (341)	TMEM51	5'UTR
rs12025158	1	15539259	cg22670675	1	15533433	0.081	2.2038e-29	G	A	-	0.554 (647)	0.528 (674)	0.514 (223)	TMEM51	5'UTR
rs3820064	1	15542073	cg13878066	1	15541799	0.621	2.00472e-297	G	A	-	0.953 (1065)	0.891 (333)	0.835 (43)	TMEM51	Body	S_Shore
rs3820064	1	15542073	cg09022584	1	15541956	0.161	2.67365e-55	G	A	-	0.971 (1065)	0.966 (333)	0.954 (43)	TMEM51	Body	S_Shore
rs12124285	1	15548397	cg06349717	1	15546187	0.046	4.70561e-17	G	A	-	0.979 (1072)	0.977 (411)	0.974 (45)	TMEM51	Body
rs10803369	1	15550525	cg24435669	1	15546149	0.03	9.23337e-12	A	C	+	0.693 (495)	0.707 (748)	0.717 (301)	TMEM51	Body
rs10927744	1	15566699	cg03960804	1	15570129	0.026	2.25562e-10	A	G	-	0.925 (994)	0.919 (491)	0.917 (57)			N_Shelf
rs1752000	1	15579336	cg10107292	1	15504438	0.158	1.01034e-57	A	G	+	0.415 (577)	0.459 (727)	0.478 (226)	TMEM51	5'UTR
rs1752000	1	15579336	cg00524963	1	15573457	0.098	3.55146e-35	A	G	+	0.785 (577)	0.808 (727)	0.823 (226)	FHAD1	TSS1500	N_Shore
rs1752000	1	15579336	cg08815479	1	15573596	0.499	1.05664e-225	A	G	-	0.198 (577)	0.155 (727)	0.106 (226)	FHAD1	TSS200	N_Shore
rs1752000	1	15579336	cg11799650	1	15573621	0.603	5.75508e-301	A	G	-	0.354 (577)	0.286 (727)	0.208 (226)	FHAD1	TSS200	Island
rs1752000	1	15579336	cg04029421	1	15573952	0.043	6.6769e-16	A	G	-	0.058 (577)	0.052 (727)	0.05 (226)	FHAD1	5'UTR	Island
rs1752000	1	15579336	cg10321876	1	15574102	0.031	8.20797e-12	A	G	-	0.043 (577)	0.04 (727)	0.033 (226)	FHAD1	5'UTR	S_Shore
rs10927758	1	15600085	cg06838175	1	15573636	0.452	2.68935e-194	G	A	-	0.072 (428)	0.049 (777)	0.028 (308)	FHAD1	TSS200	Island
rs10927758	1	15600085	cg03585734	1	15598865	0.385	1.21379e-157	G	A	+	0.939 (428)	0.962 (777)	0.98 (308)	FHAD1	Body
rs2496338	1	15710411	cg11395890	1	15712019	0.059	4.32426e-23	G	C	-	0.93 (923)	0.922 (639)	0.917 (97)	FHAD1	Body
rs2496330	1	15718470	cg00970752	1	15711443	0.391	4.72245e-164	T	G	-	0.697 (860)	0.613 (587)	0.534 (97)	FHAD1	Body
rs6693417	1	15763340	cg23064554	1	15764095	0.084	2.90026e-30	A	G	-	0.988 (594)	0.987 (702)	0.985 (244)	CTRC	TSS1500
rs2042370	1	15841742	cg11404049	1	15850983	0.116	4.40495e-47	A	G	+	0.116 (471)	0.136 (850)	0.151 (401)	CASP9	TSS200	N_Shore
rs6703016	1	15860563	cg19267254	1	15828075	0.051	1.88619e-18	A	T	-	0.349 (432)	0.341 (738)	0.31 (329)	CASP9	Body
rs12385690	1	15932932	cg17385448	1	15911702	0.277	1.02117e-106	T	A	+	0.378 (791)	0.42 (604)	0.457 (130)	AGMAT	TSS200	S_Shore
rs941686	1	15983301	cg24693704	1	16068067	0.068	1.21897e-24	A	G	-	0.084 (958)	0.075 (507)	0.065 (77)	TMEM82	TSS1500	N_Shelf
rs10492986	1	15988702	cg13390004	1	15929781	0.104	3.26885e-35	T	C	+	0.057 (726)	0.079 (591)	0.108 (125)			N_Shore
rs10492986	1	15988702	cg24675056	1	15929824	0.129	5.16414e-44	T	C	+	0.047 (726)	0.067 (591)	0.09 (125)			Island
rs10492986	1	15988702	cg19699088	1	15930386	0.115	6.17738e-39	T	C	+	0.079 (726)	0.094 (591)	0.112 (125)			S_Shore
rs7516683	1	16020502	cg27534772	1	16042836	0.027	3.15514e-10	G	A	+	0.817 (841)	0.823 (569)	0.83 (102)	PLEKHM2	Body
rs12091750	1	16042766	cg07007550	1	16011710	0.073	1.47244e-28	T	C	+	0.066 (933)	0.075 (614)	0.09 (126)	PLEKHM2	Body	S_Shore
rs10927851	1	16096934	cg12068257	1	16091149	0.149	6.88937e-56	T	C	+	0.626 (875)	0.648 (560)	0.669 (140)	FBLIM1/FBLIM1/FBLIM1	1stExon/5'UTR/TSS1500
rs4661661	1	16161836	cg05960182	1	16160360	0.028	1.12034e-11	T	C	-	0.106 (1317)	0.091 (345)	0.078 (18)			N_Shore
rs10737911	1	16167855	cg22947094	1	16170630	0.034	8.47881e-13	T	C	-	0.536 (518)	0.509 (739)	0.497 (261)	FLJ37453	Body	N_Shelf
rs7552077	1	16196759	cg18412185	1	16130102	0.087	1.59004e-31	A	G	-	0.18 (528)	0.166 (749)	0.154 (269)
rs848206	1	16252996	cg04889800	1	16163555	0.422	4.85515e-180	T	C	-	0.331 (1224)	0.243 (296)	0.099 (18)	FLJ37453	Body	N_Shore
rs848206	1	16252996	cg19025461	1	16163610	0.399	1.66269e-167	T	C	-	0.527 (1224)	0.413 (296)	0.216 (18)	FLJ37453	Body	N_Shore
rs848206	1	16252996	cg01429859	1	16163775	0.243	1.02609e-92	T	C	-	0.215 (1224)	0.139 (296)	0.061 (18)	FLJ37453	Body	Island
rs848206	1	16252996	cg25980637	1	16163967	0.238	1.947e-90	T	C	-	0.242 (1224)	0.165 (296)	0.063 (18)	FLJ37453	Body	Island
rs848215	1	16267147	cg21214613	1	16344536	0.045	8.17927e-17	C	T	-	0.983 (1230)	0.981 (295)	0.974 (18)	HSPB7	1stExon
rs742617	1	16273995	cg12218389	1	16370217	0.138	2.07648e-49	T	C	-	0.719 (1053)	0.688 (420)	0.643 (38)	CLCNKB	TSS200
rs742617	1	16273995	cg18800143	1	16393791	0.08	2.32228e-28	T	C	+	0.636 (1053)	0.654 (420)	0.653 (38)	FAM131C	Body
rs742617	1	16273995	cg10312679	1	16442379	0.052	1.14253e-18	T	C	+	0.275 (1053)	0.289 (420)	0.299 (38)
rs3979179	1	16306846	cg24306962	1	16345491	0.041	3.3445e-15	G	A	-	0.726 (693)	0.718 (666)	0.705 (173)	HSPB7	TSS1500
rs1739834	1	16331983	cg03260781	1	16346299	0.026	4.32917e-10	G	A	-	0.681 (1142)	0.67 (361)	0.664 (43)	HSPB7	TSS1500
rs1763610	1	16335527	cg13048591	1	16346120	0.045	7.88315e-17	C	G	+	0.812 (648)	0.818 (675)	0.825 (213)	HSPB7	TSS1500
rs1763610	1	16335527	cg00261668	1	16346317	0.042	1.57391e-15	C	G	+	0.851 (648)	0.858 (675)	0.863 (213)	HSPB7	TSS1500
rs1763610	1	16335527	cg14742211	1	16348397	0.051	7.37153e-19	C	G	-	0.444 (648)	0.436 (675)	0.418 (213)	CLCNKA	TSS200
rs1739836	1	16337252	cg03515844	1	16277545	0.067	2.5648e-24	T	C	+	0.511 (1259)	0.537 (270)	0.571 (17)	ZBTB17	5'UTR
rs2007471	1	16368977	cg16354688	1	16370265	0.088	5.23844e-32	C	T	-	0.939 (641)	0.932 (711)	0.925 (187)	CLCNKB	1stExon
rs4661717	1	16495914	cg13460168	1	16501540	0.118	1.0775e-42	T	G	+	0.822 (1302)	0.854 (232)	0.882 (7)
rs6677710	1	16507618	cg03258665	1	16472461	0.097	3.42028e-35	C	T	-	0.778 (604)	0.762 (722)	0.741 (212)	EPHA2	Body	N_Shelf
rs6677710	1	16507618	cg27582323	1	16472728	0.097	5.19866e-35	C	T	-	0.957 (604)	0.944 (722)	0.925 (212)	EPHA2	Body	N_Shelf
rs6677710	1	16507618	cg26371327	1	16473143	0.077	5.32782e-28	C	T	-	0.822 (604)	0.804 (722)	0.769 (212)	EPHA2	Body	N_Shore
rs6677710	1	16507618	cg24518441	1	16475116	0.073	2.29785e-26	C	T	-	0.894 (604)	0.889 (722)	0.882 (212)	EPHA2	Body	Island
rs6677710	1	16507618	cg02998240	1	16508668	0.495	6.74148e-224	C	T	+	0.813 (604)	0.869 (722)	0.927 (212)
rs6697459	1	16518866	cg11895451	1	16533891	0.355	1.08149e-142	G	T	-	0.104 (848)	0.071 (564)	0.038 (106)	ARHGEF19	Body	Island
rs221032	1	16525549	cg20167471	1	16528984	0.238	9.64977e-91	C	T	-	0.957 (876)	0.948 (563)	0.938 (106)	ARHGEF19	Body	N_Shelf
rs221032	1	16525549	cg06365898	1	16533907	0.582	1.02372e-286	C	T	-	0.195 (876)	0.131 (563)	0.052 (106)	ARHGEF19	Body	Island
rs221032	1	16525549	cg20430773	1	16534157	0.747	0	C	T	-	0.639 (876)	0.457 (563)	0.223 (106)	ARHGEF19	Body	Island
rs221035	1	16526529	cg02455792	1	16524978	0.2	3.23797e-71	A	G	+	0.858 (787)	0.88 (557)	0.896 (127)	ARHGEF19	3'UTR
rs221057	1	16534255	cg12610519	1	16494002	0.027	1.25352e-10	C	G	-	0.401 (866)	0.386 (573)	0.365 (118)			N_Shore
rs221057	1	16534255	cg03887218	1	16534349	0.681	0	C	G	-	0.931 (866)	0.886 (573)	0.837 (118)	ARHGEF19	Body	Island
rs221057	1	16534255	cg00521428	1	16534579	0.38	1.76831e-159	C	G	-	0.9 (866)	0.879 (573)	0.856 (118)	ARHGEF19	Body	Island
rs12751725	1	16539577	cg18669381	1	16539088	0.074	1.34617e-26	G	A	+	0.669 (902)	0.682 (531)	0.696 (98)	ARHGEF19	5'UTR
rs12751725	1	16539577	cg23105827	1	16539119	0.308	2.5367e-121	G	A	+	0.42 (902)	0.459 (531)	0.5 (98)	ARHGEF19	TSS200
rs17369676	1	16575030	cg14429204	1	16553327	0.192	7.56201e-67	T	C	-	0.281 (564)	0.259 (648)	0.229 (232)			Island
rs17369676	1	16575030	cg16680438	1	16553549	0.099	1.01928e-33	T	C	-	0.23 (564)	0.207 (648)	0.191 (232)			Island
rs12069239	1	16577908	cg22816278	1	16571023	0.027	5.08852e-11	G	C	+	0.024 (645)	0.025 (708)	0.028 (241)
rs11260718	1	16617812	cg03969515	1	16553267	0.034	1.01216e-12	T	C	-	0.92 (553)	0.914 (711)	0.906 (228)			N_Shore
rs2994142	1	16620160	cg08915038	1	16562923	0.038	2.75798e-14	C	T	-	0.045 (912)	0.037 (528)	0.035 (102)	C1orf89	Body	N_Shore
rs2994142	1	16620160	cg16380888	1	16563954	0.03	2.0298e-11	C	T	-	0.14 (912)	0.13 (528)	0.132 (102)	C1orf89	TSS1500	S_Shore
rs11260720	1	16620589	cg03522107	1	16553329	0.276	3.13686e-107	T	C	-	0.327 (609)	0.303 (706)	0.274 (227)			Island
rs11260720	1	16620589	cg02987928	1	16553456	0.313	3.07076e-124	T	C	-	0.374 (609)	0.324 (706)	0.273 (227)			Island
rs11260720	1	16620589	cg07781491	1	16554892	0.541	3.41697e-256	T	C	-	0.64 (609)	0.559 (706)	0.46 (227)			S_Shore
rs11260720	1	16620589	cg11211795	1	16554984	0.544	3.03891e-258	T	C	-	0.528 (609)	0.436 (706)	0.339 (227)			S_Shore
rs10489597	1	16622546	cg20611680	1	16554171	0.34	4.90565e-152	C	G	-	0.124 (669)	0.086 (775)	0.049 (258)			S_Shore
rs10489597	1	16622546	cg17463745	1	16554402	0.425	5.07921e-202	C	G	-	0.247 (669)	0.166 (775)	0.082 (258)			S_Shore
rs10489597	1	16622546	cg16312002	1	16554558	0.392	2.1829e-181	C	G	-	0.223 (669)	0.149 (775)	0.085 (258)			S_Shore
rs650298	1	16665608	cg10623389	1	16679388	0.109	5.45663e-37	A	G	-	0.073 (520)	0.065 (679)	0.057 (243)	FBXO42	TSS1500	S_Shore
rs11260731	1	16667541	cg03586820	1	16679780	0.578	1.43129e-270	G	C	-	0.677 (590)	0.573 (687)	0.415 (197)	FBXO42	TSS1500	S_Shore
rs612727	1	16716374	cg03978675	1	16679500	0.093	1.09925e-32	C	T	+	0.887 (878)	0.899 (524)	0.911 (98)	FBXO42	TSS1500	S_Shore
rs279779	1	16776804	cg06794355	1	17014799	0.074	2.27416e-26	T	C	-	0.892 (491)	0.852 (746)	0.818 (276)			N_Shelf
rs279779	1	16776804	cg06094126	1	17025723	0.06	1.65073e-21	T	C	-	0.591 (491)	0.575 (746)	0.561 (276)	ESPNP	Body	N_Shore
rs279779	1	16776804	cg18117094	1	17240389	0.045	2.56728e-16	T	C	-	0.017 (491)	0.016 (746)	0.016 (276)			Island
rs279779	1	16776804	cg27578869	1	17252657	0.074	2.59943e-26	T	C	-	0.96 (491)	0.955 (746)	0.952 (276)	CROCC	Body
rs279025	1	16788515	cg02440562	1	16763949	0.028	4.0863e-10	C	T	-	0.94 (762)	0.934 (574)	0.924 (104)	SPATA21	TSS200	N_Shelf
rs279025	1	16788515	cg06800301	1	16766912	0.029	1.31962e-10	C	T	+	0.391 (762)	0.399 (574)	0.41 (104)	NECAP2	TSS1500	N_Shore
rs149565	1	16794917	cg21911326	1	16826140	0.035	3.16395e-13	T	C	+	0.026 (467)	0.029 (760)	0.031 (291)			Island
rs149565	1	16794917	cg24607814	1	17231229	0.052	5.48961e-19	T	C	-	0.05 (467)	0.044 (760)	0.042 (291)			N_Shore
rs149565	1	16794917	cg13367234	1	17253197	0.028	1.11399e-10	T	C	+	0.981 (467)	0.984 (760)	0.985 (291)	CROCC	Body
rs149562	1	16795201	cg12918271	1	16861818	0.096	1.25531e-34	C	T	+	0.197 (824)	0.244 (602)	0.259 (113)			Island
rs149562	1	16795201	cg17984400	1	17047525	0.106	1.93328e-38	C	T	-	0.653 (824)	0.566 (602)	0.469 (113)	ESPNP	TSS1500	N_Shelf
rs149562	1	16795201	cg27302863	1	17075306	0.072	2.63219e-26	C	T	-	0.915 (824)	0.899 (602)	0.885 (113)			N_Shore
rs157252	1	16796721	cg26022684	1	16904881	0.267	2.64872e-103	C	A	-	0.873 (482)	0.81 (758)	0.74 (303)	NBPF1	Body
rs157252	1	16796721	cg10949378	1	17195765	0.06	3.85153e-22	C	A	-	0.877 (482)	0.859 (758)	0.847 (303)			N_Shore
rs10492988	1	16826296	cg06096313	1	16824182	0.215	1.35062e-75	C	G	+	0.553 (671)	0.579 (602)	0.613 (168)			N_Shore
rs10492988	1	16826296	cg13758666	1	16826099	0.082	7.5634e-28	C	G	-	0.054 (671)	0.047 (602)	0.042 (168)			Island
rs10492988	1	16826296	cg06849778	1	16847214	0.368	1.97273e-141	C	G	-	0.195 (671)	0.136 (602)	0.078 (168)			N_Shore
rs10492988	1	16826296	cg23913123	1	16858594	0.068	3.98061e-23	C	G	+	0.874 (671)	0.888 (602)	0.898 (168)			N_Shelf
rs10492988	1	16826296	cg25602718	1	16944064	0.266	6.34822e-96	C	G	+	0.807 (671)	0.886 (602)	0.96 (168)			S_Shelf
rs10492988	1	16826296	cg00021123	1	16945449	0.046	4.46053e-16	C	G	+	0.978 (671)	0.979 (602)	0.983 (168)	CROCCL1	Body
rs10492988	1	16826296	cg00178562	1	16966354	0.042	8.65652e-15	C	G	-	0.974 (671)	0.971 (602)	0.967 (168)
rs10492988	1	16826296	cg23954541	1	16969609	0.083	4.39056e-28	C	G	-	0.842 (671)	0.833 (602)	0.825 (168)			N_Shore
rs10492988	1	16826296	cg14995274	1	17018587	0.072	2.27834e-24	C	G	+	0.903 (671)	0.916 (602)	0.932 (168)	ESPNP	Body	N_Shore
rs10492988	1	16826296	cg02976036	1	17033405	0.062	3.72143e-21	C	G	+	0.934 (671)	0.94 (602)	0.943 (168)	ESPNP	Body	N_Shore
rs10492988	1	16826296	cg10335333	1	17035338	0.032	2.11723e-11	C	G	+	0.954 (671)	0.959 (602)	0.962 (168)	ESPNP	Body	S_Shore
rs10492988	1	16826296	cg15015518	1	17035497	0.047	2.69237e-16	C	G	+	0.95 (671)	0.955 (602)	0.958 (168)	ESPNP	Body	S_Shore
rs10492988	1	16826296	cg20163959	1	17038364	0.027	4.76939e-10	C	G	+	0.83 (671)	0.844 (602)	0.847 (168)	ESPNP	Body	S_Shelf
rs10492988	1	16826296	cg03225791	1	17046420	0.041	1.42253e-14	C	G	+	0.844 (671)	0.855 (602)	0.858 (168)	ESPNP	Body
rs10492988	1	16826296	cg23205676	1	17046897	0.058	8.24454e-20	C	G	+	0.969 (671)	0.973 (602)	0.974 (168)	ESPNP	TSS1500
rs10492988	1	16826296	cg04861793	1	17051076	0.059	2.86048e-20	C	G	+	0.979 (671)	0.982 (602)	0.984 (168)			N_Shore
rs10492988	1	16826296	cg11574457	1	17051321	0.053	3.68618e-18	C	G	+	0.966 (671)	0.97 (602)	0.973 (168)			N_Shore
rs10492988	1	16826296	cg21459919	1	17051392	0.088	6.4021e-30	C	G	+	0.921 (671)	0.93 (602)	0.936 (168)			N_Shore
rs10492988	1	16826296	cg12616097	1	17051629	0.066	1.29188e-22	C	G	+	0.961 (671)	0.967 (602)	0.974 (168)			Island
rs10492988	1	16826296	cg24698174	1	17051774	0.062	4.42328e-21	C	G	+	0.953 (671)	0.958 (602)	0.962 (168)			Island
rs10492988	1	16826296	cg12648811	1	17053886	0.184	1.11524e-63	C	G	+	0.338 (671)	0.457 (602)	0.609 (168)			S_Shore
rs10492988	1	16826296	cg26664206	1	17241705	0.142	2.26719e-48	C	G	+	0.855 (671)	0.869 (602)	0.888 (168)			S_Shore
rs10492988	1	16826296	cg24723044	1	17247530	0.137	1.33324e-46	C	G	+	0.969 (671)	0.974 (602)	0.979 (168)	CROCC	TSS1500
rs10492988	1	16826296	cg15209908	1	17247699	0.17	1.59073e-58	C	G	+	0.907 (671)	0.916 (602)	0.929 (168)	CROCC	TSS1500
rs10492988	1	16826296	cg00660701	1	17249201	0.144	3.08433e-49	C	G	+	0.939 (671)	0.948 (602)	0.958 (168)	CROCC	Body
rs10492988	1	16826296	cg07319253	1	17249877	0.052	4.9421e-18	C	G	+	0.981 (671)	0.984 (602)	0.986 (168)	CROCC	Body
rs10492988	1	16826296	cg12610430	1	17251628	0.048	8.09552e-17	C	G	+	0.983 (671)	0.985 (602)	0.986 (168)	CROCC	Body
rs10492988	1	16826296	cg13678243	1	17265239	0.151	1.13362e-51	C	G	+	0.877 (671)	0.89 (602)	0.903 (168)	CROCC	Body
rs10492988	1	16826296	cg18862597	1	17265457	0.067	8.92673e-23	C	G	+	0.929 (671)	0.952 (602)	0.978 (168)	CROCC	Body
rs9435732	1	17308158	cg02063695	1	17012568	0.047	7.3041e-17	C	T	-	0.591 (786)	0.55 (604)	0.5 (107)
rs9435732	1	17308158	cg15629460	1	17020384	0.027	3.5829e-10	C	T	-	0.402 (786)	0.383 (604)	0.361 (107)	ESPNP	Body	Island
rs9435732	1	17308158	cg21460394	1	17020457	0.028	1.72092e-10	C	T	-	0.158 (786)	0.135 (604)	0.099 (107)	ESPNP	Body	Island
rs9435732	1	17308158	cg12695612	1	17308092	0.029	5.08129e-11	C	T	+	0.943 (786)	0.947 (604)	0.952 (107)	MFAP2/MFAP2	TSS1500/TSS200	S_Shore
rs3738815	1	17314702	cg27582013	1	17290228	0.043	4.32516e-16	C	T	+	0.896 (993)	0.909 (484)	0.928 (69)	CROCC	Body	N_Shelf
rs6684770	1	17325955	cg04236263	1	17305798	0.123	2.23266e-43	G	A	+	0.614 (788)	0.636 (608)	0.655 (98)	MFAP2	5'UTR	N_Shore
rs6684770	1	17325955	cg04394641	1	17350304	0.028	9.82582e-11	G	A	-	0.985 (788)	0.984 (608)	0.982 (98)	SDHB	Body
rs7536679	1	17374663	cg12856965	1	17284740	0.063	5.89139e-22	A	G	+	0.791 (423)	0.807 (715)	0.821 (329)	CROCC	Body	N_Shelf
rs2235927	1	17394775	cg27227029	1	17215834	0.049	3.71921e-18	G	A	+	0.194 (742)	0.229 (662)	0.244 (139)			Island
rs2235913	1	17425077	cg18879300	1	17446768	0.07	1.96694e-24	A	G	+	0.373 (574)	0.379 (662)	0.389 (250)	PADI2	TSS1500	S_Shore
rs2746502	1	17428218	cg16430862	1	17493806	0.088	1.97062e-31	G	A	+	0.56 (1353)	0.62 (162)	0.629 (2)
rs2454163	1	17487951	cg10432422	1	17475819	0.08	6.04281e-29	C	T	-	0.542 (936)	0.517 (524)	0.49 (85)			Island
rs2454163	1	17487951	cg26516532	1	17475832	0.082	1.17307e-29	C	T	-	0.645 (936)	0.62 (524)	0.596 (85)			Island
rs3003456	1	17507608	cg21208518	1	17530676	0.036	1.74076e-13	C	A	-	0.971 (702)	0.969 (682)	0.963 (160)	PADI1	TSS1500
rs3003456	1	17507608	cg14524955	1	17531661	0.049	5.27437e-18	C	A	-	0.825 (702)	0.806 (682)	0.783 (160)	PADI1	5'UTR
rs3003456	1	17507608	cg24724618	1	17538512	0.051	1.00788e-18	C	A	-	0.778 (702)	0.756 (682)	0.738 (160)	PADI1	Body
rs2935927	1	17509630	cg23013029	1	17508341	0.063	3.05774e-21	G	A	+	0.081 (560)	0.1 (698)	0.12 (162)
rs2935927	1	17509630	cg22193702	1	17531433	0.033	7.46042e-12	G	A	-	0.969 (560)	0.965 (698)	0.958 (162)	PADI1	TSS200
rs2935927	1	17509630	cg05800639	1	17541389	0.053	6.11876e-18	G	A	-	0.936 (560)	0.933 (698)	0.925 (162)	PADI1	Body
rs2293910	1	17531582	cg00954039	1	17539133	0.058	6.50056e-21	G	A	-	0.112 (1112)	0.098 (371)	0.078 (41)	PADI1	Body
rs3003419	1	17573988	cg21966975	1	17575420	0.105	1.03323e-36	G	A	-	0.819 (1178)	0.799 (298)	0.755 (17)	PADI3	TSS200
rs3003419	1	17573988	cg14664242	1	17575426	0.05	6.35791e-18	G	A	-	0.71 (1178)	0.691 (298)	0.667 (17)	PADI3	TSS200
rs3003419	1	17573988	cg18768338	1	17575440	0.105	8.7413e-37	G	A	-	0.761 (1178)	0.736 (298)	0.692 (17)	PADI3	TSS200
rs4363467	1	17586653	cg00025357	1	17577455	0.177	1.96126e-60	C	T	+	0.033 (946)	0.053 (447)	0.078 (30)	PADI3	Body
rs2977269	1	17591077	cg03601920	1	17445310	0.145	4.95727e-53	A	G	+	0.206 (859)	0.231 (584)	0.254 (99)	PADI2	Body	N_Shore
rs2977269	1	17591077	cg06772309	1	17571896	0.431	1.29144e-185	A	G	-	0.823 (859)	0.759 (584)	0.696 (99)	PADI1	3'UTR
rs2977269	1	17591077	cg11213707	1	17572847	0.438	6.10898e-190	A	G	-	0.803 (859)	0.745 (584)	0.703 (99)
rs2977269	1	17591077	cg11534596	1	17574720	0.289	3.5761e-113	A	G	-	0.49 (859)	0.448 (584)	0.409 (99)	PADI3	TSS1500
rs2977303	1	17611548	cg08277548	1	17600880	0.444	1.9028e-177	T	A	-	0.411 (983)	0.269 (374)	0.149 (58)	PADI3	Body
rs2477141	1	17629045	cg11347165	1	17631644	0.216	4.97748e-80	T	C	-	0.423 (505)	0.392 (755)	0.361 (260)
rs2477141	1	17629045	cg23228178	1	17633681	0.031	1.03571e-11	T	C	-	0.639 (505)	0.62 (755)	0.611 (260)	PADI4	TSS1500
rs2477141	1	17629045	cg17747053	1	17633805	0.068	2.42713e-24	T	C	-	0.874 (505)	0.867 (755)	0.861 (260)	PADI4	TSS1500
rs6692262	1	17651230	cg01790353	1	17674483	0.318	1.22474e-121	T	C	-	0.891 (1218)	0.855 (255)	0.825 (7)	PADI4	Body
rs11203367	1	17657616	cg16091981	1	17634543	0.063	5.9189e-23	C	T	+	0.157 (514)	0.171 (757)	0.183 (274)	PADI4	TSS200
rs11203367	1	17657616	cg26918754	1	17634629	0.088	6.31127e-32	C	T	+	0.252 (514)	0.264 (757)	0.273 (274)	PADI4	TSS200
rs11203367	1	17657616	cg21295838	1	17634713	0.15	6.69797e-55	C	T	+	0.217 (514)	0.236 (757)	0.25 (274)	PADI4	1stExon
rs11203367	1	17657616	cg18333690	1	17634716	0.144	1.49418e-52	C	T	+	0.327 (514)	0.348 (757)	0.366 (274)	PADI4	1stExon
rs6678862	1	17744852	cg17278062	1	17732728	0.099	6.11821e-34	A	G	-	0.662 (610)	0.646 (634)	0.633 (212)			N_Shore
rs6678862	1	17744852	cg06100762	1	17743073	0.036	5.85462e-13	A	G	-	0.929 (610)	0.927 (634)	0.922 (212)	RCC2	Body	N_Shelf
rs1535874	1	17748027	cg09858508	1	17721457	0.035	2.09548e-13	G	A	-	0.863 (627)	0.859 (690)	0.853 (228)	PADI6	Body
rs1408420	1	17754815	cg07965774	1	17746286	0.657	0	G	A	+	0.694 (680)	0.751 (659)	0.825 (189)	RCC2	Body	Island
rs1408420	1	17754815	cg13439596	1	17746491	0.036	1.59978e-13	G	A	+	0.335 (680)	0.343 (659)	0.355 (189)	RCC2	Body	Island
rs1408420	1	17754815	cg21932513	1	17751974	0.045	1.83789e-16	G	A	+	0.96 (680)	0.963 (659)	0.967 (189)	RCC2	Body
rs1408420	1	17754815	cg04794690	1	17768059	0.041	4.24409e-15	G	A	+	0.422 (680)	0.431 (659)	0.445 (189)			S_Shelf
rs6586542	1	17763566	cg00967854	1	17750646	0.036	1.27464e-13	G	C	-	0.986 (681)	0.985 (653)	0.984 (210)	RCC2	Body
rs2996655	1	17781264	cg06769739	1	17802692	0.194	2.81296e-71	C	G	-	0.63 (681)	0.601 (650)	0.575 (193)
rs2244444	1	17846922	cg24874425	1	17846708	0.17	3.85038e-62	T	C	+	0.288 (482)	0.312 (754)	0.338 (287)
rs2244444	1	17846922	cg24539455	1	17846768	0.026	3.80534e-10	T	C	+	0.553 (482)	0.563 (754)	0.571 (287)
rs1408953	1	17878619	cg08947790	1	17877451	0.08	3.14471e-29	T	C	-	0.748 (805)	0.722 (606)	0.7 (134)	ARHGEF10L	5'UTR
rs17427202	1	17884357	cg13788381	1	17907265	0.048	9.17834e-18	T	C	-	0.909 (1179)	0.898 (312)	0.896 (35)	ARHGEF10L	Body
rs2256500	1	17890574	cg22496437	1	17900032	0.04	7.22189e-15	G	A	+	0.602 (1363)	0.632 (171)	0.644 (7)	ARHGEF10L	5'UTR
rs12067869	1	17989765	cg19922564	1	17980730	0.045	1.04575e-16	G	T	+	0.91 (1085)	0.916 (421)	0.939 (32)	ARHGEF10L	Body
rs12143113	1	18018857	cg09076010	1	18022847	0.029	4.9353e-11	C	T	+	0.71 (1061)	0.725 (439)	0.745 (26)	ARHGEF10L	Body	N_Shore
rs4920628	1	18070408	cg15131789	1	18060276	0.178	1.51024e-65	T	C	+	0.828 (926)	0.864 (526)	0.89 (81)
rs4920628	1	18070408	cg06956784	1	18060505	0.052	3.9301e-19	T	C	+	0.896 (926)	0.909 (526)	0.928 (81)
rs12131391	1	18460469	cg11232944	1	18433572	0.033	1.2031e-12	C	T	+	0.312 (826)	0.332 (594)	0.346 (109)	IGSF21	TSS1500	N_Shore
rs12131391	1	18460469	cg00388391	1	18459578	0.028	7.6378e-11	C	T	-	0.194 (826)	0.182 (594)	0.176 (109)	IGSF21	Body
rs12040189	1	18561516	cg26230145	1	18526256	0.032	3.88229e-12	A	G	+	0.691 (829)	0.709 (598)	0.71 (119)	IGSF21	Body
rs12040189	1	18561516	cg24925701	1	18553942	0.406	2.62304e-172	A	G	-	0.875 (829)	0.822 (598)	0.744 (119)	IGSF21	Body
rs223203	1	18591752	cg15564444	1	18589627	0.067	5.67423e-24	C	T	-	0.661 (693)	0.638 (630)	0.604 (185)	IGSF21	Body
rs10489573	1	18685202	cg13908805	1	18678375	0.062	2.16503e-21	C	T	+	0.947 (787)	0.958 (572)	0.966 (99)	IGSF21	Body
rs10489573	1	18685202	cg15901647	1	18687127	0.067	4.67649e-23	C	T	+	0.851 (787)	0.867 (572)	0.891 (99)	IGSF21	Body
rs4920485	1	18689252	cg05945425	1	18694737	0.187	1.26783e-69	A	G	-	0.892 (631)	0.869 (719)	0.843 (195)	IGSF21	Body	S_Shelf
rs11261014	1	18793636	cg17156862	1	18806982	0.138	3.48987e-50	C	T	+	0.755 (698)	0.798 (684)	0.83 (158)	KLHDC7A	TSS1500	N_Shore
rs3007729	1	18795255	cg20200200	1	18807388	0.254	1.49834e-96	T	C	-	0.832 (594)	0.78 (736)	0.707 (199)	KLHDC7A	TSS200	N_Shore
rs3007729	1	18795255	cg05040210	1	18807594	0.143	8.37048e-52	T	C	-	0.311 (594)	0.278 (736)	0.225 (199)	KLHDC7A	1stExon	N_Shore
rs3007734	1	18803022	cg23281527	1	18809531	0.105	3.89349e-36	C	T	-	0.961 (609)	0.921 (651)	0.888 (198)	KLHDC7A	1stExon	Island
rs3007734	1	18803022	cg10011018	1	18809656	0.068	2.28548e-23	C	T	-	0.945 (609)	0.93 (651)	0.914 (198)	KLHDC7A	1stExon	Island
rs2992764	1	18804144	cg11175836	1	18806700	0.218	5.28712e-77	A	G	-	0.914 (629)	0.882 (601)	0.864 (213)	KLHDC7A	TSS1500	N_Shelf
rs3007719	1	18811668	cg15131316	1	18809030	0.055	1.15189e-19	C	T	-	0.949 (676)	0.936 (671)	0.924 (155)	KLHDC7A	1stExon	Island
rs3007719	1	18811668	cg06662140	1	18809297	0.045	1.69681e-16	C	T	-	0.976 (676)	0.959 (671)	0.946 (155)	KLHDC7A	1stExon	Island
rs3007719	1	18811668	cg07632391	1	18809604	0.047	4.34177e-17	C	T	-	0.97 (676)	0.964 (671)	0.952 (155)	KLHDC7A	1stExon	Island
rs708088	1	18812316	cg03733578	1	18809059	0.068	9.79471e-25	C	T	+	0.784 (445)	0.799 (778)	0.814 (320)	KLHDC7A	1stExon	Island
rs708088	1	18812316	cg21693033	1	18809764	0.046	4.06325e-17	C	T	+	0.924 (445)	0.931 (778)	0.94 (320)	KLHDC7A	1stExon	S_Shore
rs3007720	1	18813026	cg14356550	1	18808102	0.231	5.20045e-86	C	T	-	0.557 (752)	0.513 (618)	0.465 (145)	KLHDC7A	1stExon	N_Shore
rs3007720	1	18813026	cg24076588	1	18808559	0.034	1.05429e-12	C	T	-	0.872 (752)	0.858 (618)	0.846 (145)	KLHDC7A	1stExon	N_Shore
rs2745318	1	18895844	cg18795169	1	18902165	0.664	0	G	A	+	0.022 (462)	0.155 (770)	0.291 (301)
rs6704504	1	18926589	cg22389438	1	18926496	0.029	5.00073e-11	T	C	-	0.923 (621)	0.913 (679)	0.904 (226)
rs6704504	1	18926589	cg02666627	1	18931477	0.048	1.32975e-17	T	C	-	0.975 (621)	0.974 (679)	0.972 (226)
rs6704504	1	18926589	cg14831950	1	18971676	0.038	2.90047e-14	T	C	+	0.131 (621)	0.145 (679)	0.149 (226)	PAX7	Body	N_Shore
rs7527312	1	19014865	cg11704005	1	19002948	0.035	6.40661e-13	C	G	+	0.357 (973)	0.378 (470)	0.39 (53)	PAX7	Body
rs7527312	1	19014865	cg12407421	1	19011016	0.057	1.98133e-20	C	G	+	0.512 (973)	0.532 (470)	0.551 (53)	PAX7	Body
rs7527312	1	19014865	cg21215218	1	19011172	0.108	7.61569e-38	C	G	+	0.622 (973)	0.655 (470)	0.677 (53)	PAX7	Body
rs4076925	1	19113026	cg13786083	1	19110734	0.12	1.13326e-43	T	C	-	0.881 (998)	0.828 (493)	0.767 (53)			Island
rs4076925	1	19113026	cg19637330	1	19110922	0.124	4.19287e-45	T	C	-	0.575 (998)	0.443 (493)	0.377 (53)			Island
rs4076925	1	19113026	cg26220594	1	19110978	0.132	3.45036e-48	T	C	-	0.54 (998)	0.389 (493)	0.247 (53)			S_Shore
rs6603923	1	19176667	cg03224850	1	19199155	0.026	3.84023e-10	A	C	-	0.854 (1135)	0.838 (374)	0.826 (35)	ALDH4A1	3'UTR
rs17387963	1	19258375	cg18177731	1	19249376	0.084	3.16281e-30	G	A	+	0.771 (540)	0.781 (732)	0.787 (263)	IFFO2	Body
rs17387963	1	19258375	cg11186344	1	19253694	0.223	8.84963e-84	G	A	+	0.285 (540)	0.321 (732)	0.36 (263)	IFFO2	Body
rs17387963	1	19258375	cg09243533	1	19281949	0.077	1.11512e-27	G	A	+	0.028 (540)	0.029 (732)	0.032 (263)	IFFO2	Body	Island
rs17387963	1	19258375	cg14656657	1	19286720	0.197	4.04139e-73	G	A	-	0.961 (540)	0.947 (732)	0.929 (263)			S_Shelf
rs17388046	1	19266148	cg05626128	1	19251115	0.084	1.18856e-30	G	C	+	0.648 (541)	0.663 (736)	0.671 (268)	IFFO2	Body
rs17388046	1	19266148	cg22867719	1	19276236	0.264	4.89559e-102	G	C	+	0.393 (541)	0.459 (736)	0.509 (268)	IFFO2	Body
rs17388046	1	19266148	cg10203842	1	19280546	0.062	8.20414e-23	G	C	+	0.944 (541)	0.953 (736)	0.958 (268)	IFFO2	Body	N_Shore
rs4912117	1	19276935	cg16360668	1	19265059	0.027	1.7812e-10	A	T	+	0.945 (1056)	0.952 (407)	0.951 (41)	IFFO2	Body
rs4912117	1	19276935	cg26550235	1	19277202	0.25	1.35314e-93	A	T	+	0.098 (1056)	0.157 (407)	0.204 (41)	IFFO2	Body
rs1925702	1	19323015	cg14844953	1	19339051	0.093	1.3394e-33	T	A	-	0.927 (696)	0.915 (684)	0.9 (163)
rs16862478	1	19374452	cg10582648	1	19283761	0.066	1.51311e-22	G	A	-	0.157 (1288)	0.13 (151)	0.12 (11)	IFFO2	TSS1500	Island
rs10916867	1	19391177	cg14181528	1	19393870	0.216	3.19542e-81	G	A	-	0.636 (1114)	0.591 (385)	0.552 (41)
rs10916867	1	19391177	cg24742520	1	19506481	0.045	6.86243e-17	G	A	+	0.755 (1114)	0.784 (385)	0.842 (41)	UBR4	Body
rs6426714	1	19461601	cg17833419	1	19392447	0.069	3.12475e-25	G	A	-	0.921 (601)	0.914 (710)	0.901 (231)
rs6426714	1	19461601	cg22333259	1	19394757	0.571	8.08022e-278	G	A	-	0.558 (601)	0.481 (710)	0.398 (231)
rs870482	1	19500328	cg20432732	1	19451037	0.929	0	G	A	+	0.056 (1242)	0.325 (443)	0.52 (43)	UBR4	Body
rs10489533	1	19564846	cg15603964	1	19410738	0.825	0	T	A	-	0.75 (1121)	0.605 (302)	0.459 (19)	UBR4	Body
rs10489533	1	19564846	cg09976716	1	19669527	0.083	3.77741e-28	T	A	-	0.984 (1121)	0.982 (302)	0.98 (19)	CAPZB	Body
rs10489533	1	19564846	cg07905985	1	19688056	0.099	1.86716e-33	T	A	-	0.986 (1121)	0.982 (302)	0.963 (19)	CAPZB	Body
rs10917275	1	19576035	cg07312601	1	19583887	0.054	1.51979e-19	T	C	+	0.656 (863)	0.677 (571)	0.692 (94)	MRTO4	Body
rs10917275	1	19576035	cg03985478	1	19596472	0.119	7.5142e-43	T	C	-	0.801 (863)	0.773 (571)	0.75 (94)	AKR7L	Body	N_Shelf
rs4483432	1	19604374	cg13935437	1	19600673	0.037	7.98589e-14	A	T	+	0.262 (981)	0.298 (462)	0.324 (61)	AKR7L	TSS200	Island
rs4483432	1	19604374	cg18202521	1	19600702	0.046	1.50457e-16	A	T	+	0.154 (981)	0.185 (462)	0.218 (61)	AKR7L	TSS200	Island
rs4483432	1	19604374	cg12798157	1	19600719	0.04	1.57924e-14	A	T	+	0.161 (981)	0.198 (462)	0.238 (61)	AKR7L	TSS200	Island
rs4483432	1	19604374	cg11376198	1	19600730	0.046	9.23718e-17	A	T	+	0.254 (981)	0.293 (462)	0.327 (61)	AKR7L	TSS200	Island
rs4483432	1	19604374	cg09045262	1	19600817	0.078	1.25716e-27	A	T	+	0.392 (981)	0.432 (462)	0.474 (61)	AKR7L	TSS1500	Island
rs4483432	1	19604374	cg18151012	1	19600909	0.042	2.80805e-15	A	T	+	0.284 (981)	0.308 (462)	0.341 (61)	AKR7L	TSS1500	Island
rs4483432	1	19604374	cg09990584	1	19601069	0.039	3.56473e-14	A	T	+	0.464 (981)	0.489 (462)	0.51 (61)	AKR7L	TSS1500	S_Shore
rs4483432	1	19604374	cg07838106	1	19615443	0.048	2.86859e-17	A	T	+	0.298 (981)	0.327 (462)	0.352 (61)	AKR7A3	TSS200	Island
rs12146076	1	19645355	cg12065228	1	19652788	0.029	3.94373e-11	A	G	+	0.755 (688)	0.767 (697)	0.782 (156)	PQLC2	Body
rs4912069	1	19645673	cg07447773	1	19614851	0.031	7.14756e-12	G	A	+	0.783 (797)	0.799 (640)	0.813 (103)	AKR7A3	Body	N_Shore
rs4912069	1	19645673	cg04091063	1	19615382	0.036	1.30103e-13	G	A	+	0.066 (797)	0.087 (640)	0.092 (103)	AKR7A3	TSS200	Island
rs4912069	1	19645673	cg24008908	1	19615453	0.028	8.66032e-11	G	A	+	0.104 (797)	0.123 (640)	0.132 (103)	AKR7A3	TSS200	Island
rs214297	1	19660870	cg20253350	1	19615659	0.029	8.03548e-11	T	C	-	0.401 (435)	0.389 (750)	0.381 (295)	AKR7A3	TSS1500	Island
rs214297	1	19660870	cg08479603	1	19638460	0.046	1.54474e-16	T	C	-	0.291 (435)	0.27 (750)	0.26 (295)	AKR7A2/PQLC2	1stExon/TSS1500	Island
rs191942	1	19691754	cg24593138	1	19687988	0.531	6.49365e-246	G	A	+	0.643 (621)	0.719 (721)	0.797 (182)	CAPZB	Body
rs214321	1	19693128	cg12763668	1	19687257	0.163	1.60043e-59	C	A	+	0.891 (544)	0.906 (753)	0.921 (229)	CAPZB	Body
rs214321	1	19693128	cg18923740	1	19971790	0.146	6.94021e-53	C	A	+	0.402 (544)	0.438 (753)	0.475 (229)	NBL1	Body	Island
rs6698682	1	19727145	cg00464768	1	19722999	0.052	1.09836e-17	G	T	-	0.987 (514)	0.986 (653)	0.984 (252)	CAPZB	Body
rs4911996	1	19765205	cg23111655	1	19764821	0.206	3.64289e-77	G	C	+	0.923 (808)	0.945 (616)	0.959 (114)	CAPZB	Body
rs10492997	1	19769371	cg19713429	1	19810690	0.075	4.93659e-30	C	T	+	0.198 (639)	0.218 (817)	0.236 (252)	CAPZB	Body	N_Shore
rs10492998	1	19772847	cg17081867	1	19768096	0.047	2.10861e-19	C	T	+	0.942 (1041)	0.947 (603)	0.955 (86)	CAPZB	Body
rs10753562	1	19775811	cg09812541	1	19639438	0.055	3.1875e-20	A	G	-	0.404 (682)	0.389 (692)	0.375 (161)	AKR7A2/PQLC2	TSS1500/5'UTR	S_Shore
rs10753562	1	19775811	cg13494428	1	19639494	0.113	1.00089e-40	A	G	-	0.749 (682)	0.729 (692)	0.711 (161)	AKR7A2/PQLC2	TSS1500/5'UTR	S_Shore
rs11590840	1	19779673	cg01832549	1	19774989	0.082	7.15152e-30	T	C	-	0.643 (816)	0.624 (614)	0.606 (116)	CAPZB	Body
rs7553353	1	19858213	cg21057046	1	19970204	0.032	4.95451e-12	G	T	+	0.327 (693)	0.342 (673)	0.354 (159)	NBL1	TSS1500	N_Shore
rs997435	1	19911475	cg12539171	1	19922782	0.084	7.71962e-28	G	C	-	0.107 (1113)	0.088 (285)	0.059 (13)	C1orf151	TSS1500	N_Shore
rs997435	1	19911475	cg09143185	1	19923472	0.039	2.09988e-13	G	C	-	0.1 (1113)	0.096 (285)	0.058 (13)	C1orf151	1stExon	Island
rs840264	1	19928604	cg20248822	1	19922867	0.031	2.45973e-11	T	C	-	0.779 (1103)	0.765 (318)	0.773 (17)	C1orf151	TSS1500	N_Shore
rs728611	1	19948507	cg21813747	1	19969931	0.071	1.61395e-24	A	G	+	0.867 (909)	0.882 (488)	0.903 (61)	NBL1	TSS1500	N_Shore
rs728611	1	19948507	cg03884082	1	19971709	0.068	2.2173e-23	A	G	-	0.117 (909)	0.095 (488)	0.065 (61)	NBL1	Body	Island
rs728611	1	19948507	cg00755546	1	19971792	0.108	5.69257e-37	A	G	-	0.268 (909)	0.227 (488)	0.164 (61)	NBL1	Body	Island
rs9659997	1	20002518	cg09863950	1	19990768	0.325	3.17557e-123	T	C	+	0.629 (609)	0.685 (709)	0.729 (140)	HTR6	TSS1500	N_Shore
rs9659997	1	20002518	cg04607131	1	19990783	0.073	3.01604e-25	T	C	+	0.567 (609)	0.593 (709)	0.615 (140)	HTR6	TSS1500	N_Shore
rs9659997	1	20002518	cg03321592	1	19991676	0.065	1.95313e-22	T	C	+	0.038 (609)	0.046 (709)	0.058 (140)	HTR6	TSS200	Island
rs9659997	1	20002518	cg01468656	1	19991678	0.125	3.91347e-43	T	C	+	0.109 (609)	0.13 (709)	0.151 (140)	HTR6	TSS200	Island
rs9659997	1	20002518	cg27549720	1	19992167	0.212	3.17371e-75	T	C	+	0.363 (609)	0.425 (709)	0.503 (140)	HTR6	5'UTR	Island
rs9659997	1	20002518	cg18023598	1	19992504	0.12	2.2131e-41	T	C	-	0.429 (609)	0.41 (709)	0.393 (140)	HTR6	1stExon	Island
rs9659997	1	20002518	cg22059812	1	19992564	0.145	2.5456e-50	T	C	-	0.289 (609)	0.261 (709)	0.245 (140)	HTR6	1stExon	Island
rs9659997	1	20002518	cg27579609	1	20003062	0.108	4.63547e-37	T	C	-	0.303 (609)	0.277 (709)	0.259 (140)	HTR6	Body	N_Shelf
rs9659997	1	20002518	cg05776630	1	20015027	0.731	0	T	C	+	0.29 (609)	0.406 (709)	0.5 (140)	TMCO4	Body
rs9064	1	20008880	cg00365524	1	19992771	0.102	7.08516e-37	T	G	-	0.573 (981)	0.55 (488)	0.528 (76)	HTR6	1stExon	Island
rs11582254	1	20018077	cg01791421	1	19996240	0.043	4.48636e-16	C	T	-	0.893 (1033)	0.879 (449)	0.859 (61)	HTR6	Body	S_Shelf
rs10917547	1	20143142	cg09195271	1	20142497	0.398	3.37994e-168	A	T	+	0.813 (613)	0.851 (722)	0.897 (211)	RNF186	TSS1500
rs10917547	1	20143142	cg15505276	1	20142706	0.124	3.77571e-45	A	T	-	0.954 (613)	0.94 (722)	0.927 (211)	RNF186	TSS1500
rs16823043	1	20184603	cg23606669	1	20250308	0.058	7.9775e-21	G	A	+	0.514 (1207)	0.542 (292)	0.584 (21)	PLA2G2E	TSS200
rs10916662	1	20203634	cg03134147	1	20209848	0.036	1.97106e-13	T	A	+	0.897 (656)	0.909 (683)	0.916 (193)	OTUD3	Body	S_Shore
rs3738122	1	20238860	cg18856004	1	20208405	0.069	1.2378e-23	C	G	-	0.903 (768)	0.895 (577)	0.888 (107)	OTUD3	TSS1500	N_Shore
rs17411146	1	20293536	cg13211559	1	20308066	0.029	2.56636e-11	T	A	+	0.942 (1073)	0.949 (426)	0.955 (41)	PLA2G2A	TSS1500
rs876018	1	20301927	cg25755892	1	20307463	0.045	3.3268e-16	A	T	+	0.637 (1033)	0.655 (398)	0.669 (48)	PLA2G2A	TSS1500
rs656110	1	20397240	cg02082083	1	20396560	0.043	3.70005e-16	A	G	-	0.823 (499)	0.816 (768)	0.803 (276)	PLA2G5	TSS200
rs521179	1	20405165	cg19276110	1	20396593	0.079	1.11107e-28	G	A	+	0.781 (1286)	0.813 (238)	0.855 (12)	PLA2G5	TSS200
rs521179	1	20405165	cg25974901	1	20396750	0.138	2.60012e-50	G	A	+	0.824 (1286)	0.871 (238)	0.919 (12)	PLA2G5	1stExon
rs10753482	1	20491300	cg02840936	1	20492386	0.07	5.64636e-25	T	C	-	0.935 (664)	0.923 (674)	0.913 (175)	PLA2G2C	Body
rs7542968	1	20500591	cg08042135	1	20501757	0.111	1.14856e-38	C	T	-	0.923 (994)	0.907 (445)	0.875 (44)	PLA2G2C	TSS200
rs743982	1	20583238	cg17173397	1	20539594	0.046	3.14593e-17	G	A	-	0.035 (1284)	0.032 (248)	0.024 (14)
rs6676380	1	20633829	cg22698629	1	20670730	0.031	9.03949e-12	T	G	+	0.441 (411)	0.453 (793)	0.462 (326)	VWA5B1	Body	S_Shore
rs11580208	1	20667005	cg17023923	1	20680831	0.048	1.75826e-17	G	A	+	0.95 (443)	0.955 (773)	0.958 (285)	VWA5B1	3'UTR
rs230182	1	20678551	cg02195657	1	20617283	0.07	4.47502e-25	A	G	+	0.357 (1297)	0.384 (215)	0.44 (7)	VWA5B1	TSS200
rs230182	1	20678551	cg05805297	1	20617329	0.062	2.06819e-22	A	G	+	0.435 (1297)	0.451 (215)	0.485 (7)	VWA5B1	TSS200
rs12141992	1	20697723	cg26315261	1	20697328	0.141	2.01686e-51	C	A	+	0.624 (955)	0.676 (520)	0.723 (67)			S_Shelf
rs12141992	1	20697723	cg12624197	1	20698023	0.184	3.67545e-68	C	A	+	0.326 (955)	0.417 (520)	0.494 (67)
rs12741740	1	20798595	cg03182908	1	20833814	0.049	8.32254e-18	G	A	+	0.732 (682)	0.752 (710)	0.775 (135)	MUL1	Body	N_Shore
rs6698887	1	20857064	cg08898653	1	20811220	0.058	4.71477e-21	G	A	-	0.121 (1027)	0.105 (452)	0.092 (52)	CAMK2N1	Body	Island
rs660423	1	20865703	cg05301811	1	20813666	0.025	1.00491e-10	T	C	-	0.074 (1090)	0.068 (524)	0.06 (78)	CAMK2N1	TSS1500	S_Shore
rs657624	1	20888348	cg00750606	1	20899121	0.064	2.78417e-23	G	A	-	0.689 (664)	0.664 (688)	0.647 (190)
rs657624	1	20888348	cg04087271	1	20915334	0.604	2.37738e-304	G	A	-	0.446 (664)	0.346 (688)	0.223 (190)	CDA	TSS200
rs2072671	1	20915701	cg00784581	1	20915592	0.069	1.30848e-26	A	C	-	0.094 (686)	0.089 (737)	0.083 (220)	CDA	1stExon
rs2072671	1	20915701	cg26407544	1	20945355	0.206	4.1553e-82	A	C	+	0.832 (686)	0.849 (737)	0.871 (220)	CDA	3'UTR
rs818202	1	20916791	cg24502330	1	20914028	0.228	3.03412e-83	G	A	-	0.604 (562)	0.569 (698)	0.522 (224)	CDA	TSS1500
rs3102071	1	20968011	cg24455365	1	20961229	0.134	8.98844e-49	G	A	+	0.145 (1173)	0.184 (348)	0.221 (21)	PINK1	Body	S_Shore
rs6426645	1	21035149	cg22527425	1	21044753	0.031	2.10517e-11	G	A	+	0.128 (392)	0.135 (761)	0.145 (320)	KIF17	TSS1500	Island
rs666371	1	21041555	cg18486150	1	21044874	0.034	7.41183e-13	G	A	-	0.417 (758)	0.405 (653)	0.384 (135)	KIF17	TSS1500	S_Shore
rs637990	1	21047616	cg18864674	1	21058007	0.029	3.01495e-11	G	A	+	0.262 (520)	0.274 (744)	0.289 (271)	SH2D5	5'UTR	Island
rs667687	1	21072577	cg21382923	1	21055163	0.124	9.06041e-45	G	A	-	0.706 (583)	0.682 (729)	0.66 (225)	SH2D5	5'UTR	N_Shelf
rs2275468	1	21220375	cg01774477	1	21059978	0.06	3.58665e-20	G	T	+	0.285 (494)	0.305 (722)	0.312 (204)	SH2D5	TSS1500	S_Shore
rs12402486	1	21447935	cg08539965	1	21396338	0.083	1.68102e-28	G	A	+	0.814 (434)	0.839 (678)	0.855 (341)	EIF4G3	5'UTR
rs1076669	1	21573855	cg04621069	1	21544521	0.072	3.07204e-28	G	A	-	0.903 (1414)	0.888 (255)	0.864 (9)	ECE1	3'UTR
rs213025	1	21651575	cg16514473	1	21650610	0.043	5.02606e-16	G	T	+	0.914 (993)	0.923 (496)	0.932 (52)	ECE1	Body
rs213025	1	21651575	cg16416158	1	21652298	0.244	2.43284e-93	G	T	+	0.711 (993)	0.751 (496)	0.809 (52)	ECE1	Body
rs10799701	1	21820990	cg25215028	1	21759308	0.036	1.39833e-13	G	A	-	0.612 (475)	0.59 (728)	0.574 (341)			N_Shelf
rs10799701	1	21820990	cg07708622	1	21763251	0.042	1.35158e-15	G	A	-	0.115 (475)	0.096 (729)	0.082 (341)			Island
rs10799701	1	21820990	cg19319317	1	21763975	0.04	5.58438e-15	G	A	-	0.799 (475)	0.777 (729)	0.76 (341)			S_Shore
rs10799701	1	21820990	cg17800788	1	21766015	0.149	7.61245e-55	G	A	-	0.769 (475)	0.729 (729)	0.695 (341)	NBPF3	TSS1500	N_Shore
rs10799701	1	21820990	cg22620027	1	21824391	0.052	3.14982e-19	G	A	+	0.873 (475)	0.885 (729)	0.899 (341)
rs6667242	1	21826566	cg20645065	1	21836138	0.036	4.93822e-15	A	G	-	0.249 (1375)	0.234 (317)	0.208 (24)	ALPL	5'UTR	Island
rs10493007	1	21857248	cg12062270	1	21877524	0.06	1.18661e-24	A	G	+	0.961 (1250)	0.973 (449)	0.985 (30)	ALPL	5'UTR
rs10493007	1	21857248	cg10112270	1	21913458	0.136	1.87847e-55	A	G	+	0.558 (1250)	0.601 (449)	0.666 (30)
rs10493007	1	21857248	cg08922729	1	21913557	0.039	2.46053e-16	A	G	+	0.615 (1250)	0.636 (449)	0.658 (30)
rs10493007	1	21857248	cg01723876	1	21978856	0.025	7.30952e-11	A	G	+	0.203 (1250)	0.212 (449)	0.249 (30)	RAP1GAP	5'UTR	S_Shore
rs10493007	1	21857248	cg14515812	1	21978863	0.058	1.0318e-23	A	G	+	0.349 (1250)	0.375 (449)	0.437 (30)	RAP1GAP	5'UTR	S_Shore
rs1780315	1	21863956	cg22681190	1	21862932	0.056	1.44471e-20	T	C	-	0.942 (724)	0.933 (663)	0.923 (153)	ALPL	5'UTR
rs950922	1	21880068	cg13170600	1	21818863	0.141	9.13281e-57	A	G	+	0.693 (1250)	0.735 (424)	0.797 (27)
rs950922	1	21880068	cg06035250	1	21835217	0.079	1.80912e-31	A	G	-	0.596 (1250)	0.567 (424)	0.545 (27)	ALPL	TSS1500	N_Shore
rs950922	1	21880068	cg10487998	1	21838665	0.112	1.2833e-44	A	G	+	0.61 (1250)	0.638 (424)	0.677 (27)	ALPL	5'UTR	S_Shelf
rs950922	1	21880068	cg18789685	1	21864320	0.314	6.44751e-138	A	G	+	0.657 (1250)	0.736 (424)	0.814 (27)	ALPL	5'UTR
rs950922	1	21880068	cg22719004	1	21864788	0.622	0	A	G	+	0.208 (1250)	0.379 (424)	0.495 (27)	ALPL	5'UTR
rs950922	1	21880068	cg14781605	1	21864896	0.376	4.81281e-172	A	G	+	0.376 (1250)	0.488 (424)	0.576 (27)	ALPL	5'UTR
rs950922	1	21880068	cg03213775	1	21866491	0.206	3.93497e-85	A	G	+	0.597 (1250)	0.667 (424)	0.728 (27)	ALPL	5'UTR
rs950922	1	21880068	cg22943875	1	21877322	0.035	1.70336e-14	A	G	+	0.961 (1250)	0.968 (424)	0.978 (27)	ALPL	5'UTR
rs950922	1	21880068	cg01037895	1	21877781	0.214	6.47186e-89	A	G	+	0.792 (1250)	0.856 (424)	0.919 (27)	ALPL	5'UTR
rs950922	1	21880068	cg08727996	1	21880024	0.285	5.41105e-123	A	G	+	0.802 (1250)	0.884 (424)	0.954 (27)	ALPL	5'UTR
rs950922	1	21880068	cg24722348	1	21900987	0.124	9.74595e-50	A	G	+	0.297 (1250)	0.325 (424)	0.362 (27)	ALPL	Body
rs950922	1	21880068	cg07142010	1	21901166	0.404	8.70508e-189	A	G	+	0.284 (1250)	0.362 (424)	0.441 (27)	ALPL	Body
rs950922	1	21880068	cg24117274	1	21945805	0.157	1.18073e-63	A	G	+	0.277 (1250)	0.344 (424)	0.379 (27)	RAP1GAP	Body	N_Shelf
rs950922	1	21880068	cg01424901	1	21948680	0.092	1.46235e-36	A	G	+	0.479 (1250)	0.503 (424)	0.52 (27)	RAP1GAP/RAP1GAP	5'UTR/Body	Island
rs950922	1	21880068	cg21694350	1	21948793	0.067	1.08048e-26	A	G	+	0.219 (1250)	0.248 (424)	0.279 (27)	RAP1GAP/RAP1GAP	5'UTR/Body	Island
rs10917008	1	21894307	cg12466599	1	21894532	0.049	3.57499e-18	T	C	-	0.797 (811)	0.784 (615)	0.775 (119)	ALPL	Body
rs10917008	1	21894307	cg24307341	1	21904484	0.034	6.14771e-13	T	C	-	0.691 (811)	0.681 (615)	0.668 (119)	ALPL	3'UTR
rs2275370	1	21900420	cg11072119	1	21934312	0.064	1.85191e-23	G	A	-	0.219 (912)	0.205 (557)	0.179 (75)	RAP1GAP	Body	S_Shelf
rs829406	1	21949462	cg24001246	1	21949481	0.186	3.04672e-69	A	G	-	0.724 (1204)	0.685 (316)	0.649 (25)	RAP1GAP/RAP1GAP	5'UTR/Body	S_Shore
rs829412	1	21953436	cg03132729	1	21947437	0.094	5.75557e-32	G	A	-	0.51 (1071)	0.487 (361)	0.423 (19)	RAP1GAP/RAP1GAP	5'UTR/Body	N_Shore
rs4654975	1	21974834	cg08118344	1	21974525	0.047	2.397e-17	T	C	-	0.422 (719)	0.409 (663)	0.389 (160)	RAP1GAP/RAP1GAP	5'UTR/Body	N_Shelf
rs829373	1	21988563	cg17184245	1	21996585	0.091	3.05735e-32	C	T	-	0.748 (946)	0.727 (504)	0.703 (61)	RAP1GAP	TSS1500	S_Shore
rs829377	1	21993170	cg10038867	1	21982511	0.06	5.1363e-22	C	A	-	0.352 (1245)	0.329 (286)	0.308 (14)	RAP1GAP	5'UTR	N_Shelf
rs3738091	1	21997282	cg05087982	1	21983721	0.027	1.84647e-10	G	A	+	0.786 (651)	0.793 (674)	0.8 (196)	RAP1GAP	5'UTR	N_Shore
rs3738091	1	21997282	cg20784813	1	21999106	0.039	1.28809e-14	G	A	+	0.797 (651)	0.805 (674)	0.808 (196)			S_Shelf
rs2291827	1	22165987	cg00309945	1	22148926	0.032	3.19378e-13	G	A	+	0.77 (1154)	0.775 (480)	0.797 (38)	LDLRAD2	3'UTR	N_Shore
rs2254358	1	22216574	cg07142131	1	22247949	0.031	6.60829e-13	A	C	-	0.965 (786)	0.96 (732)	0.958 (161)	HSPG2	Body
rs6698486	1	22244023	cg04297819	1	22260125	0.41	1.5046e-173	C	T	-	0.651 (884)	0.619 (572)	0.584 (80)	HSPG2	Body
rs10493010	1	22277184	cg13357518	1	22263347	0.081	1.98085e-27	T	C	-	0.064 (1160)	0.043 (256)	0.025 (17)	HSPG2	Body
rs10493010	1	22277184	cg24075852	1	22264157	0.11	5.58443e-37	T	C	+	0.049 (1160)	0.056 (256)	0.063 (17)	HSPG2	TSS1500
rs10493010	1	22277184	cg14380609	1	22264166	0.101	5.7873e-34	T	C	+	0.037 (1160)	0.042 (256)	0.046 (17)	HSPG2	TSS1500
rs10493010	1	22277184	cg16583536	1	22282684	0.083	5.59867e-28	T	C	+	0.811 (1160)	0.832 (256)	0.855 (17)
rs2501299	1	22345647	cg27522078	1	22290005	0.032	5.31333e-12	T	C	-	0.748 (650)	0.737 (657)	0.715 (176)
rs2473277	1	22361845	cg13430819	1	22349646	0.264	9.36375e-102	A	G	-	0.248 (405)	0.229 (777)	0.21 (359)			N_Shelf
rs2473277	1	22361845	cg21388327	1	22351548	0.029	2.52302e-11	A	G	-	0.018 (405)	0.017 (777)	0.016 (359)	HSPC157	TSS1500	N_Shore
rs10917139	1	22401538	cg23987736	1	22380393	0.056	1.41707e-20	G	A	+	0.058 (1130)	0.065 (367)	0.073 (36)	CDC42	5'UTR	S_Shore
rs10917145	1	22412645	cg12098183	1	22454064	0.086	6.92238e-31	A	G	-	0.979 (1122)	0.973 (367)	0.965 (36)	WNT4	Body	N_Shore
rs2268177	1	22415410	cg07180649	1	22470290	0.029	6.31347e-11	A	T	+	0.149 (1058)	0.163 (413)	0.17 (43)	WNT4	TSS1500	S_Shore
rs2268177	1	22415410	cg25011003	1	22470341	0.056	2.8869e-20	A	T	+	0.404 (1058)	0.426 (413)	0.444 (43)	WNT4	TSS1500	S_Shore
rs2268177	1	22415410	cg15582954	1	22470343	0.031	8.44472e-12	A	T	+	0.249 (1058)	0.265 (413)	0.278 (43)	WNT4	TSS1500	S_Shore
rs763442	1	22415941	cg08608952	1	22383198	0.15	7.42364e-55	C	T	-	0.669 (1283)	0.591 (243)	0.483 (10)	CDC42	5'UTR	S_Shelf
rs10917152	1	22425642	cg26015888	1	22352103	0.044	4.01699e-16	C	T	-	0.06 (1144)	0.053 (346)	0.044 (31)	HSPC157	Body	Island
rs2010062	1	22550958	cg13048466	1	22591361	0.027	1.12834e-10	T	G	-	0.636 (925)	0.62 (535)	0.606 (75)
rs2744738	1	22551813	cg20986665	1	22552245	0.039	1.7343e-14	C	T	-	0.8 (427)	0.778 (780)	0.757 (327)
rs10917186	1	22573147	cg22350048	1	22580632	0.078	6.0152e-28	C	A	-	0.679 (835)	0.632 (611)	0.59 (82)
rs2744749	1	22573226	cg15094668	1	22571912	0.074	4.60584e-27	A	T	-	0.816 (569)	0.803 (752)	0.791 (225)
rs1267005	1	22816262	cg10579012	1	22746853	0.248	7.72638e-89	C	T	+	0.232 (528)	0.29 (710)	0.345 (204)
rs3767555	1	22914160	cg26811927	1	22904862	0.487	2.65868e-219	G	C	-	0.962 (1305)	0.845 (222)	0.277 (12)	EPHA8	Body	S_Shore
rs10917263	1	22916671	cg20335309	1	22899442	0.131	1.49023e-47	G	A	-	0.46 (1226)	0.416 (291)	0.293 (14)	EPHA8	Body	N_Shelf
rs209693	1	22922026	cg11721177	1	22919873	0.08	4.20422e-29	T	G	+	0.449 (701)	0.488 (668)	0.51 (177)	EPHA8	Body	Island
rs209693	1	22922026	cg05266226	1	22920119	0.124	2.40357e-45	T	G	+	0.597 (701)	0.651 (668)	0.689 (177)	EPHA8	Body	Island
rs209693	1	22922026	cg05269784	1	22920169	0.099	4.8919e-36	T	G	+	0.592 (701)	0.638 (667)	0.668 (177)	EPHA8	Body	Island
rs209693	1	22922026	cg18891953	1	22926884	0.046	3.06415e-17	T	G	-	0.178 (701)	0.168 (668)	0.153 (177)	EPHA8	Body	N_Shore
rs12128121	1	22932162	cg03047965	1	22935905	0.051	2.65855e-17	A	G	-	0.117 (1066)	0.092 (309)	0.061 (22)
rs632684	1	22932514	cg22493620	1	22925489	0.039	2.48557e-14	G	C	-	0.894 (1143)	0.88 (351)	0.868 (14)	EPHA8	Body	N_Shore
rs665691	1	22960354	cg13168221	1	22962032	0.091	2.00644e-32	C	G	+	0.792 (450)	0.805 (763)	0.824 (308)	C1QA	TSS1500
rs2935542	1	22963471	cg10916651	1	22962986	0.244	6.14097e-90	A	G	+	0.554 (1254)	0.621 (226)	0.704 (8)	C1QA	TSS200
rs631090	1	22986403	cg25882380	1	22969945	0.028	1.28323e-10	T	C	+	0.104 (1267)	0.119 (217)	0.145 (9)	C1QC	TSS200
rs12040131	1	22989698	cg05308979	1	22974243	0.065	6.6563e-24	C	G	+	0.888 (923)	0.902 (539)	0.913 (84)	C1QC	Body	Island
rs12040131	1	22989698	cg10088685	1	22978660	0.189	1.20205e-70	C	G	-	0.863 (923)	0.823 (539)	0.768 (84)	C1QB	TSS1500
rs292005	1	22993335	cg17104151	1	22970132	0.043	4.13939e-15	T	G	-	0.496 (390)	0.485 (724)	0.473 (328)	C1QC/C1QC	1stExon/5'UTR	N_Shelf
rs292005	1	22993335	cg00136477	1	22970339	0.053	2.13195e-18	T	G	-	0.632 (390)	0.616 (724)	0.603 (328)	C1QC	5'UTR	N_Shelf
rs292005	1	22993335	cg13486600	1	22977618	0.062	3.15279e-21	T	G	+	0.875 (390)	0.893 (724)	0.902 (328)			S_Shelf
rs292005	1	22993335	cg03941108	1	22985937	0.09	2.14588e-30	T	G	-	0.906 (390)	0.896 (724)	0.883 (328)	C1QB	5'UTR
rs294230	1	23019544	cg00383020	1	23002541	0.046	8.0156e-17	C	T	-	0.932 (806)	0.926 (589)	0.915 (111)			N_Shore
rs4263970	1	23063930	cg11248999	1	23067453	0.053	2.80931e-19	T	C	-	0.904 (415)	0.89 (752)	0.879 (358)	EPHB2	Body
rs1561624	1	23101688	cg14787964	1	23108861	0.317	5.98809e-123	G	T	+	0.765 (1117)	0.84 (365)	0.95 (21)	EPHB2	Body	N_Shelf
rs7519206	1	23174591	cg20138922	1	23177414	0.047	6.9334e-17	G	A	+	0.879 (657)	0.889 (639)	0.895 (184)	EPHB2	Body
rs309473	1	23218714	cg26554265	1	23206348	0.037	6.95938e-14	T	A	+	0.792 (389)	0.799 (766)	0.806 (387)	EPHB2	Body
rs16827981	1	23435538	cg16430505	1	23551855	0.22	2.46158e-82	G	A	+	0.431 (1046)	0.483 (440)	0.558 (45)
rs10489563	1	23451892	cg11825603	1	23449368	0.243	9.74248e-87	T	C	+	0.77 (748)	0.81 (593)	0.839 (98)	LUZP1	5'UTR
rs2806561	1	23504795	cg01435109	1	23496648	0.084	1.66661e-30	A	G	+	0.397 (453)	0.412 (790)	0.419 (303)	LUZP1	TSS1500
rs2806566	1	23507172	cg20678835	1	23521332	0.074	7.38286e-27	A	C	+	0.914 (1046)	0.931 (457)	0.942 (35)	HTR1D	TSS200
rs676643	1	23521340	cg00023024	1	23521272	0.031	4.81931e-13	G	A	+	0.91 (1180)	0.919 (480)	0.94 (39)	HTR1D	TSS200
rs676643	1	23521340	cg11953164	1	23521307	0.032	1.65348e-13	G	A	+	0.946 (1180)	0.956 (480)	0.967 (39)	HTR1D	TSS200
rs676643	1	23521340	cg08872493	1	23521417	0.076	3.55638e-30	G	A	+	0.746 (1180)	0.786 (480)	0.82 (39)	HTR1D	TSS200
rs10917360	1	23539010	cg19743168	1	23544995	0.684	0	G	A	+	0.25 (839)	0.43 (599)	0.614 (100)			S_Shore
rs10493016	1	23642023	cg11724055	1	23667475	0.103	6.23317e-35	A	T	-	0.629 (970)	0.595 (429)	0.561 (42)	HNRNPR/HNRNPR	5'UTR/Body	N_Shelf
rs10493016	1	23642023	cg00907427	1	23668691	0.051	1.07811e-17	A	T	-	0.084 (970)	0.071 (430)	0.057 (42)	HNRNPR	5'UTR	N_Shore
rs644749	1	23687827	cg22502492	1	23697506	0.058	2.92405e-21	T	C	-	0.985 (1016)	0.983 (465)	0.981 (53)	C1orf213/C1orf213/ZNF436	1stExon/3'UTR/TSS1500	S_Shore
rs2156087	1	23743581	cg17491185	1	23811274	0.027	1.45547e-10	G	C	+	0.037 (1045)	0.041 (438)	0.042 (63)	ASAP3	TSS1500	S_Shore
rs716243	1	23746625	cg25610515	1	23495577	0.039	8.28081e-14	T	C	+	0.281 (972)	0.31 (417)	0.317 (47)	LUZP1	TSS1500
rs1198430	1	23755513	cg21105827	1	23763782	0.116	3.26538e-38	C	T	-	0.93 (1110)	0.912 (265)	0.901 (20)	ASAP3	Body	Island
rs1198430	1	23755513	cg20847090	1	23763959	0.061	2.97908e-20	C	T	-	0.936 (1110)	0.926 (265)	0.912 (20)	ASAP3	Body	Island
rs1077514	1	23766233	cg00463859	1	23750101	0.07	3.26917e-25	T	C	-	0.84 (1162)	0.816 (336)	0.81 (36)	TCEA3	Body	N_Shore
rs1555024	1	23786203	cg16555909	1	23721285	0.032	3.67625e-12	T	C	-	0.781 (761)	0.775 (629)	0.765 (156)	TCEA3	Body
rs1555024	1	23786203	cg06033387	1	23751582	0.114	2.16924e-41	T	C	+	0.06 (761)	0.074 (629)	0.09 (156)	TCEA3	TSS1500	Island
rs1555024	1	23786203	cg12023170	1	23751761	0.241	3.0182e-92	T	C	+	0.125 (761)	0.165 (629)	0.2 (156)	TCEA3	TSS1500	S_Shore
rs1555024	1	23786203	cg11155265	1	23811445	0.043	2.93443e-16	T	C	-	0.236 (761)	0.225 (629)	0.209 (156)	ASAP3	TSS1500	S_Shore
rs7523811	1	23789567	cg24580199	1	23763081	0.195	1.13139e-72	C	T	-	0.856 (1072)	0.8 (417)	0.736 (48)	ASAP3	Body	N_Shore
rs7523811	1	23789567	cg27447006	1	23763279	0.199	3.4638e-74	C	T	-	0.463 (1072)	0.356 (417)	0.255 (48)	ASAP3	Body	Island
rs7523811	1	23789567	cg19827787	1	23763612	0.271	1.22705e-104	C	T	-	0.677 (1072)	0.602 (417)	0.509 (48)	ASAP3	Body	Island
rs7546989	1	23789698	cg01095837	1	23763767	0.133	2.52386e-48	G	C	-	0.933 (1074)	0.911 (414)	0.887 (48)	ASAP3	Body	Island
rs7554117	1	23794782	cg07356011	1	23750579	0.042	4.00587e-15	C	G	+	0.14 (726)	0.159 (605)	0.177 (139)	TCEA3	Body	Island
rs7554117	1	23794782	cg07736389	1	23751134	0.24	3.6542e-87	C	G	+	0.077 (726)	0.092 (605)	0.111 (139)	TCEA3	1stExon	Island
rs7554117	1	23794782	cg07820742	1	23751517	0.082	1.99073e-28	C	G	+	0.049 (726)	0.06 (605)	0.074 (139)	TCEA3	TSS1500	Island
rs7554117	1	23794782	cg13183780	1	23809682	0.03	4.42656e-11	C	G	+	0.412 (726)	0.427 (605)	0.44 (139)	ASAP3	Body	N_Shore
rs3218203	1	23837560	cg02978140	1	23880736	0.19	1.06896e-70	C	G	-	0.618 (983)	0.551 (495)	0.47 (63)			N_Shore
rs4649097	1	23887880	cg19532954	1	23886409	0.042	1.35478e-15	A	G	+	0.042 (406)	0.048 (766)	0.056 (369)	ID3	TSS200	S_Shore
rs4649097	1	23887880	cg18027654	1	23894436	0.09	1.19979e-32	A	G	-	0.692 (406)	0.669 (766)	0.649 (369)			N_Shore
rs2811985	1	23939012	cg14989815	1	23939645	0.142	5.02517e-52	T	C	+	0.175 (770)	0.193 (634)	0.217 (141)
rs2864884	1	23945443	cg16685586	1	23945686	0.049	4.81414e-18	C	T	+	0.904 (573)	0.912 (738)	0.925 (211)			N_Shore
rs4316398	1	24003426	cg24406162	1	24017943	0.091	7.09383e-33	T	C	-	0.803 (1216)	0.762 (290)	0.722 (23)	RPL11	TSS1500	N_Shore
rs550850	1	24072355	cg04667458	1	24105319	0.063	4.24098e-22	T	C	+	0.015 (1230)	0.019 (230)	0.025 (8)	C1orf128	Body	S_Shore
rs550850	1	24072355	cg22341848	1	24106359	0.035	1.42444e-12	T	C	-	0.761 (1230)	0.744 (230)	0.749 (8)	C1orf128	Body	S_Shore
rs550850	1	24072355	cg26873754	1	24193728	0.286	2.59242e-106	T	C	-	0.967 (1230)	0.938 (230)	0.917 (8)	FUCA1	Body	N_Shore
rs550850	1	24072355	cg07568418	1	24194974	0.297	1.93425e-111	T	C	+	0.063 (1230)	0.089 (230)	0.1 (8)	FUCA1	TSS200	Island
rs550850	1	24072355	cg12084952	1	24194979	0.319	2.42689e-121	T	C	+	0.058 (1230)	0.091 (230)	0.096 (8)	FUCA1	TSS200	Island
rs550850	1	24072355	cg05560725	1	24194989	0.276	3.08766e-102	T	C	+	0.011 (1230)	0.019 (230)	0.024 (8)	FUCA1	TSS200	Island
rs550850	1	24072355	cg19367136	1	24195059	0.195	4.28313e-69	T	C	+	0.089 (1230)	0.143 (230)	0.183 (8)	FUCA1	TSS1500	S_Shore
rs550850	1	24072355	cg15692032	1	24195098	0.216	1.64038e-77	T	C	+	0.046 (1230)	0.076 (230)	0.108 (8)	FUCA1	TSS1500	S_Shore
rs550850	1	24072355	cg24792360	1	24195143	0.346	1.81363e-133	T	C	+	0.511 (1230)	0.634 (230)	0.77 (8)	FUCA1	TSS1500	S_Shore
rs550850	1	24072355	cg21528040	1	24195227	0.225	2.44905e-80	T	C	+	0.134 (1220)	0.201 (230)	0.31 (8)	FUCA1	TSS1500	S_Shore
rs550850	1	24072355	cg22077361	1	24195347	0.312	5.11457e-118	T	C	+	0.735 (1230)	0.865 (230)	0.965 (8)	FUCA1	TSS1500	S_Shore
rs550850	1	24072355	cg10953003	1	24195469	0.426	7.53087e-174	T	C	+	0.508 (1230)	0.665 (230)	0.895 (8)	FUCA1	TSS1500	S_Shore
rs550850	1	24072355	cg22614927	1	24195587	0.509	1.00922e-222	T	C	+	0.268 (1230)	0.411 (230)	0.543 (8)	FUCA1	TSS1500	S_Shore
rs550850	1	24072355	cg04160030	1	24195659	0.163	5.66706e-57	T	C	+	0.904 (1229)	0.953 (230)	0.978 (8)	FUCA1	TSS1500	S_Shore
rs550850	1	24072355	cg19276111	1	24229232	0.074	9.24901e-26	T	C	+	0.465 (1230)	0.496 (230)	0.513 (8)	CNR2	5'UTR	Island
rs550850	1	24072355	cg24452347	1	24229300	0.053	1.45931e-18	T	C	+	0.299 (1230)	0.322 (230)	0.335 (8)	CNR2	5'UTR	Island
rs550850	1	24072355	cg26404511	1	24229575	0.066	5.98671e-23	T	C	+	0.436 (1230)	0.463 (230)	0.462 (8)	CNR2	5'UTR	S_Shore
rs550850	1	24072355	cg03611151	1	24229581	0.078	6.13247e-27	T	C	+	0.43 (1230)	0.453 (230)	0.465 (8)	CNR2	5'UTR	S_Shore
rs550850	1	24072355	cg07967717	1	24229682	0.091	2.22513e-31	T	C	+	0.438 (1230)	0.472 (230)	0.469 (8)	CNR2	5'UTR	S_Shore
rs2076346	1	24083649	cg10961323	1	24127976	0.111	2.1889e-40	T	C	-	0.932 (924)	0.913 (542)	0.898 (79)	GALE	TSS1500	S_Shore
rs4237	1	24114129	cg10511985	1	24053853	0.132	3.74131e-48	A	G	+	0.627 (518)	0.644 (759)	0.644 (268)
rs4237	1	24114129	cg06902898	1	24128066	0.136	1.20387e-49	A	G	-	0.128 (518)	0.115 (759)	0.098 (268)	GALE	TSS1500	S_Shore
rs4237	1	24114129	cg05160751	1	24192033	0.029	4.03125e-11	A	G	+	0.96 (518)	0.964 (759)	0.967 (268)	FUCA1	Body	N_Shelf
rs2256179	1	24132305	cg24699146	1	24152579	0.341	2.52158e-138	A	G	-	0.859 (516)	0.809 (759)	0.759 (271)	HMGCL	TSS1500
rs2256179	1	24132305	cg25037394	1	24152592	0.138	1.40938e-50	A	G	-	0.922 (515)	0.902 (759)	0.881 (271)	HMGCL	TSS1500
rs2256179	1	24132305	cg09473613	1	24152604	0.28	2.84248e-109	A	G	-	0.865 (516)	0.816 (759)	0.772 (271)	HMGCL	TSS1500
rs2256179	1	24132305	cg18888403	1	24152774	0.368	3.1742e-152	A	G	-	0.938 (516)	0.911 (759)	0.885 (271)	HMGCL	TSS1500
rs2256179	1	24132305	cg10978503	1	24200527	0.195	8.74185e-73	A	G	-	0.914 (516)	0.9 (759)	0.884 (271)	CNR2	3'UTR
rs11249142	1	24421804	cg08644482	1	24421423	0.086	1.17766e-29	A	G	-	0.789 (480)	0.769 (771)	0.749 (208)	MYOM3	Body
rs12121909	1	24610584	cg19739126	1	24592834	0.046	2.92489e-17	A	G	+	0.912 (426)	0.922 (782)	0.933 (336)
rs12563854	1	24617989	cg16903060	1	24621673	0.065	1.07279e-23	G	A	-	0.949 (412)	0.941 (798)	0.929 (332)
rs1099285	1	24636200	cg23213449	1	24627488	0.043	4.29457e-16	G	A	-	0.878 (422)	0.866 (779)	0.861 (336)
rs635539	1	24641335	cg27298252	1	24645380	0.04	3.75677e-14	G	A	+	0.659 (790)	0.672 (564)	0.693 (107)	GRHL3	TSS1500	N_Shelf
rs12401714	1	24666934	cg20325200	1	24667622	0.664	0	A	G	+	0.717 (743)	0.795 (648)	0.871 (155)	GRHL3	Body
rs760967	1	24743783	cg02439438	1	24739858	0.036	1.52365e-13	C	T	-	0.049 (891)	0.043 (561)	0.041 (86)			Island
rs760967	1	24743783	cg21298759	1	24741723	0.339	1.40935e-135	C	T	+	0.443 (882)	0.546 (560)	0.616 (85)	NIPAL3	TSS1500	N_Shore
rs760967	1	24743783	cg06204665	1	24744118	0.056	2.4656e-20	C	T	-	0.842 (885)	0.826 (553)	0.809 (86)	NIPAL3	5'UTR	S_Shore
rs10489443	1	24749706	cg22675447	1	24745395	0.085	2.08538e-34	G	A	-	0.667 (993)	0.64 (642)	0.604 (94)	NIPAL3	5'UTR	S_Shelf
rs196416	1	24855193	cg18128887	1	24861708	0.038	2.88989e-14	G	T	-	0.289 (456)	0.274 (759)	0.264 (327)	RCAN3	Body	Island
rs196416	1	24855193	cg17094249	1	24867657	0.481	1.05448e-215	G	T	+	0.182 (456)	0.271 (756)	0.357 (327)
rs196416	1	24855193	cg21859019	1	24882153	0.05	1.31451e-18	G	T	-	0.313 (456)	0.3 (759)	0.289 (327)	C1orf130	TSS1500
rs196416	1	24855193	cg04095045	1	24882199	0.083	4.52146e-30	G	T	-	0.15 (456)	0.133 (759)	0.118 (327)	C1orf130	TSS1500
rs196416	1	24855193	cg20263885	1	24882207	0.083	4.1583e-30	G	T	-	0.101 (456)	0.091 (759)	0.079 (327)	C1orf130	TSS1500
rs11231	1	24863285	cg07965110	1	24863166	0.051	6.88233e-21	C	T	+	0.048 (1253)	0.06 (429)	0.069 (36)			S_Shore
rs6424106	1	24898453	cg20433521	1	24882991	0.076	8.42663e-28	C	T	-	0.283 (1283)	0.245 (248)	0.216 (13)	C1orf130	5'UTR
rs12138020	1	24901863	cg11952735	1	24882347	0.039	1.13107e-14	G	T	+	0.145 (454)	0.153 (767)	0.164 (323)	C1orf130	TSS1500
rs2105184	1	24954966	cg09895325	1	24968182	0.185	1.82191e-68	G	A	+	0.107 (491)	0.147 (768)	0.185 (281)	SRRM1	TSS1500	N_Shore
rs2105184	1	24954966	cg12657664	1	24969003	0.056	1.66281e-20	G	A	+	0.024 (491)	0.026 (768)	0.028 (281)	SRRM1	TSS1500	N_Shore
rs4233039	1	25021181	cg10522447	1	25071260	0.042	1.36008e-15	G	A	-	0.042 (594)	0.038 (736)	0.034 (214)	CLIC4	TSS1500	N_Shore
rs3131511	1	25043881	cg15451272	1	25071355	0.028	5.66205e-11	A	T	+	0.028 (642)	0.029 (695)	0.031 (209)	CLIC4	TSS1500	Island
rs3131511	1	25043881	cg02818189	1	25173236	0.092	1.94166e-33	A	T	+	0.84 (642)	0.865 (694)	0.882 (208)			N_Shore
rs4601530	1	25044111	cg01905478	1	25040257	0.251	1.54876e-94	C	T	-	0.833 (815)	0.789 (590)	0.751 (109)
rs3131521	1	25199499	cg22219494	1	25201805	0.155	7.78641e-57	T	C	+	0.89 (1105)	0.906 (396)	0.918 (44)
rs4649033	1	25207629	cg22509179	1	25234806	0.443	3.03656e-193	A	G	-	0.907 (429)	0.822 (778)	0.742 (338)	RUNX3	Body	Island
rs10458603	1	25216165	cg00117172	1	25255838	0.034	1.08901e-12	T	A	+	0.011 (1143)	0.012 (353)	0.016 (26)	RUNX3	Body	Island
rs4648884	1	25261386	cg13566436	1	25240865	0.07	2.36991e-25	C	T	-	0.76 (501)	0.742 (759)	0.726 (277)	RUNX3	Body
rs4648884	1	25261386	cg20674490	1	25240932	0.071	1.09887e-25	C	T	-	0.685 (501)	0.667 (759)	0.649 (277)	RUNX3	Body
rs4648884	1	25261386	cg05162523	1	25240938	0.061	2.08194e-22	C	T	-	0.802 (501)	0.785 (759)	0.768 (277)	RUNX3	Body
rs11249204	1	25261740	cg20670361	1	25258679	0.602	1.09889e-302	G	A	-	0.66 (504)	0.605 (756)	0.561 (285)	RUNX3	Body	Island
rs6672420	1	25291010	cg23916689	1	25292034	0.027	4.09919e-11	A	T	+	0.75 (439)	0.764 (823)	0.769 (386)	RUNX3	TSS1500
rs10903118	1	25294878	cg12459932	1	25292018	0.027	1.74492e-10	T	C	+	0.724 (448)	0.741 (697)	0.745 (395)	RUNX3	TSS1500
rs10903118	1	25294878	cg16529592	1	25292215	0.056	1.0499e-20	T	C	+	0.738 (448)	0.757 (697)	0.767 (395)	RUNX3	TSS1500
rs10903118	1	25294878	cg19774846	1	25292225	0.043	4.06134e-16	T	C	+	0.707 (448)	0.723 (697)	0.733 (395)	RUNX3	TSS1500
rs11249215	1	25297184	cg23273869	1	25296894	0.138	5.90119e-48	G	A	-	0.971 (352)	0.966 (781)	0.956 (337)
rs11249247	1	25359373	cg20692268	1	25358981	0.086	5.86714e-31	C	T	-	0.295 (1313)	0.244 (204)	0.231 (14)
rs451171	1	25366624	cg20014412	1	25381898	0.113	7.10531e-41	T	C	+	0.852 (498)	0.863 (730)	0.876 (314)
rs448385	1	25395133	cg09036837	1	25392224	0.042	1.02037e-15	G	A	-	0.528 (475)	0.519 (758)	0.506 (298)
rs11248985	1	25452437	cg04085713	1	25509445	0.053	1.65745e-19	C	T	+	0.971 (859)	0.975 (566)	0.979 (102)
rs926438	1	25753638	cg23205692	1	25664452	0.082	1.03311e-29	T	C	-	0.021 (440)	0.019 (787)	0.018 (310)	TMEM50A	TSS1500	Island
rs926438	1	25753638	cg19897979	1	25687812	0.035	3.21401e-13	T	C	-	0.981 (440)	0.979 (787)	0.978 (310)	TMEM50A	3'UTR
rs11802413	1	25760920	cg27572855	1	25598939	0.049	6.1004e-18	T	C	-	0.886 (454)	0.876 (778)	0.867 (300)	RHD	TSS200
rs10903129	1	25768937	cg18883198	1	25758604	0.085	9.22449e-31	G	A	+	0.339 (442)	0.362 (790)	0.387 (307)	TMEM57	Body	S_Shore
rs3014717	1	25978927	cg04631202	1	25942460	0.224	8.07804e-85	G	A	-	0.196 (943)	0.163 (522)	0.126 (80)	MAN1C1	TSS1500	N_Shore
rs3014717	1	25978927	cg12701302	1	25967668	0.028	5.30321e-11	G	A	+	0.985 (943)	0.987 (522)	0.989 (80)	MAN1C1	Body
rs3014715	1	25980131	cg11538920	1	25942670	0.026	4.04439e-10	G	A	-	0.023 (951)	0.021 (505)	0.019 (71)	MAN1C1	TSS1500	Island
rs3014715	1	25980131	cg00999858	1	25993395	0.111	9.14928e-40	G	A	+	0.663 (951)	0.678 (505)	0.71 (71)	MAN1C1	Body
rs2786867	1	26015837	cg03519967	1	26010346	0.264	1.33578e-101	G	T	-	0.777 (1277)	0.73 (252)	0.702 (7)	MAN1C1	Body
rs1415757	1	26091837	cg16417374	1	26098310	0.029	2.53123e-11	G	A	-	0.742 (1329)	0.726 (206)	0.709 (8)	MAN1C1	Body	S_Shore
rs4659382	1	26134926	cg06840154	1	26149754	0.031	5.42271e-12	C	G	+	0.926 (838)	0.934 (584)	0.938 (109)	FAM54B/LOC646471	Body/Body	S_Shelf
rs10794511	1	26141179	cg21187265	1	26127185	0.062	1.49778e-22	C	G	+	0.22 (920)	0.246 (533)	0.271 (70)	SEPN1	Body
rs932300	1	26163542	cg12587382	1	26147817	0.024	2.18285e-10	C	T	+	0.095 (1060)	0.104 (591)	0.12 (82)	FAM54B/LOC646471	5'UTR/Body	S_Shore
rs12037513	1	26224633	cg24809011	1	26219198	0.033	1.1823e-12	A	G	+	0.765 (729)	0.779 (659)	0.791 (151)	STMN1	Body
rs182455	1	26234983	cg20826610	1	26235868	0.073	2.45649e-26	G	A	-	0.97 (519)	0.967 (762)	0.964 (246)			S_Shelf
rs298456	1	26283961	cg11197916	1	26249040	0.03	1.56625e-11	C	T	+	0.369 (1014)	0.385 (456)	0.396 (40)			N_Shore
rs11247842	1	26327671	cg16174809	1	26324082	0.382	2.16103e-157	A	C	+	0.089 (603)	0.146 (721)	0.199 (205)	PAFAH2	5'UTR	N_Shore
rs4659401	1	26327825	cg13555278	1	26348484	0.033	3.07988e-12	C	T	+	0.829 (565)	0.838 (722)	0.844 (201)	EXTL1	1stExon
rs1343829	1	26359246	cg00349061	1	26371865	0.13	8.02621e-45	A	T	+	0.652 (1154)	0.719 (290)	0.803 (11)	SLC30A2	Body	N_Shore
rs1343829	1	26359246	cg24685778	1	26394211	0.047	1.74155e-16	A	T	-	0.977 (1154)	0.971 (290)	0.972 (11)	TRIM63	TSS200
rs2275950	1	26385003	cg21950720	1	26347088	0.081	3.9891e-31	T	C	-	0.751 (1043)	0.738 (530)	0.721 (71)	EXTL1	TSS1500
rs2275950	1	26385003	cg13783323	1	26347092	0.254	2.75947e-104	T	C	-	0.9 (1043)	0.882 (530)	0.862 (71)	EXTL1	TSS1500
rs3008419	1	26402820	cg01973987	1	26394300	0.069	1.21464e-24	A	C	+	0.737 (1022)	0.762 (454)	0.777 (43)	TRIM63	TSS200
rs1335759	1	26471743	cg06161375	1	26394593	0.06	6.81851e-22	A	C	+	0.766 (732)	0.787 (653)	0.8 (144)	TRIM63	TSS1500
rs2783626	1	26501044	cg24519413	1	26490540	0.173	5.34756e-64	A	G	+	0.129 (777)	0.184 (631)	0.215 (137)			Island
rs2783626	1	26501044	cg12068069	1	26497107	0.038	3.28067e-14	A	G	+	0.954 (777)	0.957 (631)	0.959 (137)	ZNF593	Body	S_Shore
rs2783626	1	26501044	cg17330765	1	26503778	0.241	3.47738e-92	A	G	+	0.78 (777)	0.821 (631)	0.857 (137)	CNKSR1	TSS1500
rs2783626	1	26501044	cg10096100	1	26503862	0.443	3.37972e-193	A	G	+	0.687 (777)	0.768 (631)	0.862 (137)	CNKSR1	TSS200
rs2783626	1	26501044	cg15622158	1	26504019	0.493	2.98221e-224	A	G	+	0.606 (777)	0.723 (631)	0.838 (137)	CNKSR1/CNKSR1	1stExon/Body
rs2783631	1	26504756	cg00300879	1	26503847	0.464	1.73478e-205	G	A	+	0.731 (774)	0.795 (632)	0.87 (137)	CNKSR1	TSS200
rs2783631	1	26504756	cg09890400	1	26503858	0.417	6.98044e-178	G	A	+	0.789 (774)	0.838 (632)	0.894 (137)	CNKSR1	TSS200
rs2783631	1	26504756	cg23602478	1	26503979	0.489	3.32506e-221	G	A	+	0.511 (774)	0.567 (632)	0.652 (137)	CNKSR1	TSS200
rs17163666	1	26525383	cg16051685	1	26394083	0.031	9.3903e-12	T	C	+	0.864 (1016)	0.877 (465)	0.891 (53)	TRIM63	1stExon
rs17163666	1	26525383	cg03844060	1	26490628	0.27	6.3812e-104	T	C	+	0.51 (1016)	0.574 (465)	0.638 (53)			Island
rs17163666	1	26525383	cg05749067	1	26517321	0.095	3.55022e-34	T	C	-	0.98 (1016)	0.976 (465)	0.973 (53)	CATSPER4	1stExon
rs17257155	1	26526439	cg02171825	1	26517586	0.07	3.51242e-24	A	G	-	0.967 (954)	0.962 (469)	0.956 (36)	CATSPER4	Body
rs4585968	1	26535146	cg12744634	1	26560303	0.399	1.97639e-158	G	A	+	0.057 (993)	0.085 (425)	0.107 (38)	CCDC21	TSS1500	N_Shore
rs4585968	1	26535146	cg13151135	1	26560306	0.121	1.08087e-41	G	A	+	0.027 (993)	0.033 (425)	0.035 (38)	CCDC21	TSS1500	N_Shore
rs4585968	1	26535146	cg00938395	1	26633206	0.046	4.44419e-16	G	A	-	0.017 (993)	0.016 (425)	0.015 (38)	UBXN11/UBXN11	5'UTR/TSS200	Island
rs4659366	1	26542572	cg20616108	1	26547234	0.455	1.54768e-218	A	G	-	0.669 (687)	0.597 (793)	0.528 (201)
rs17163713	1	26547316	cg17721530	1	26554447	0.032	2.81914e-12	G	C	-	0.955 (1202)	0.951 (323)	0.94 (21)			S_Shelf
rs10493030	1	26561856	cg19743891	1	26644573	0.492	2.94116e-208	T	C	+	0.126 (953)	0.186 (438)	0.239 (51)	CD52/UBXN11	Body/1stExon
rs3795686	1	26582091	cg00646396	1	26482755	0.056	1.84352e-22	G	A	-	0.601 (810)	0.585 (718)	0.575 (152)
rs3795686	1	26582091	cg13462544	1	26485402	0.068	8.92206e-27	G	A	-	0.849 (809)	0.838 (718)	0.826 (152)	GRRP1	TSS200	N_Shelf
rs3795686	1	26582091	cg04236334	1	26487591	0.074	3.3618e-29	G	A	+	0.878 (810)	0.891 (718)	0.906 (152)	GRRP1	5'UTR	N_Shore
rs3795686	1	26582091	cg00017970	1	26487737	0.218	2.22969e-89	G	A	+	0.514 (810)	0.559 (718)	0.606 (152)	GRRP1	5'UTR	N_Shore
rs3795686	1	26582091	cg11418559	1	26487928	0.251	6.24649e-105	G	A	+	0.561 (810)	0.609 (718)	0.658 (152)	GRRP1	Body	Island
rs3795686	1	26582091	cg01568347	1	26488053	0.22	1.63452e-90	G	A	+	0.276 (810)	0.319 (718)	0.35 (152)	GRRP1	Body	Island
rs3795686	1	26582091	cg04280647	1	26488129	0.136	6.07831e-54	G	A	+	0.112 (810)	0.141 (718)	0.169 (152)	GRRP1	Body	Island
rs3795686	1	26582091	cg22860775	1	26488712	0.115	3.18879e-45	G	A	+	0.05 (810)	0.062 (718)	0.082 (152)	GRRP1	3'UTR	N_Shore
rs3795686	1	26582091	cg23732845	1	26663426	0.199	6.85851e-81	G	A	-	0.503 (810)	0.472 (718)	0.451 (152)	AIM1L	Body	Island
rs11247893	1	26597086	cg21646082	1	26603970	0.383	2.49315e-156	C	A	-	0.935 (1029)	0.909 (435)	0.881 (50)	CCDC21	3'UTR	N_Shelf
rs12757113	1	26597144	cg01414934	1	26605969	0.058	4.06339e-21	A	G	+	0.104 (618)	0.112 (731)	0.123 (183)	SH3BGRL3	TSS1500	N_Shore
rs12757113	1	26597144	cg14788334	1	26606110	0.072	5.34429e-26	A	G	+	0.258 (618)	0.27 (731)	0.284 (183)	SH3BGRL3	TSS200	N_Shore
rs4332350	1	26610891	cg21300267	1	26547059	0.087	6.88686e-33	C	A	+	0.707 (1402)	0.751 (198)	0.782 (2)
rs4332350	1	26610891	cg24859158	1	26605913	0.034	1.92478e-13	C	A	+	0.174 (1402)	0.191 (198)	0.313 (2)	SH3BGRL3	TSS1500	N_Shore
rs7541333	1	26622889	cg04978408	1	26632539	0.032	2.17982e-12	A	G	+	0.105 (858)	0.109 (595)	0.12 (93)	UBXN11	5'UTR	N_Shore
rs7541333	1	26622889	cg00813993	1	26644493	0.185	1.00594e-68	A	G	+	0.043 (858)	0.05 (595)	0.051 (93)	CD52/UBXN11	5'UTR/5'UTR
rs7541333	1	26622889	cg16068833	1	26644515	0.626	2.96439387504748e-323	A	G	+	0.214 (858)	0.299 (595)	0.341 (93)	UBXN11	5'UTR
rs7541333	1	26622889	cg16664472	1	26644822	0.419	9.11721e-180	A	G	+	0.056 (858)	0.094 (595)	0.123 (93)	UBXN11	TSS200
rs7541333	1	26622889	cg19677267	1	26645161	0.578	4.19148e-284	A	G	+	0.176 (858)	0.28 (595)	0.342 (93)	CD52	Body
rs12726972	1	26639634	cg06376214	1	26633439	0.031	8.5827e-12	A	G	-	0.025 (634)	0.023 (690)	0.022 (195)	UBXN11/UBXN11	5'UTR/TSS1500	S_Shore
rs12726972	1	26639634	cg00852783	1	26633632	0.269	1.05259e-102	A	G	-	0.152 (634)	0.098 (690)	0.064 (195)	UBXN11/UBXN11	5'UTR/TSS1500	S_Shore
rs12726972	1	26639634	cg19777853	1	26643109	0.077	1.99847e-27	A	G	-	0.931 (634)	0.919 (690)	0.913 (195)	UBXN11	5'UTR
rs7544018	1	26651132	cg03724759	1	26633534	0.037	2.1779e-13	C	G	+	0.019 (1210)	0.022 (271)	0.021 (6)	UBXN11/UBXN11	5'UTR/TSS1500	S_Shore
rs10902741	1	26666809	cg04661629	1	26687174	0.05	1.1207e-18	A	G	-	0.145 (1229)	0.131 (299)	0.109 (17)			Island
rs7556628	1	26685190	cg12733254	1	26682999	0.431	8.14901e-186	T	C	-	0.964 (646)	0.945 (712)	0.927 (185)			N_Shelf
rs7556628	1	26685190	cg01943692	1	26685715	0.304	4.63334e-120	T	C	-	0.501 (646)	0.439 (712)	0.359 (185)			N_Shore
rs7556628	1	26685190	cg05770238	1	26686587	0.174	2.29784e-64	T	C	-	0.048 (646)	0.033 (712)	0.022 (185)			Island
rs7556628	1	26685190	cg18118033	1	26686703	0.047	1.47891e-17	T	C	-	0.019 (646)	0.017 (712)	0.016 (185)			Island
rs11247933	1	26691174	cg23689304	1	26484578	0.042	1.02312e-16	C	A	+	0.912 (676)	0.914 (762)	0.923 (213)	GRRP1	TSS1500	N_Shelf
rs11584185	1	26699103	cg22517705	1	26645313	0.033	4.17881e-12	T	C	+	0.084 (732)	0.094 (633)	0.105 (119)	CD52	Body
rs11591111	1	26725432	cg04103761	1	26735606	0.042	8.88946e-16	A	C	-	0.138 (453)	0.122 (776)	0.113 (313)			N_Shore
rs11591111	1	26725432	cg19924431	1	26735846	0.031	6.77021e-12	A	C	-	0.061 (453)	0.058 (776)	0.055 (313)	LIN28	TSS1500	N_Shore
rs11591111	1	26725432	cg12221565	1	26736143	0.062	1.58535e-22	A	C	+	0.144 (453)	0.155 (776)	0.17 (313)	LIN28	TSS1500	N_Shore
rs11591111	1	26725432	cg26616083	1	26736154	0.126	1.07733e-45	A	C	+	0.093 (453)	0.111 (776)	0.133 (313)	LIN28	TSS1500	N_Shore
rs11591111	1	26725432	cg03226958	1	26736601	0.05	1.4239e-18	A	C	+	0.072 (453)	0.083 (776)	0.096 (313)	LIN28	TSS1500	N_Shore
rs11591111	1	26725432	cg05768558	1	26737005	0.138	2.53573e-50	A	C	+	0.097 (453)	0.127 (776)	0.155 (313)	LIN28	TSS1500	N_Shore
rs11247950	1	26726837	cg22029297	1	26736798	0.036	2.2925e-13	T	G	+	0.164 (408)	0.177 (774)	0.183 (328)	LIN28	TSS1500	N_Shore
rs6697410	1	26756209	cg06577005	1	26758228	0.038	2.62311e-14	T	G	+	0.104 (865)	0.12 (557)	0.134 (121)	DHDDS	TSS1500	N_Shore
rs6697410	1	26756209	cg14254745	1	26758306	0.085	1.00976e-30	T	G	+	0.289 (861)	0.343 (557)	0.362 (120)	DHDDS	TSS1500	N_Shore
rs6697410	1	26756209	cg12729822	1	26855454	0.033	1.55832e-12	T	G	+	0.868 (865)	0.876 (557)	0.88 (121)	RPS6KA1	TSS1500	N_Shore
rs3127011	1	26782680	cg26108329	1	26797585	0.083	2.80214e-30	G	A	-	0.653 (1109)	0.634 (396)	0.613 (40)	DHDDS	3'UTR	N_Shore
rs4659444	1	26825116	cg14164839	1	26823481	0.796	0	C	T	-	0.8 (938)	0.723 (521)	0.636 (77)			N_Shelf
rs282177	1	26899125	cg08034986	1	26860677	0.32	1.01151e-121	C	T	+	0.483 (762)	0.519 (593)	0.561 (116)	RPS6KA1	Body	S_Shelf
rs282177	1	26899125	cg16395432	1	26880807	0.194	6.4023e-69	C	T	-	0.738 (762)	0.716 (593)	0.687 (116)	MIR1976/RPS6KA1	TSS1500/Body
rs6666757	1	26902694	cg17218045	1	26758308	0.045	1.22205e-16	A	T	+	0.096 (994)	0.108 (475)	0.143 (69)	DHDDS	TSS1500	N_Shore
rs406985	1	26903570	cg05304531	1	26797576	0.09	8.27739e-33	T	C	-	0.577 (546)	0.565 (737)	0.546 (262)	DHDDS	3'UTR	N_Shore
rs4589135	1	27041714	cg19125999	1	27287282	0.043	4.17723e-16	T	C	+	0.477 (553)	0.491 (751)	0.508 (234)	C1orf172	TSS1500	S_Shore
rs17162313	1	27176119	cg12136895	1	27108185	0.039	2.85881e-14	A	G	-	0.967 (1266)	0.96 (224)	0.959 (9)	ARID1A	3'UTR
rs17162313	1	27176119	cg16574155	1	27287468	0.04	1.15556e-14	A	G	+	0.904 (1266)	0.925 (224)	0.936 (9)	C1orf172	TSS1500	S_Shore
rs3170660	1	27210721	cg05649922	1	27029290	0.03	3.01239e-12	C	T	-	0.265 (645)	0.258 (750)	0.241 (271)	ARID1A	Body
rs11581460	1	27242009	cg06419258	1	27320103	0.117	5.89168e-42	G	A	+	0.013 (565)	0.014 (732)	0.015 (225)	TRNP1	TSS200	N_Shore
rs10493037	1	27248645	cg16701767	1	27026841	0.045	1.0917e-15	A	G	+	0.06 (1035)	0.068 (380)	0.079 (38)	ARID1A	Body	S_Shelf
rs10493037	1	27248645	cg15497006	1	27147585	0.027	3.75504e-10	A	G	+	0.056 (1035)	0.064 (380)	0.071 (38)			S_Shelf
rs10493037	1	27248645	cg06511276	1	27155069	0.492	1.18711e-209	A	G	-	0.484 (1035)	0.379 (380)	0.253 (38)	ZDHHC18	Body	S_Shore
rs10493037	1	27248645	cg06216065	1	27155559	0.089	1.36414e-30	A	G	-	0.835 (1035)	0.815 (380)	0.784 (38)	ZDHHC18	Body	S_Shelf
rs10493037	1	27248645	cg21921474	1	27287181	0.057	6.33946e-20	A	G	+	0.6 (1035)	0.616 (380)	0.627 (38)	C1orf172	TSS1500	S_Shore
rs17162339	1	27252823	cg25841309	1	27248983	0.137	7.72366e-49	C	A	-	0.562 (1280)	0.483 (216)	0.44 (9)	NUDC	Body	S_Shore
rs17162339	1	27252823	cg17860800	1	27287541	0.286	2.94961e-109	C	A	+	0.8 (1280)	0.859 (216)	0.921 (9)	C1orf172	TSS1500	S_Shore
rs517249	1	27380879	cg10504885	1	27358363	0.069	4.79768e-25	G	A	+	0.409 (1217)	0.442 (290)	0.445 (27)
rs11805628	1	27384989	cg04249191	1	27384423	0.038	2.82206e-13	A	G	-	0.84 (1004)	0.827 (382)	0.801 (33)
rs12123077	1	27437217	cg15030789	1	27438378	0.09	2.5634e-32	A	G	-	0.373 (584)	0.351 (719)	0.337 (218)	SLC9A1	Body
rs4631721	1	27468019	cg03750567	1	27676637	0.027	3.64357e-10	A	G	-	0.836 (594)	0.818 (707)	0.807 (183)	SYTL1	Body	Island
rs11247612	1	27475489	cg24738346	1	27479312	0.081	2.1635e-29	T	C	+	0.963 (615)	0.969 (744)	0.976 (186)	SLC9A1	Body	N_Shelf
rs7546453	1	27479242	cg03769927	1	27480849	0.057	1.25758e-20	G	A	+	0.857 (613)	0.865 (729)	0.875 (189)	SLC9A1	1stExon	N_Shore
rs7546453	1	27479242	cg12748890	1	27676205	0.026	3.02842e-10	G	A	-	0.714 (613)	0.692 (729)	0.68 (189)	SYTL1	Body	Island
rs12402451	1	27488299	cg00759254	1	27679961	0.105	8.86346e-38	T	C	-	0.919 (595)	0.909 (744)	0.9 (192)	SYTL1	Body	S_Shore
rs2504784	1	27716697	cg20165381	1	27709912	0.037	5.8483e-14	G	A	-	0.032 (1271)	0.03 (260)	0.029 (15)	CD164L2	TSS200	S_Shore
rs2504784	1	27716697	cg09473455	1	27710155	0.104	8.68809e-38	G	A	-	0.859 (1271)	0.846 (260)	0.83 (15)	CD164L2	TSS1500	S_Shore
rs2474293	1	27755669	cg13380502	1	27718221	0.059	1.10596e-21	A	C	+	0.362 (1263)	0.402 (267)	0.415 (15)	GPR3	TSS1500	N_Shore
rs2474293	1	27755669	cg27513684	1	27729053	0.06	3.87541e-22	A	C	-	0.437 (1263)	0.433 (267)	0.407 (15)
rs2474293	1	27755669	cg00988346	1	27729801	0.048	7.29521e-18	A	C	-	0.337 (1263)	0.317 (267)	0.266 (15)
rs2474293	1	27755669	cg14783891	1	27730060	0.028	4.42189e-11	A	C	-	0.501 (1263)	0.494 (267)	0.479 (15)
rs2504772	1	27755909	cg24932660	1	27709575	0.555	1.56521e-266	T	C	-	0.572 (1267)	0.455 (262)	0.312 (15)	CD164L2	Body	N_Shore
rs2504772	1	27755909	cg10785977	1	27709634	0.145	6.09475e-53	T	C	-	0.425 (1267)	0.383 (262)	0.329 (15)	CD164L2	Body	Island
rs2504772	1	27755909	cg19719807	1	27709684	0.415	7.79039e-177	T	C	-	0.504 (1267)	0.441 (262)	0.35 (15)	CD164L2	1stExon	Island
rs2504772	1	27755909	cg10961604	1	27709771	0.082	6.36427e-30	T	C	-	0.3 (1267)	0.251 (262)	0.163 (15)	CD164L2	1stExon	Island
rs2504772	1	27755909	cg05436231	1	27709789	0.159	1.21266e-58	T	C	-	0.293 (1267)	0.231 (262)	0.126 (15)	CD164L2	1stExon	Island
rs2504772	1	27755909	cg11955474	1	27709791	0.106	2.44503e-38	T	C	-	0.157 (1267)	0.107 (262)	0.055 (15)	CD164L2	1stExon	Island
rs2504772	1	27755909	cg16400794	1	27709850	0.114	2.79316e-41	T	C	-	0.107 (1267)	0.07 (262)	0.041 (15)	CD164L2	TSS200	S_Shore
rs2504772	1	27755909	cg15166089	1	27710030	0.101	1.40618e-36	T	C	-	0.891 (1267)	0.873 (262)	0.861 (15)	CD164L2	TSS1500	S_Shore
rs17357586	1	27873001	cg26785800	1	27855045	0.079	1.41322e-28	G	C	+	0.516 (1269)	0.542 (257)	0.588 (17)			S_Shore
rs17357586	1	27873001	cg00404394	1	27960150	0.074	6.85058e-27	G	C	+	0.539 (1269)	0.565 (257)	0.587 (17)	FGR	5'UTR	N_Shore
rs17357586	1	27873001	cg00065048	1	27962037	0.048	8.27954e-18	G	C	+	0.574 (1268)	0.605 (257)	0.627 (17)	FGR	TSS1500	S_Shore
rs4908343	1	27931698	cg18082402	1	27935352	0.078	1.80396e-28	A	G	+	0.056 (1000)	0.077 (478)	0.134 (63)
rs1292081	1	27971502	cg14378564	1	28417750	0.111	2.86991e-45	A	G	+	0.121 (1317)	0.261 (382)	0.41 (30)			S_Shelf
rs11399	1	28212806	cg18649939	1	28199256	0.035	2.77381e-12	C	T	+	0.022 (1261)	0.024 (144)	0.025 (9)	C1orf38	Body	Island
rs6564	1	28212975	cg23206761	1	28210796	0.125	1.60553e-45	C	T	+	0.642 (591)	0.668 (704)	0.691 (249)	C1orf38	Body
rs1474908	1	28213213	cg06875162	1	28184973	0.035	2.5158e-13	A	G	+	0.62 (579)	0.623 (707)	0.623 (242)
rs1474908	1	28213213	cg16684817	1	28202173	0.07	5.27253e-25	A	G	+	0.735 (571)	0.751 (704)	0.769 (242)	C1orf38	Body	S_Shelf
rs7356	1	28218100	cg27182070	1	28218282	0.659	0	T	C	+	0.236 (660)	0.395 (800)	0.545 (270)	RPA2	3'UTR
rs3766396	1	28221554	cg18972349	1	28195327	0.079	1.45028e-28	A	G	+	0.909 (590)	0.916 (706)	0.921 (250)			N_Shelf
rs3766396	1	28221554	cg12694142	1	28217105	0.295	2.3232e-116	A	G	+	0.93 (590)	0.954 (706)	0.975 (250)
rs2295367	1	28224312	cg19251242	1	28198712	0.083	5.68443e-30	C	T	+	0.799 (578)	0.808 (712)	0.817 (251)	C1orf38	TSS1500	N_Shore
rs2295367	1	28224312	cg00338002	1	28198813	0.431	8.10378e-186	C	T	+	0.27 (578)	0.318 (712)	0.363 (251)	C1orf38	TSS1500	N_Shore
rs6598912	1	28233289	cg03526503	1	28198483	0.032	3.05656e-12	G	A	+	0.916 (569)	0.921 (708)	0.925 (260)	C1orf38	TSS1500	N_Shore
rs7535816	1	28234054	cg25015504	1	28198896	0.05	1.29222e-18	A	G	+	0.051 (592)	0.054 (705)	0.056 (245)	C1orf38	TSS200	N_Shore
rs7536088	1	28234325	cg22421699	1	28261367	0.073	4.38112e-26	A	G	-	0.083 (583)	0.074 (704)	0.066 (238)	SMPDL3B	TSS200
rs7549174	1	28319484	cg08452964	1	28382887	0.092	8.67224e-31	A	G	+	0.033 (601)	0.037 (668)	0.041 (152)	EYA3	Body
rs2790717	1	28391482	cg27573570	1	28422839	0.218	1.94035e-81	C	T	+	0.918 (537)	0.933 (750)	0.949 (242)	LOC653566	Body
rs905909	1	28519852	cg02737621	1	28585395	0.092	1.212e-32	T	C	+	0.293 (791)	0.304 (573)	0.31 (147)	SESN2	TSS1500	N_Shore
rs9508	1	28564279	cg05045517	1	28573736	0.153	7.34142e-63	A	G	+	0.013 (879)	0.024 (687)	0.057 (162)			Island
rs9508	1	28564279	cg07148744	1	28573877	0.158	3.7397e-65	A	G	+	0.025 (879)	0.044 (687)	0.082 (162)			Island
rs9508	1	28564279	cg07913096	1	28573940	0.136	1.32695e-55	A	G	+	0.013 (879)	0.026 (687)	0.046 (162)			Island
rs576550	1	28566608	cg01245356	1	28559620	0.041	1.89416e-14	G	T	-	0.19 (792)	0.171 (523)	0.162 (143)	DNAJC8	TSS200	S_Shore
rs7528486	1	28641825	cg08123074	1	28764523	0.138	3.61967e-50	C	A	-	0.317 (785)	0.277 (622)	0.23 (132)	PHACTR4	TSS200
rs7528486	1	28641825	cg00956142	1	28765031	0.093	1.7515e-33	C	A	-	0.543 (785)	0.51 (622)	0.459 (132)	PHACTR4	Body
rs6682922	1	28690171	cg21647780	1	28696073	0.032	2.75333e-12	C	T	-	0.015 (715)	0.014 (672)	0.014 (151)	PHACTR4	TSS200	Island
rs6682922	1	28690171	cg12055914	1	28696088	0.092	3.08712e-33	C	T	-	0.016 (715)	0.014 (672)	0.014 (151)	PHACTR4	TSS200	Island
rs6682922	1	28690171	cg17457884	1	28696657	0.039	8.91722e-15	C	T	-	0.024 (715)	0.022 (672)	0.021 (151)	PHACTR4	5'UTR	Island
rs5013826	1	28729142	cg23847017	1	28764854	0.072	1.23418e-25	T	C	-	0.504 (681)	0.47 (673)	0.436 (159)	PHACTR4/PHACTR4	1stExon/Body
rs11247807	1	28729564	cg13577188	1	28656147	0.03	1.20672e-11	G	A	+	0.039 (708)	0.044 (674)	0.049 (163)	MED18	5'UTR	S_Shore
rs11247807	1	28729564	cg00017546	1	28659475	0.111	1.96208e-40	G	A	+	0.916 (708)	0.924 (674)	0.931 (163)	MED18	Body	S_Shelf
rs11247807	1	28729564	cg07807470	1	28837350	0.105	3.19861e-38	G	A	+	0.408 (708)	0.437 (674)	0.462 (163)	SNHG3-RCC1/SNHG3-RCC1	5'UTR/Body
rs1342086	1	28905566	cg11753765	1	28908958	0.032	2.47409e-12	G	C	-	0.041 (810)	0.038 (600)	0.034 (128)	SNORA16A	TSS1500	S_Shore
rs1342086	1	28905566	cg01198591	1	28909005	0.459	8.37362e-202	G	C	+	0.06 (810)	0.11 (600)	0.168 (128)	SNORA16A	TSS1500	S_Shore
rs1342086	1	28905566	cg10776244	1	28916695	0.033	1.69387e-12	G	C	+	0.521 (810)	0.53 (600)	0.54 (128)			N_Shelf
rs4316338	1	28950862	cg01018002	1	28844479	0.092	2.30688e-33	C	T	+	0.106 (823)	0.141 (590)	0.183 (129)	RCC1/SNHG3-RCC1/SNHG3-RCC1	TSS1500/5'UTR/Body	N_Shore
rs6673481	1	28990270	cg11336539	1	28994987	0.041	3.11246e-15	C	G	-	0.163 (746)	0.15 (642)	0.145 (157)	GMEB1	TSS1500
rs6673481	1	28990270	cg21809210	1	28995279	0.063	4.536e-23	C	G	+	0.013 (746)	0.013 (642)	0.015 (157)	GMEB1/GMEB1	1stExon/5'UTR
rs12403009	1	29047110	cg20388635	1	29063076	0.042	1.33143e-15	C	T	-	0.035 (525)	0.03 (742)	0.027 (276)	YTHDF2	TSS200	Island
rs4654320	1	29059362	cg03731740	1	29062689	0.3	3.33014e-115	A	G	-	0.906 (539)	0.874 (712)	0.827 (251)	YTHDF2	TSS1500	N_Shore
rs4654320	1	29059362	cg21735376	1	29063067	0.047	6.54404e-17	A	G	-	0.034 (539)	0.03 (712)	0.026 (251)	YTHDF2	TSS200	Island
rs4654320	1	29059362	cg00151709	1	29101952	0.085	6.55113e-30	A	G	-	0.05 (539)	0.037 (712)	0.027 (251)			Island
rs4654320	1	29059362	cg06221449	1	29102029	0.428	1.52819e-179	A	G	-	0.222 (539)	0.156 (712)	0.083 (251)			Island
rs4654320	1	29059362	cg10387543	1	29102068	0.227	1.2552e-83	A	G	-	0.061 (539)	0.041 (712)	0.025 (251)			Island
rs7520756	1	29080166	cg22861340	1	29101849	0.071	8.14564e-26	T	C	-	0.104 (552)	0.093 (744)	0.086 (250)			Island
rs7520756	1	29080166	cg10782019	1	29102153	0.691	0	T	C	-	0.437 (552)	0.324 (744)	0.21 (250)			S_Shore
rs482692	1	29154255	cg02785792	1	29139278	0.065	5.57019e-23	C	T	+	0.122 (1105)	0.148 (367)	0.165 (22)	OPRD1	Body	Island
rs204069	1	29194818	cg11690983	1	29211119	0.039	1.55131e-14	G	A	+	0.948 (595)	0.956 (715)	0.962 (202)			N_Shelf
rs204069	1	29194818	cg21291672	1	29451713	0.033	2.27405e-12	G	A	+	0.652 (595)	0.667 (715)	0.671 (202)	TMEM200B	TSS1500	Island
rs157217	1	29208997	cg21870545	1	29213106	0.173	2.09657e-60	A	G	-	0.372 (1273)	0.298 (180)	0.164 (3)	EPB41	TSS1500	N_Shore
rs157217	1	29208997	cg25727366	1	29213226	0.29	2.39474e-107	A	G	-	0.448 (1273)	0.354 (180)	0.199 (3)	EPB41	TSS1500	N_Shore
rs157217	1	29208997	cg25287272	1	29213233	0.338	1.30182e-128	A	G	-	0.419 (1273)	0.346 (180)	0.219 (3)	EPB41	TSS1500	N_Shore
rs10915207	1	29223377	cg03987199	1	29189655	0.045	6.36822e-17	T	C	-	0.914 (473)	0.888 (745)	0.872 (327)	OPRD1	Body	Island
rs10915207	1	29223377	cg02152233	1	29189789	0.055	3.16921e-20	T	C	-	0.919 (473)	0.897 (745)	0.878 (327)	OPRD1	Body	Island
rs10915207	1	29223377	cg06868481	1	29192086	0.052	2.6348e-19	T	C	+	0.846 (473)	0.857 (745)	0.872 (327)			S_Shelf
rs150089	1	29259314	cg06155303	1	29460817	0.07	7.5501e-24	T	C	+	0.755 (723)	0.787 (601)	0.819 (118)			Island
rs2452767	1	29418960	cg23840027	1	29225533	0.05	1.8416e-18	G	C	+	0.746 (1296)	0.755 (220)	0.789 (11)	EPB41	5'UTR
rs2230678	1	29475341	cg00553833	1	29447700	0.029	4.92432e-12	T	C	-	0.752 (1095)	0.739 (524)	0.717 (63)	TMEM200B	Body	Island
rs2230678	1	29475341	cg00107241	1	29461070	0.062	1.76601e-24	T	C	+	0.722 (1095)	0.755 (524)	0.787 (63)			Island
rs16838019	1	29540532	cg08597839	1	29461008	0.061	1.998e-21	C	T	+	0.52 (1246)	0.567 (223)	0.614 (11)			Island
rs2503009	1	29559613	cg23081026	1	29452103	0.04	6.44442e-15	T	C	-	0.66 (1243)	0.647 (263)	0.634 (16)			S_Shore
rs9426418	1	29653836	cg10010183	1	29651806	0.032	3.2651e-12	C	G	-	0.967 (646)	0.961 (704)	0.957 (195)	PTPRU	Body
rs10915272	1	29754708	cg18381490	1	29751343	0.126	3.17549e-43	G	A	-	0.821 (884)	0.771 (516)	0.732 (52)
rs7514423	1	29778113	cg10312476	1	29780268	0.04	7.45987e-15	T	C	+	0.216 (476)	0.232 (765)	0.251 (274)
rs10493041	1	30232687	cg03254146	1	30240119	0.051	1.13296e-17	T	G	+	0.821 (992)	0.848 (394)	0.891 (53)
rs729851	1	30356391	cg26796036	1	30373231	0.029	2.59495e-11	T	C	-	0.946 (636)	0.941 (739)	0.93 (161)
rs11583665	1	30419456	cg22515475	1	30404680	0.028	5.97611e-11	T	G	-	0.88 (640)	0.869 (688)	0.855 (212)
rs409914	1	30488340	cg16012162	1	30510731	0.086	1.53099e-29	C	T	+	0.746 (759)	0.766 (583)	0.791 (116)
rs408953	1	30530913	cg10112249	1	30531045	0.033	3.06577e-12	T	A	-	0.968 (752)	0.965 (625)	0.959 (127)
rs7541381	1	30600504	cg00547983	1	30715185	0.069	5.2024e-25	A	G	+	0.27 (1185)	0.319 (323)	0.351 (25)
rs6688031	1	30802598	cg10589602	1	30853096	0.037	5.56898e-14	C	T	-	0.52 (544)	0.513 (724)	0.504 (278)
rs1212652	1	31143035	cg10947350	1	31125561	0.052	2.70753e-17	A	G	-	0.986 (398)	0.984 (722)	0.981 (271)
rs1211793	1	31145179	cg20406090	1	31162957	0.086	6.33359e-31	G	A	-	0.929 (792)	0.916 (614)	0.897 (128)
rs1408151	1	31151452	cg01532487	1	31156665	0.028	3.1301e-10	C	T	+	0.924 (943)	0.934 (466)	0.939 (48)			N_Shore
rs716486	1	31167561	cg18221336	1	31215287	0.03	2.11023e-11	G	A	-	0.968 (767)	0.965 (620)	0.963 (131)	LAPTM5	Body
rs1149023	1	31176942	cg27543334	1	31173966	0.156	2.83565e-57	G	T	-	0.558 (1210)	0.507 (317)	0.432 (18)
rs1188349	1	31223657	cg23937078	1	31246279	0.247	1.70315e-94	G	A	-	0.785 (837)	0.756 (594)	0.726 (114)			Island
rs10737353	1	31251051	cg22034203	1	31231421	0.666	0	C	A	-	0.945 (400)	0.881 (742)	0.805 (391)	LAPTM5	TSS1500
rs10737353	1	31251051	cg00328870	1	31245455	0.052	6.374e-19	C	A	-	0.836 (400)	0.824 (742)	0.818 (391)			N_Shore
rs10737353	1	31251051	cg06747288	1	31247617	0.054	1.35263e-19	C	A	+	0.858 (400)	0.87 (742)	0.886 (391)			S_Shore
rs10737353	1	31251051	cg25303761	1	31256028	0.818	0	C	A	+	0.186 (400)	0.567 (742)	0.819 (391)
rs4949303	1	31282892	cg24996263	1	31297444	0.054	5.27157e-20	G	A	-	0.071 (896)	0.066 (574)	0.063 (76)
rs12133005	1	31288285	cg25204088	1	31280493	0.106	2.22618e-38	T	A	+	0.416 (680)	0.447 (679)	0.482 (182)			Island
rs12133005	1	31288285	cg19308769	1	31289850	0.12	1.6762e-43	T	A	+	0.695 (680)	0.732 (679)	0.771 (182)
rs10914214	1	31292608	cg01815720	1	31277948	0.237	2.45734e-90	A	G	-	0.526 (1080)	0.472 (417)	0.398 (47)			N_Shelf
rs10914214	1	31292608	cg25470758	1	31280143	0.077	5.51929e-28	A	G	-	0.827 (1080)	0.789 (417)	0.72 (47)			Island
rs10914214	1	31292608	cg25468274	1	31280338	0.083	3.72423e-30	A	G	-	0.53 (1080)	0.491 (417)	0.419 (47)			Island
rs4245629	1	31311062	cg09874992	1	31314608	0.135	1.23292e-48	C	T	+	0.571 (920)	0.613 (550)	0.667 (58)
rs947646	1	31325027	cg23844904	1	31319512	0.076	3.16949e-27	G	C	-	0.547 (949)	0.525 (501)	0.496 (73)
rs4949324	1	31377743	cg02303807	1	31367595	0.047	2.6604e-17	A	G	+	0.888 (688)	0.901 (666)	0.91 (188)	SDC3	Body
rs6680401	1	31419887	cg01566216	1	31379146	0.031	4.87664e-12	C	G	+	0.785 (691)	0.792 (661)	0.8 (193)	SDC3	Body	N_Shore
rs7545143	1	31520295	cg19823971	1	31409877	0.068	1.45376e-24	A	C	+	0.939 (685)	0.943 (661)	0.949 (194)	PUM1	Body
rs6684148	1	31563981	cg00581541	1	31423283	0.027	3.31322e-10	G	A	-	0.975 (994)	0.973 (467)	0.962 (47)	PUM1/SNORD103A	Body/TSS1500
rs6660518	1	31564012	cg20790367	1	31492493	0.135	6.94479e-49	C	T	-	0.59 (1027)	0.555 (459)	0.512 (48)	PUM1	Body
rs4949356	1	31653988	cg25010788	1	31654453	0.028	8.4559e-11	G	A	+	0.245 (767)	0.273 (650)	0.308 (124)	NKAIN1	3'UTR	Island
rs12026718	1	31707857	cg19084893	1	31688959	0.21	5.08987e-79	C	T	+	0.424 (968)	0.469 (501)	0.488 (75)
rs7533667	1	31788246	cg07478791	1	31886160	0.267	5.67318e-103	A	G	+	0.107 (941)	0.121 (516)	0.128 (81)	SERINC2	Body	Island
rs7556340	1	31788453	cg18280758	1	31885025	0.028	6.03609e-11	A	T	-	0.811 (565)	0.803 (718)	0.783 (251)	SERINC2	TSS1500	N_Shore
rs12122236	1	31858901	cg13103280	1	31713008	0.03	1.11773e-11	T	C	-	0.303 (1058)	0.289 (430)	0.273 (49)			S_Shore
rs905929	1	31862917	cg08877374	1	31845904	0.089	3.87642e-31	G	C	+	0.424 (907)	0.452 (500)	0.471 (85)	FABP3	1stExon
rs905929	1	31862917	cg14407437	1	31845923	0.05	4.95269e-18	G	C	+	0.251 (907)	0.281 (501)	0.3 (85)	FABP3	TSS200
rs905929	1	31862917	cg20318096	1	31846110	0.037	1.14063e-13	G	C	+	0.071 (907)	0.086 (501)	0.091 (85)	FABP3	TSS200
rs7534465	1	31863663	cg00832476	1	31711088	0.051	1.08831e-18	G	A	-	0.693 (1051)	0.673 (430)	0.674 (52)			N_Shore
rs7546536	1	31921177	cg26034375	1	31907354	0.31	4.73701e-120	C	T	-	0.503 (749)	0.468 (625)	0.432 (129)	SERINC2	3'UTR
rs6669615	1	31997793	cg07096763	1	31971752	0.255	2.46319e-98	T	C	+	0.043 (536)	0.052 (738)	0.061 (271)
rs6669615	1	31997793	cg18975659	1	31988579	0.035	2.32729e-13	T	C	-	0.881 (536)	0.863 (738)	0.853 (271)	LOC284551	Body
rs6669615	1	31997793	cg00583861	1	32014363	0.052	3.57493e-19	T	C	-	0.978 (536)	0.976 (738)	0.974 (271)
rs4949434	1	32010590	cg17086398	1	31896392	0.09	4.78629e-32	C	T	+	0.249 (560)	0.273 (741)	0.292 (219)	SERINC2	Body
rs4949434	1	32010590	cg17822325	1	31896462	0.103	7.53471e-37	C	T	+	0.376 (560)	0.401 (741)	0.425 (219)	SERINC2	Body
rs9425884	1	32036927	cg16103203	1	32041507	0.036	1.89833e-13	T	C	+	0.768 (479)	0.775 (742)	0.794 (312)	TINAGL1	TSS1500
rs9425884	1	32036927	cg15120085	1	32041898	0.026	3.80076e-10	T	C	+	0.61 (479)	0.618 (742)	0.621 (312)	TINAGL1	TSS200
rs9425884	1	32036927	cg22855405	1	32042037	0.033	1.33875e-12	T	C	+	0.112 (479)	0.121 (742)	0.126 (312)	TINAGL1	TSS200
rs9425884	1	32036927	cg18107144	1	32042157	0.03	1.18476e-11	T	C	+	0.122 (479)	0.136 (742)	0.141 (312)	TINAGL1	5'UTR
rs10914446	1	32054094	cg24253618	1	32054460	0.091	7.4051e-33	C	A	-	0.659 (735)	0.631 (662)	0.592 (143)			Island
rs10914446	1	32054094	cg12905085	1	32054510	0.117	2.95318e-42	C	A	-	0.528 (735)	0.501 (662)	0.457 (143)			Island
rs10914446	1	32054094	cg08169827	1	32054766	0.06	5.21659e-22	C	A	-	0.48 (735)	0.459 (662)	0.412 (143)			Island
rs10914446	1	32054094	cg10574365	1	32054836	0.087	2.21345e-31	C	A	-	0.774 (735)	0.751 (662)	0.724 (143)			Island
rs3753613	1	32082000	cg01639898	1	32083012	0.28	1.49107e-109	C	T	-	0.434 (446)	0.406 (766)	0.375 (333)	HCRTR1	TSS1500	N_Shore
rs2271933	1	32092525	cg00112260	1	32104920	0.059	3.56314e-24	G	A	-	0.941 (617)	0.934 (833)	0.923 (276)	PEF1	Body
rs909002	1	32139635	cg13919466	1	32135498	0.485	1.20446e-208	T	C	+	0.227 (400)	0.304 (801)	0.365 (272)	COL16A1	Body
rs909002	1	32139635	cg25621182	1	32135830	0.133	3.89272e-46	T	C	+	0.104 (400)	0.117 (801)	0.13 (272)	COL16A1	Body
rs10493049	1	32168879	cg19100596	1	32170361	0.034	3.18528e-14	A	G	-	0.221 (1287)	0.207 (404)	0.197 (36)	COL16A1	TSS1500	S_Shore
rs10493049	1	32168879	cg04577212	1	32179862	0.043	6.79125e-18	A	G	-	0.196 (1287)	0.18 (404)	0.169 (36)			N_Shore
rs10493049	1	32168879	cg20975182	1	32207700	0.134	1.18523e-54	A	G	+	0.763 (1287)	0.79 (404)	0.815 (36)	BAI2	Body	N_Shore
rs10493049	1	32168879	cg16767915	1	32221888	0.038	7.52784e-16	A	G	-	0.818 (1287)	0.807 (404)	0.778 (36)	BAI2	Body	Island
rs10493049	1	32168879	cg21822140	1	32221978	0.038	5.78511e-16	A	G	-	0.617 (1287)	0.61 (404)	0.598 (36)	BAI2	Body	Island
rs6656287	1	32252615	cg03774520	1	32238105	0.036	1.4297e-13	C	T	+	0.022 (1114)	0.025 (392)	0.031 (32)			Island
rs6656287	1	32252615	cg15694605	1	32238225	0.097	4.65958e-35	C	T	+	0.056 (1114)	0.078 (392)	0.093 (32)			Island
rs6656287	1	32252615	cg10505580	1	32238660	0.051	9.35192e-19	C	T	-	0.24 (1114)	0.217 (392)	0.186 (32)			Island
rs552124	1	32266026	cg22169053	1	32281460	0.029	2.67742e-11	G	A	+	0.919 (822)	0.926 (607)	0.926 (115)	SPOCD1	5'UTR
rs6694544	1	32300953	cg07802625	1	32281665	0.104	2.84674e-35	T	A	+	0.531 (745)	0.554 (605)	0.576 (96)	SPOCD1	TSS200
rs671101	1	32336098	cg11756095	1	32410614	0.029	3.21233e-11	A	G	-	0.102 (898)	0.093 (546)	0.082 (88)			Island
rs681761	1	32358697	cg11721491	1	32413203	0.069	2.31269e-25	C	G	+	0.771 (1006)	0.783 (481)	0.802 (59)			S_Shelf
rs3738001	1	32686594	cg01154193	1	32670957	0.06	4.65597e-22	A	G	+	0.132 (1313)	0.145 (215)	0.163 (10)	IQCC	TSS1500	Island
rs3738001	1	32686594	cg09756525	1	32707133	0.041	3.52133e-15	A	G	-	0.144 (1313)	0.126 (215)	0.114 (10)	MTMR9L	Body	Island
rs3738001	1	32686594	cg07033820	1	32707210	0.111	4.57331e-40	A	G	-	0.309 (1313)	0.281 (215)	0.255 (10)	MTMR9L	Body	S_Shore
rs3738001	1	32686594	cg01804679	1	32707303	0.102	5.71974e-37	A	G	-	0.408 (1313)	0.378 (215)	0.366 (10)	MTMR9L	Body	S_Shore
rs3738001	1	32686594	cg09942999	1	32707389	0.118	6.47542e-43	A	G	-	0.411 (1313)	0.382 (215)	0.386 (10)	MTMR9L	TSS200	S_Shore
rs10493051	1	32889223	cg11619390	1	32931179	0.028	2.30343e-10	G	A	-	0.252 (1116)	0.233 (309)	0.226 (32)	ZBTB8B	5'UTR	S_Shore
rs419145	1	33179156	cg05797186	1	33116178	0.034	7.36994e-13	G	A	+	0.052 (1189)	0.057 (315)	0.059 (37)	RBBP4/ZBTB8OS/ZBTB8OS	TSS1500/1stExon/5'UTR	N_Shore
rs419145	1	33179156	cg13641837	1	33116556	0.057	8.09846e-21	G	A	-	0.106 (1184)	0.07 (314)	0.045 (36)	RBBP4/ZBTB8OS	TSS200/TSS1500	Island
rs419145	1	33179156	cg05342835	1	33160791	0.183	5.2838e-68	G	A	+	0.537 (1189)	0.576 (315)	0.639 (37)	SYNC	Body
rs419145	1	33179156	cg17339202	1	33160900	0.23	3.3237e-87	G	A	+	0.17 (1189)	0.254 (315)	0.369 (37)	SYNC	Body
rs419145	1	33179156	cg07191012	1	33182372	0.037	3.83699e-14	G	A	+	0.046 (1189)	0.049 (315)	0.052 (37)
rs1300114	1	33326172	cg20951444	1	33337112	0.053	1.0881e-19	G	A	-	0.834 (1008)	0.821 (475)	0.804 (60)	FNDC5	TSS1500
rs16835198	1	33326681	cg09167705	1	33235619	0.028	6.56129e-11	G	T	-	0.934 (617)	0.931 (716)	0.928 (195)	KIAA1522	Body	Island
rs1746661	1	33335039	cg25870263	1	33335831	0.039	1.39808e-14	G	T	-	0.422 (1009)	0.411 (473)	0.405 (63)	FNDC5	5'UTR
rs1284373	1	33355923	cg26266099	1	33391638	0.09	1.21099e-31	C	T	+	0.336 (904)	0.368 (517)	0.389 (73)
rs1149128	1	33408138	cg11197101	1	33219998	0.062	2.63635e-21	T	G	+	0.021 (1246)	0.035 (189)	0.028 (7)	KIAA1522	Body	Island
rs1149128	1	33408138	cg00712409	1	33358057	0.031	2.28034e-11	T	G	-	0.749 (1246)	0.715 (189)	0.646 (7)	HPCA	Body	N_Shore
rs16835227	1	33444135	cg07979236	1	33516461	0.035	6.5445e-13	C	T	-	0.671 (863)	0.654 (563)	0.627 (87)			N_Shore
rs4376697	1	33448347	cg13920521	1	33367321	0.063	3.49374e-21	G	T	+	0.039 (1178)	0.052 (222)	0.042 (6)	TMEM54	TSS1500	S_Shore
rs12060631	1	33551778	cg02350320	1	33546151	0.113	4.90376e-41	C	T	-	0.714 (810)	0.684 (621)	0.655 (114)	ADC	TSS1500	N_Shore
rs12060631	1	33551778	cg12731430	1	33546417	0.453	2.33013e-199	C	T	-	0.469 (810)	0.41 (621)	0.355 (114)	ADC	TSS1500	N_Shore
rs12060631	1	33551778	cg22189725	1	33546525	0.073	1.74174e-26	C	T	-	0.027 (810)	0.024 (621)	0.021 (114)	ADC	TSS200	Island
rs12060631	1	33551778	cg03962411	1	33546533	0.101	1.40293e-36	C	T	-	0.04 (810)	0.034 (621)	0.03 (114)	ADC	TSS200	Island
rs804429	1	33565513	cg05923595	1	33547713	0.03	1.59062e-11	G	A	+	0.313 (1002)	0.336 (496)	0.391 (46)	ADC	5'UTR	S_Shore
rs638130	1	33585070	cg05127548	1	33585747	0.482	1.41672e-211	A	G	-	0.958 (814)	0.93 (594)	0.897 (101)	ADC	Body
rs638130	1	33585070	cg03149157	1	33585904	0.121	6.96116e-43	A	G	-	0.966 (814)	0.96 (594)	0.951 (101)	ADC	3'UTR
rs3912145	1	33614162	cg23058319	1	33631017	0.237	2.76694e-89	T	C	-	0.968 (893)	0.959 (550)	0.944 (83)	TRIM62	Body
rs587910	1	33643361	cg06851000	1	33627109	0.075	5.80989e-27	G	A	+	0.425 (898)	0.449 (556)	0.474 (80)	TRIM62	Body	S_Shore
rs587910	1	33643361	cg10975001	1	33627155	0.114	3.97712e-41	G	A	+	0.445 (898)	0.466 (556)	0.486 (80)	TRIM62	Body	S_Shore
rs587910	1	33643361	cg25342005	1	33648656	0.044	2.03167e-16	G	A	-	0.855 (898)	0.839 (556)	0.834 (80)	TRIM62	TSS1500	S_Shore
rs10914678	1	33767228	cg15059804	1	33766318	0.266	1.61172e-101	G	T	+	0.595 (573)	0.645 (705)	0.706 (242)	ZNF362	3'UTR
rs10914678	1	33767228	cg18964375	1	33772147	0.069	8.24983e-25	G	T	-	0.793 (573)	0.771 (705)	0.759 (242)			Island
rs6664593	1	33778591	cg07570498	1	33813321	0.044	2.39791e-17	C	T	+	0.915 (760)	0.921 (682)	0.925 (183)	PHC2	5'UTR	N_Shore
rs6696096	1	33803171	cg00418068	1	33895505	0.051	1.78696e-18	C	T	-	0.981 (733)	0.977 (637)	0.975 (137)			N_Shore
rs4653081	1	33819830	cg24691891	1	33829934	0.053	4.02275e-19	C	A	-	0.973 (723)	0.967 (639)	0.961 (160)	PHC2	Body
rs4653081	1	33819830	cg18238908	1	33893978	0.122	9.78942e-44	C	A	+	0.926 (723)	0.937 (639)	0.948 (160)			N_Shelf
rs4653081	1	33819830	cg17329292	1	33895890	0.134	2.62494e-48	C	A	+	0.196 (723)	0.217 (639)	0.235 (160)			N_Shore
rs6678247	1	33823269	cg16709311	1	33897012	0.026	4.5209e-10	C	T	+	0.054 (716)	0.057 (643)	0.058 (164)			S_Shore
rs10493052	1	33945685	cg11828820	1	33937646	0.149	1.74433e-50	C	A	-	0.894 (1023)	0.873 (378)	0.811 (28)	ZSCAN20	TSS1500	N_Shore
rs10493052	1	33945685	cg27303855	1	33937682	0.129	8.53358e-44	C	A	-	0.189 (1031)	0.146 (383)	0.107 (28)	ZSCAN20	TSS1500	N_Shore
rs2641953	1	34001335	cg06182923	1	33985406	0.499	7.89179e-225	T	C	-	0.793 (707)	0.683 (657)	0.596 (160)	CSMD2	Body
rs604782	1	34098959	cg25104186	1	34098967	0.034	5.62788e-13	C	G	+	0.06 (1215)	0.079 (298)	0.099 (22)	CSMD2	Body	Island
rs16835734	1	34175351	cg27331316	1	34175343	0.071	1.31397e-25	A	G	+	0.917 (1311)	0.939 (218)	0.968 (6)	CSMD2	Body
rs1407122	1	34318790	cg17904797	1	34333326	0.026	2.50128e-10	A	T	+	0.865 (387)	0.873 (783)	0.884 (371)	CSMD2	Body
rs7529786	1	34635092	cg06964608	1	34633066	0.043	1.0783e-15	G	A	+	0.195 (816)	0.22 (585)	0.234 (107)	C1orf94	5'UTR	S_Shelf
rs1467834	1	34645109	cg11524446	1	34642184	0.06	6.06198e-22	C	T	+	0.576 (706)	0.597 (665)	0.621 (159)	C1orf94	5'UTR	N_Shore
rs1467834	1	34645109	cg26226879	1	34642305	0.096	2.14444e-34	C	T	+	0.676 (706)	0.715 (665)	0.752 (159)	C1orf94	5'UTR	N_Shore
rs1467834	1	34645109	cg27557134	1	34642345	0.054	1.50842e-19	C	T	+	0.661 (706)	0.698 (665)	0.717 (159)	C1orf94	5'UTR	N_Shore
rs1467834	1	34645109	cg24411961	1	34642396	0.028	5.62833e-11	C	T	+	0.517 (706)	0.537 (665)	0.552 (159)	C1orf94	5'UTR	Island
rs1467834	1	34645109	cg13329248	1	34642745	0.104	2.1193e-37	C	T	+	0.191 (706)	0.21 (665)	0.228 (159)	C1orf94	5'UTR	Island
rs10493060	1	35080878	cg19745515	1	35120040	0.178	4.01885e-61	C	G	-	0.856 (406)	0.808 (714)	0.779 (314)
rs10493060	1	35080878	cg07594531	1	35225326	0.063	1.83886e-21	C	G	-	0.732 (406)	0.714 (714)	0.692 (314)	GJB4	TSS200	N_Shore
rs4653067	1	35088484	cg01603395	1	35221884	0.039	1.33215e-13	C	A	-	0.985 (378)	0.983 (712)	0.981 (323)	GJB5	5'UTR
rs10489656	1	35231378	cg00259249	1	35246726	0.15	5.93017e-52	A	G	-	0.643 (613)	0.61 (660)	0.578 (184)	GJB3	TSS200	N_Shore
rs10489656	1	35231378	cg09178385	1	35246759	0.124	9.16691e-43	A	G	-	0.828 (613)	0.803 (660)	0.781 (184)	GJB3	TSS200	N_Shore
rs540458	1	35270657	cg04370730	1	35247966	0.046	3.58095e-16	C	T	+	0.614 (789)	0.629 (565)	0.642 (102)	GJB3/GJB3	1stExon/5'UTR	S_Shore
rs6425939	1	35628789	cg25035631	1	35586358	0.028	1.43813e-10	G	A	-	0.311 (1255)	0.262 (245)	0.191 (11)			Island
rs1333647	1	36161383	cg13794863	1	36157016	0.033	9.05137e-13	A	C	+	0.89 (1186)	0.895 (331)	0.904 (28)
rs16822339	1	36220558	cg12667125	1	36181447	0.071	5.92107e-26	C	A	+	0.759 (1324)	0.775 (216)	0.811 (4)	C1orf216	Body	N_Shelf
rs16822339	1	36220558	cg04411044	1	36191660	0.219	1.32303e-82	C	A	+	0.634 (1324)	0.699 (216)	0.732 (4)
rs645383	1	36373823	cg00957688	1	36183672	0.053	1.23879e-19	C	G	+	0.205 (1321)	0.245 (217)	0.214 (6)	C1orf216	5'UTR	N_Shore
rs12031138	1	36407806	cg02639366	1	36275039	0.102	4.03343e-37	A	G	+	0.848 (1330)	0.879 (208)	0.886 (6)	EIF2C4	Body	S_Shore
rs7542179	1	36461122	cg02575937	1	36549025	0.061	1.99255e-21	G	A	-	0.94 (1253)	0.927 (210)	0.92 (7)	TEKT2	TSS1500	N_Shore
rs272827	1	36627191	cg25304816	1	36627734	0.036	5.2702e-13	C	T	-	0.02 (662)	0.019 (652)	0.017 (154)	MAP7D1	Body
rs272827	1	36627191	cg20570544	1	36653591	0.047	1.55467e-16	C	T	-	0.492 (662)	0.481 (652)	0.466 (154)
rs4653164	1	36627542	cg08909156	1	36616028	0.043	4.8996e-16	T	C	-	0.411 (719)	0.405 (663)	0.395 (158)	TRAPPC3	TSS1500	S_Shore
rs4653164	1	36627542	cg19822229	1	36616030	0.027	1.85147e-10	T	C	-	0.428 (719)	0.424 (663)	0.417 (158)	TRAPPC3	TSS1500	S_Shore
rs4653164	1	36627542	cg06790326	1	36620870	0.378	7.63159e-157	T	C	-	0.144 (719)	0.125 (663)	0.101 (158)	MAP7D1	TSS1500	N_Shore
rs4653164	1	36627542	cg02975505	1	36625168	0.038	3.08758e-14	T	C	-	0.919 (719)	0.913 (663)	0.906 (158)	MAP7D1	Body	S_Shelf
rs4653164	1	36627542	cg01501018	1	36641837	0.029	4.13237e-11	T	C	-	0.949 (719)	0.944 (663)	0.94 (158)	MAP7D1	Body	Island
rs6662146	1	36711643	cg11673291	1	36787145	0.041	2.43715e-15	G	A	-	0.281 (1174)	0.259 (342)	0.255 (22)			Island
rs924564	1	36732857	cg17139085	1	36787356	0.057	8.9214e-21	A	G	-	0.732 (1179)	0.698 (342)	0.652 (22)			Island
rs6425977	1	36752433	cg12679760	1	36786615	0.04	7.51146e-16	T	C	-	0.131 (1261)	0.108 (345)	0.096 (28)	C1orf113	Body	Island
rs6425977	1	36752433	cg02993069	1	36786777	0.036	2.56991e-14	T	C	-	0.138 (1261)	0.111 (345)	0.098 (28)	C1orf113	3'UTR	Island
rs6425977	1	36752433	cg23672278	1	36787678	0.058	1.47832e-22	T	C	-	0.497 (1261)	0.471 (345)	0.457 (28)	FAM176B	3'UTR	Island
rs6425977	1	36752433	cg13500072	1	36788387	0.04	7.33525e-16	T	C	-	0.143 (1261)	0.124 (345)	0.096 (28)	FAM176B	Body	Island
rs6425977	1	36752433	cg16394290	1	36788416	0.055	3.10699e-21	T	C	-	0.448 (1261)	0.424 (345)	0.406 (28)	FAM176B	Body	Island
rs6425977	1	36752433	cg04010586	1	36788436	0.033	3.61586e-13	T	C	-	0.215 (1261)	0.198 (345)	0.181 (28)	FAM176B	Body	Island
rs9659735	1	36765912	cg00426377	1	36785859	0.061	1.76258e-22	C	T	+	0.622 (908)	0.627 (536)	0.64 (100)	C1orf113	Body	N_Shore
rs9659735	1	36765912	cg08452766	1	36789496	0.035	2.00654e-13	C	T	-	0.125 (908)	0.118 (536)	0.11 (100)	FAM176B	1stExon	S_Shore
rs9659735	1	36765912	cg15095906	1	36789786	0.03	1.03238e-11	C	T	-	0.459 (908)	0.447 (536)	0.438 (100)	FAM176B	TSS200	S_Shore
rs16822823	1	36874242	cg08878450	1	36915864	0.226	1.6362e-82	A	G	-	0.441 (928)	0.367 (484)	0.282 (74)	OSCP1	1stExon	Island
rs10493072	1	36882201	cg09514174	1	36916681	0.103	3.66284e-35	C	G	-	0.645 (1209)	0.592 (233)	0.554 (15)	OSCP1	TSS1500	S_Shore
rs2275477	1	36886117	cg06902368	1	36989731	0.045	5.96493e-18	C	T	-	0.886 (1041)	0.877 (553)	0.856 (76)
rs10493073	1	36887462	cg20948151	1	36863938	0.188	1.15383e-65	G	A	-	0.956 (1205)	0.931 (233)	0.909 (13)	LSM10	TSS1500	S_Shore
rs10493073	1	36887462	cg03954991	1	36916605	0.086	1.67716e-29	G	A	-	0.17 (1205)	0.119 (233)	0.07 (13)	OSCP1	TSS1500	S_Shore
rs1416840	1	36888462	cg11596009	1	36916744	0.034	6.65732e-14	A	G	-	0.686 (1384)	0.655 (256)	0.613 (18)	OSCP1	TSS1500	S_Shore
rs946680	1	36897177	cg19816734	1	36930362	0.052	3.79087e-19	A	G	+	0.035 (1277)	0.039 (251)	0.042 (16)	MRPS15	TSS1500	S_Shore
rs4652914	1	36904760	cg11227872	1	36938145	0.041	4.17082e-15	G	A	-	0.953 (947)	0.949 (496)	0.944 (64)	CSF3R	Body
rs11811387	1	36917301	cg27439456	1	36915840	0.067	7.42901e-24	A	T	-	0.171 (1008)	0.143 (446)	0.124 (50)	OSCP1	Body	Island
rs11811387	1	36917301	cg13944870	1	36938402	0.061	5.69658e-22	A	T	-	0.752 (1010)	0.741 (446)	0.727 (50)	CSF3R	Body
rs11811387	1	36917301	cg07167688	1	36989783	0.095	8.2682e-34	A	T	-	0.906 (1010)	0.878 (446)	0.848 (50)
rs11811387	1	36917301	cg12596564	1	36989817	0.102	3.55345e-36	A	T	-	0.794 (1010)	0.757 (446)	0.727 (50)
rs4653206	1	37060560	cg02483735	1	37051530	0.186	3.9146e-69	G	A	+	0.825 (496)	0.866 (741)	0.899 (308)
rs4653206	1	37060560	cg04089674	1	37055042	0.03	1.51729e-11	G	A	-	0.88 (496)	0.874 (741)	0.857 (308)
rs4653206	1	37060560	cg08903855	1	37056769	0.183	7.67886e-68	G	A	-	0.225 (496)	0.197 (741)	0.169 (308)
rs11263936	1	37150461	cg15597096	1	37113074	0.031	2.10084e-11	C	G	+	0.612 (1211)	0.64 (250)	0.659 (15)
rs218985	1	37169665	cg04012535	1	37176647	0.24	4.80045e-91	C	T	-	0.535 (751)	0.472 (615)	0.414 (165)
rs2884710	1	37222762	cg13363969	1	37195975	0.183	9.31313e-65	G	A	+	0.27 (1225)	0.357 (243)	0.481 (2)
rs12138633	1	37478063	cg13052954	1	37467416	0.47	9.24562e-203	G	A	+	0.458 (858)	0.543 (546)	0.629 (91)	GRIK3	Body
rs493243	1	37489221	cg01577933	1	37498025	0.067	2.65423e-24	T	C	+	0.111 (1231)	0.144 (295)	0.157 (15)	GRIK3	Body	N_Shore
rs6686296	1	37489380	cg25139084	1	37507293	0.131	3.04864e-46	T	G	-	0.916 (637)	0.891 (664)	0.872 (188)
rs694219	1	37504670	cg17815567	1	37503350	0.055	3.42951e-20	A	G	+	0.236 (1245)	0.27 (286)	0.305 (15)			S_Shelf
rs494157	1	37512995	cg16557698	1	37513490	0.067	2.76243e-24	A	G	-	0.981 (432)	0.973 (733)	0.965 (373)
rs1542885	1	37725041	cg10105794	1	37720926	0.04	5.22484e-14	C	T	-	0.68 (489)	0.65 (686)	0.628 (263)
rs10796905	1	37780922	cg02396836	1	37780753	0.344	3.77751e-139	C	G	+	0.471 (648)	0.547 (678)	0.62 (211)			N_Shelf
rs1569661	1	37853334	cg11717705	1	37828835	0.034	5.17075e-13	A	G	+	0.15 (724)	0.163 (655)	0.185 (150)
rs1569661	1	37853334	cg15927699	1	37856881	0.079	1.56537e-28	A	G	+	0.752 (724)	0.78 (655)	0.812 (150)
rs12734239	1	37892154	cg26160416	1	37860602	0.061	2.72977e-22	G	A	+	0.201 (464)	0.22 (749)	0.236 (320)
rs10908350	1	37902331	cg22483610	1	37920947	0.071	8.09245e-26	A	G	-	0.238 (506)	0.23 (728)	0.215 (311)
rs10908350	1	37902331	cg03140118	1	37939320	0.127	3.09331e-46	A	G	+	0.057 (506)	0.07 (728)	0.084 (311)	ZC3H12A	TSS1500	N_Shore
rs10908350	1	37902331	cg15949277	1	37939724	0.026	3.82383e-10	A	G	+	0.017 (506)	0.017 (728)	0.019 (311)	ZC3H12A	TSS1500	Island
rs10908350	1	37902331	cg13852303	1	37980776	0.039	7.52996e-15	A	G	+	0.015 (506)	0.017 (728)	0.02 (311)	MEAF6	TSS1500	S_Shore
rs2660563	1	37930245	cg16371538	1	37940813	0.058	3.52137e-21	C	T	+	0.036 (794)	0.042 (620)	0.051 (131)	ZC3H12A	5'UTR	S_Shore
rs215211	1	37959470	cg22437405	1	38000170	0.141	7.70883e-48	C	G	+	0.707 (1015)	0.76 (374)	0.794 (39)
rs215212	1	37959499	cg24428600	1	37952273	0.067	7.17711e-23	G	C	-	0.338 (858)	0.325 (493)	0.306 (81)
rs2294873	1	37961613	cg10123642	1	38104517	0.037	1.31911e-13	A	G	-	0.455 (997)	0.438 (438)	0.41 (55)			S_Shelf
rs6619	1	38030696	cg20772512	1	38022359	0.409	5.89366e-174	T	C	+	0.334 (477)	0.388 (743)	0.446 (325)	DNALI1	TSS200	N_Shore
rs6619	1	38030696	cg02930200	1	38022384	0.084	2.10147e-30	T	C	+	0.297 (477)	0.316 (743)	0.33 (325)	DNALI1	TSS200	N_Shore
rs6619	1	38030696	cg11397548	1	38022522	0.463	1.96698e-205	T	C	+	0.199 (477)	0.246 (743)	0.285 (325)	DNALI1	5'UTR	Island
rs6619	1	38030696	cg21488617	1	38022586	0.044	2.33366e-16	T	C	+	0.578 (477)	0.589 (743)	0.601 (325)	DNALI1	1stExon	Island
rs6619	1	38030696	cg16109423	1	38022718	0.068	7.09472e-25	T	C	-	0.797 (477)	0.784 (743)	0.77 (325)	DNALI1	Body	Island
rs6426024	1	38049552	cg12413421	1	38077461	0.034	8.67378e-13	G	C	+	0.898 (1105)	0.914 (395)	0.926 (40)	RSPO1	3'UTR
rs510208	1	38147166	cg03714163	1	38157357	0.152	1.04002e-54	T	C	-	0.034 (807)	0.027 (604)	0.021 (105)	CDCA8	TSS1500	Island
rs510208	1	38147166	cg04622024	1	38201001	0.062	1.79238e-22	T	C	-	0.497 (807)	0.478 (604)	0.455 (105)	EPHA10	Body	Island
rs510208	1	38147166	cg11664987	1	38201123	0.037	6.22605e-14	T	C	-	0.268 (807)	0.254 (604)	0.231 (105)	EPHA10	Body	Island
rs497705	1	38162760	cg11338033	1	38148023	0.102	3.72162e-37	C	G	-	0.986 (843)	0.983 (595)	0.98 (108)	C1orf109	3'UTR
rs497705	1	38162760	cg24375409	1	38200920	0.066	3.79588e-24	C	G	-	0.393 (843)	0.351 (595)	0.304 (108)	EPHA10	Body	Island
rs557897	1	38174185	cg27170260	1	38156575	0.138	3.3607e-50	G	T	+	0.043 (498)	0.067 (753)	0.085 (287)	C1orf109	TSS1500	N_Shore
rs658024	1	38180285	cg12339802	1	38156545	0.201	3.24806e-75	A	G	+	0.014 (495)	0.037 (762)	0.062 (288)	C1orf109	TSS1500	N_Shore
rs658024	1	38180285	cg06917450	1	38156652	0.241	2.71603e-92	A	G	+	0.146 (495)	0.278 (762)	0.397 (288)	C1orf109	TSS1500	N_Shore
rs587026	1	38211141	cg04247829	1	38218080	0.046	1.10657e-16	G	A	+	0.572 (680)	0.592 (677)	0.599 (162)	EPHA10	Body	N_Shore
rs640573	1	38243865	cg01967642	1	38229476	0.04	2.91835e-16	G	C	-	0.669 (496)	0.643 (826)	0.627 (356)	EPHA10	Body	N_Shore
rs640573	1	38243865	cg13567986	1	38310056	0.024	3.17123e-10	G	C	+	0.767 (496)	0.774 (826)	0.778 (356)	MTF1	Body
rs12563037	1	38258644	cg12139725	1	38219781	0.032	2.34819e-12	G	C	+	0.042 (765)	0.048 (669)	0.054 (109)	EPHA10	Body	Island
rs12563037	1	38258644	cg02851558	1	38260988	0.032	2.63234e-12	G	C	+	0.529 (765)	0.543 (669)	0.566 (109)	MANEAL/MANEAL	Body/TSS200	S_Shore
rs12563037	1	38258644	cg04496824	1	38276835	0.038	2.79791e-14	G	C	+	0.516 (765)	0.531 (669)	0.552 (109)	MTF1	3'UTR	S_Shelf
rs3795494	1	38271495	cg12548638	1	38226812	0.098	3.02616e-34	A	G	+	0.524 (370)	0.565 (790)	0.611 (328)	EPHA10	3'UTR	N_Shore
rs3795494	1	38271495	cg00095214	1	38272200	0.052	1.82615e-18	A	G	+	0.861 (371)	0.871 (790)	0.88 (328)	C1orf122	TSS1500	N_Shore
rs3795494	1	38271495	cg23262274	1	38412519	0.106	4.07096e-37	A	G	+	0.264 (371)	0.286 (790)	0.299 (328)	INPP5B	5'UTR
rs3795494	1	38271495	cg10784030	1	38412688	0.067	9.37493e-24	A	G	+	0.113 (371)	0.131 (790)	0.139 (328)	INPP5B	5'UTR
rs16824514	1	38395947	cg18876826	1	38396334	0.052	1.19316e-17	T	A	-	0.198 (649)	0.178 (629)	0.142 (128)	INPP5B	Body	N_Shore
rs16824514	1	38395947	cg17949727	1	38412684	0.085	3.57629e-28	T	A	+	0.114 (649)	0.135 (629)	0.149 (128)	INPP5B	5'UTR
rs16824514	1	38395947	cg05749969	1	38412711	0.092	2.47689e-30	T	A	+	0.266 (649)	0.295 (629)	0.31 (128)	INPP5B	5'UTR
rs16824514	1	38395947	cg02309273	1	38412744	0.069	7.54589e-23	T	A	+	0.153 (649)	0.175 (629)	0.187 (128)	INPP5B	TSS200
rs1050257	1	38423588	cg16585132	1	38464943	0.164	4.33032e-59	A	G	-	0.903 (1140)	0.862 (345)	0.831 (20)	FHL3	Body	S_Shelf
rs1050257	1	38423588	cg08423562	1	38466544	0.057	1.8315e-20	A	G	-	0.503 (1140)	0.484 (345)	0.463 (20)	FHL3	5'UTR
rs10890238	1	38445654	cg05202204	1	38460950	0.557	5.98467e-254	T	A	-	0.56 (449)	0.471 (730)	0.366 (286)			N_Shore
rs10890238	1	38445654	cg09847153	1	38461540	0.514	3.19052e-225	T	A	-	0.692 (449)	0.561 (730)	0.443 (286)			N_Shore
rs10890238	1	38445654	cg17077180	1	38461687	0.52	3.24036e-229	T	A	-	0.687 (449)	0.594 (730)	0.518 (286)			Island
rs10890238	1	38445654	cg18451016	1	38461880	0.541	3.18678e-243	T	A	-	0.853 (449)	0.71 (730)	0.537 (286)			Island
rs10890238	1	38445654	cg04673462	1	38461896	0.406	4.55515e-163	T	A	-	0.691 (449)	0.632 (730)	0.559 (286)			Island
rs10890238	1	38445654	cg26528311	1	38462546	0.167	2.37236e-58	T	A	-	0.507 (449)	0.495 (730)	0.474 (286)	FHL3	3'UTR	S_Shore
rs10890238	1	38445654	cg24519393	1	38470540	0.168	5.84377e-59	T	A	-	0.153 (449)	0.122 (730)	0.08 (286)	FHL3	5'UTR	N_Shore
rs10890238	1	38445654	cg27018070	1	38470578	0.081	8.29377e-28	T	A	-	0.039 (449)	0.032 (730)	0.025 (286)	FHL3	5'UTR	N_Shore
rs10890238	1	38445654	cg20207890	1	38470622	0.06	8.80034e-21	T	A	-	0.065 (449)	0.059 (730)	0.048 (286)	FHL3	5'UTR	Island
rs10890238	1	38445654	cg13207501	1	38470665	0.085	1.76474e-29	T	A	-	0.094 (449)	0.084 (730)	0.066 (286)	FHL3	5'UTR	Island
rs10890238	1	38445654	cg15632862	1	38471572	0.048	5.06445e-17	T	A	-	0.302 (449)	0.296 (729)	0.282 (286)	FHL3	TSS1500	S_Shore
rs10890238	1	38445654	cg13132404	1	38471629	0.031	2.09354e-11	T	A	-	0.898 (449)	0.894 (730)	0.887 (286)	FHL3	TSS1500	S_Shore
rs10890238	1	38445654	cg01941663	1	38476345	0.035	8.49984e-13	T	A	-	0.94 (449)	0.936 (730)	0.93 (286)			N_Shore
rs569791	1	38507495	cg10888390	1	38478117	0.056	2.71076e-19	G	A	-	0.05 (404)	0.042 (737)	0.034 (302)	UTP11L	TSS1500	Island
rs535056	1	38522092	cg17428744	1	38478083	0.091	1.3335e-31	T	C	-	0.217 (343)	0.193 (790)	0.164 (336)	UTP11L	TSS1500	Island
rs11205944	1	38536187	cg12622182	1	38513641	0.028	6.03298e-11	G	C	-	0.596 (1215)	0.58 (308)	0.579 (18)	POU3F1	TSS1500	Island
rs1564119	1	38657884	cg06542806	1	38606161	0.026	4.36979e-10	G	A	-	0.936 (507)	0.927 (770)	0.92 (266)
rs6600377	1	38750269	cg19746897	1	38757741	0.044	2.26949e-16	T	C	+	0.349 (766)	0.367 (628)	0.377 (151)
rs6600377	1	38750269	cg16586530	1	38757902	0.087	2.0518e-31	T	C	+	0.411 (766)	0.435 (628)	0.462 (151)
rs913863	1	38791968	cg22443541	1	38843228	0.06	1.92253e-21	T	C	+	0.914 (636)	0.927 (708)	0.94 (169)
rs6701668	1	38845585	cg19904025	1	38837054	0.039	1.62533e-13	A	C	-	0.793 (339)	0.771 (758)	0.75 (326)
rs1329818	1	38936584	cg00817765	1	38940901	0.155	3.84526e-53	T	C	+	0.177 (747)	0.213 (578)	0.263 (115)			N_Shore
rs1329818	1	38936584	cg00073543	1	38941882	0.444	2.05791e-180	T	C	-	0.271 (747)	0.215 (578)	0.165 (115)			N_Shore
rs1329818	1	38936584	cg06086731	1	38942075	0.316	1.47732e-117	T	C	-	0.372 (747)	0.316 (578)	0.267 (115)			Island
rs1329818	1	38936584	cg02983950	1	38942220	0.398	4.11217e-156	T	C	-	0.166 (747)	0.111 (578)	0.065 (115)			Island
rs1329818	1	38936584	cg04406436	1	38942313	0.338	3.03129e-127	T	C	-	0.177 (747)	0.133 (578)	0.097 (115)			Island
rs1329817	1	38936977	cg03216506	1	38942581	0.071	3.79258e-24	G	A	-	0.68 (775)	0.653 (561)	0.632 (107)			S_Shore
rs12739450	1	39071180	cg07015554	1	39074102	0.195	3.27956e-72	G	A	-	0.192 (1001)	0.156 (483)	0.113 (49)
rs17484092	1	39147240	cg09814029	1	39212920	0.032	3.84906e-12	T	C	-	0.918 (1336)	0.896 (186)	0.884 (12)
rs7512634	1	39240157	cg18150908	1	39249425	0.159	4.42794e-58	C	T	+	0.205 (869)	0.291 (577)	0.357 (86)
rs7512634	1	39240157	cg26113488	1	39249433	0.177	6.3135e-65	C	T	+	0.207 (869)	0.297 (577)	0.369 (86)
rs7512634	1	39240157	cg14667685	1	39249604	0.117	5.04449e-42	C	T	+	0.39 (869)	0.482 (577)	0.553 (86)
rs7512634	1	39240157	cg12410921	1	39249664	0.092	3.66052e-33	C	T	+	0.481 (869)	0.516 (577)	0.544 (86)
rs880303	1	39340282	cg10557460	1	39339683	0.056	7.05984e-23	C	T	+	0.09 (485)	0.108 (849)	0.135 (397)	MYCBP	TSS1500	S_Shore
rs9438982	1	39358143	cg12065799	1	39324622	0.031	1.14203e-11	A	C	+	0.063 (677)	0.066 (663)	0.075 (161)	RRAGC	Body	N_Shore
rs4475740	1	39425489	cg25314315	1	39407387	0.042	1.31791e-15	G	A	-	0.888 (1272)	0.878 (250)	0.866 (13)	RHBDL2	1stExon
rs4475740	1	39425489	cg02910281	1	39407451	0.263	7.60022e-101	G	A	-	0.908 (1272)	0.865 (250)	0.825 (13)	RHBDL2	1stExon
rs4475740	1	39425489	cg10500653	1	39407651	0.393	2.55289e-164	G	A	-	0.813 (1272)	0.753 (250)	0.698 (13)	RHBDL2	TSS200
rs10888621	1	39472585	cg13549152	1	39456418	0.141	2.35604e-51	A	G	+	0.113 (604)	0.14 (697)	0.167 (238)	AKIRIN1	TSS1500	N_Shore
rs10888621	1	39472585	cg23093580	1	39491322	0.028	5.36793e-11	A	G	+	0.802 (604)	0.809 (698)	0.818 (238)	NDUFS5	TSS1500
rs10888621	1	39472585	cg07388493	1	39491459	0.102	4.53208e-37	A	G	+	0.471 (604)	0.497 (698)	0.523 (238)	NDUFS5	TSS1500
rs10888621	1	39472585	cg14656441	1	39500070	0.058	2.21579e-21	A	G	+	0.477 (604)	0.509 (698)	0.543 (238)	NDUFS5	Body
rs10888621	1	39472585	cg05005073	1	39513326	0.097	6.07059e-35	A	G	+	0.939 (604)	0.955 (698)	0.965 (238)
rs10888621	1	39472585	cg22233974	1	39546511	0.054	7.02975e-20	A	G	+	0.591 (604)	0.609 (698)	0.62 (238)	MACF1	TSS1500	N_Shore
rs10888621	1	39472585	cg00426822	1	39546536	0.051	1.02874e-18	A	G	+	0.645 (604)	0.666 (698)	0.683 (238)	MACF1	TSS1500	N_Shore
rs10888621	1	39472585	cg00503866	1	39546656	0.045	7.96857e-17	A	G	+	0.414 (604)	0.427 (698)	0.439 (238)	MACF1	TSS1500	N_Shore
rs7554809	1	39503878	cg07201754	1	39491318	0.06	5.47884e-22	C	T	-	0.895 (1089)	0.883 (413)	0.878 (42)	NDUFS5	TSS1500
rs364716	1	39560110	cg22174844	1	39570747	0.1	8.96804e-36	C	T	+	0.052 (608)	0.076 (735)	0.092 (182)	MACF1	Body	Island
rs4660543	1	39678990	cg24159575	1	39662235	0.042	2.50893e-15	A	G	+	0.115 (971)	0.129 (478)	0.142 (63)	MACF1	Body
rs4660543	1	39678990	cg18385671	1	39797026	0.112	7.09009e-40	A	G	-	0.968 (971)	0.96 (478)	0.946 (63)	MACF1	1stExon
rs668556	1	39914363	cg22367631	1	39569079	0.037	4.96181e-15	C	G	-	0.302 (510)	0.294 (854)	0.279 (319)	MACF1	Body	N_Shore
rs2275767	1	39945297	cg04287168	1	39956204	0.058	4.80939e-21	T	C	-	0.837 (692)	0.818 (687)	0.801 (150)	BMP8A	TSS1500	N_Shore
rs2275767	1	39945297	cg27567593	1	39956653	0.134	1.49533e-48	T	C	-	0.172 (692)	0.154 (687)	0.136 (150)	BMP8A	TSS1500	Island
rs2275767	1	39945297	cg13806070	1	39957390	0.05	2.38369e-18	T	C	-	0.075 (692)	0.068 (687)	0.062 (150)	BMP8A	1stExon	Island
rs2275767	1	39945297	cg03664992	1	39957393	0.044	2.95997e-16	T	C	-	0.094 (692)	0.088 (687)	0.081 (150)	BMP8A	1stExon	Island
rs1539435	1	39968824	cg21808448	1	39859609	0.05	2.81945e-18	G	A	-	0.977 (1280)	0.972 (248)	0.967 (9)	MACF1	Body
rs4660293	1	40028180	cg19379178	1	40019240	0.12	1.15195e-43	A	G	+	0.781 (914)	0.804 (551)	0.835 (79)	LOC728448	Body
rs4660293	1	40028180	cg10243676	1	40024971	0.05	2.47429e-18	A	G	-	0.691 (914)	0.66 (551)	0.617 (79)	LOC728448	Body
rs4660293	1	40028180	cg11704876	1	40025232	0.048	6.56462e-18	A	G	-	0.715 (914)	0.684 (551)	0.639 (79)	LOC728448	Body
rs4660293	1	40028180	cg22862450	1	40025411	0.055	4.1597e-20	A	G	-	0.812 (914)	0.79 (551)	0.757 (79)	LOC728448	TSS200
rs4660293	1	40028180	cg15057250	1	40025415	0.048	9.97056e-18	A	G	-	0.827 (914)	0.806 (551)	0.769 (79)	LOC728448	TSS200
rs4660293	1	40028180	cg02959988	1	40075124	0.36	1.46343e-147	A	G	-	0.939 (914)	0.87 (551)	0.783 (79)
rs4660293	1	40028180	cg15123755	1	40075810	0.273	2.98759e-106	A	G	-	0.897 (914)	0.863 (551)	0.82 (79)
rs7539261	1	40050503	cg09165041	1	40025882	0.04	1.58742e-14	T	A	-	0.817 (663)	0.806 (663)	0.797 (152)	LOC728448	TSS1500
rs12045644	1	40084488	cg19923532	1	39982450	0.116	2.08218e-41	G	T	-	0.984 (1240)	0.976 (256)	0.609 (14)	BMP8A	Body	S_Shore
rs12045644	1	40084488	cg10487067	1	40112140	0.041	5.35503e-15	G	T	+	0.67 (1240)	0.681 (256)	0.713 (15)
rs784595	1	40135017	cg19509030	1	40137913	0.075	3.84784e-27	T	C	+	0.087 (909)	0.102 (553)	0.114 (73)	NT5C1A	TSS1500	Island
rs784595	1	40135017	cg01656955	1	40137966	0.226	2.54396e-85	T	C	+	0.153 (909)	0.205 (553)	0.254 (73)	NT5C1A	TSS1500	Island
rs784595	1	40135017	cg18862767	1	40137970	0.193	1.50973e-71	T	C	+	0.132 (909)	0.191 (553)	0.247 (73)	NT5C1A	TSS1500	Island
rs784595	1	40135017	cg00990022	1	40138052	0.22	8.31407e-83	T	C	+	0.145 (909)	0.204 (553)	0.271 (73)	NT5C1A	TSS1500	Island
rs784595	1	40135017	cg06209491	1	40138402	0.575	1.34248e-279	T	C	+	0.402 (909)	0.503 (553)	0.617 (73)	NT5C1A	TSS1500	S_Shore
rs784600	1	40139553	cg08947181	1	40150278	0.051	1.93099e-20	C	T	+	0.848 (482)	0.856 (840)	0.868 (376)	HPCAL4	5'UTR	S_Shore
rs785108	1	40152676	cg24733934	1	40152179	0.037	5.74009e-14	C	T	-	0.661 (427)	0.651 (752)	0.634 (342)	HPCAL4	5'UTR	S_Shelf
rs477913	1	40153141	cg07478773	1	40041131	0.026	3.38288e-10	T	C	+	0.056 (1194)	0.06 (320)	0.068 (28)	PABPC4	Body	N_Shore
rs477913	1	40153141	cg18285309	1	40157229	0.04	5.7276e-15	T	C	-	0.02 (1194)	0.019 (320)	0.017 (28)	HPCAL4	TSS200	Island
rs538758	1	40155188	cg01775082	1	40157480	0.046	4.13826e-17	A	G	+	0.025 (693)	0.028 (680)	0.03 (173)	HPCAL4	TSS1500	Island
rs704771	1	40161013	cg13896192	1	40149432	0.051	1.59707e-18	G	A	+	0.744 (1077)	0.761 (415)	0.775 (37)	HPCAL4	Body	Island
rs704771	1	40161013	cg02495604	1	40158076	0.081	3.23351e-29	G	A	+	0.202 (1077)	0.218 (415)	0.235 (37)	HPCAL4	TSS1500	Island
rs1046988	1	40219065	cg01941586	1	40203715	0.026	3.64029e-10	C	T	-	0.965 (600)	0.961 (712)	0.958 (234)	PPIE	TSS1500	N_Shore
rs1046988	1	40219065	cg24920358	1	40204285	0.597	3.01676e-299	C	T	+	0.462 (600)	0.561 (712)	0.652 (234)	PPIE	TSS1500	N_Shore
rs1046988	1	40219065	cg19912559	1	40204330	0.405	7.217e-172	C	T	+	0.047 (600)	0.075 (712)	0.116 (234)	PPIE	TSS200	Island
rs1046988	1	40219065	cg12051614	1	40205236	0.183	3.01709e-68	C	T	+	0.537 (600)	0.571 (712)	0.612 (234)	PPIE/PPIE	5'UTR/Body	S_Shore
rs502657	1	40221855	cg15475427	1	39979401	0.662	0	G	C	-	0.975 (1059)	0.881 (431)	0.693 (52)	BMP8A	Body	N_Shore
rs230275	1	40301897	cg04218880	1	40388264	0.096	9.42134e-33	G	C	-	0.929 (949)	0.911 (421)	0.893 (73)
rs2294814	1	40319587	cg00295382	1	40364870	0.084	7.66186e-30	A	C	+	0.964 (447)	0.969 (720)	0.973 (335)	MYCL1	Body	N_Shore
rs7523024	1	40346001	cg04921771	1	40349687	0.03	1.66859e-11	A	C	-	0.847 (549)	0.837 (721)	0.829 (275)	TRIT1	TSS1500	S_Shore
rs7523024	1	40346001	cg01847380	1	40366596	0.036	1.41968e-13	A	C	-	0.268 (549)	0.257 (721)	0.245 (275)	MYCL1	Body	Island
rs7533329	1	40346129	cg04599922	1	40348330	0.073	3.30164e-26	G	C	+	0.668 (545)	0.687 (716)	0.709 (270)	TRIT1	Body	N_Shore
rs7542907	1	40391752	cg14963928	1	40392088	0.753	0	C	T	+	0.513 (834)	0.673 (591)	0.793 (114)
rs3122411	1	40503779	cg13451356	1	40598648	0.119	2.14234e-43	G	A	+	0.621 (1081)	0.657 (412)	0.697 (52)			Island
rs4366310	1	40515346	cg23639565	1	40507857	0.185	1.58442e-65	T	C	+	0.267 (1198)	0.342 (257)	0.37 (15)	CAP1	5'UTR	S_Shore
rs16826856	1	40534842	cg18212197	1	40563405	0.035	3.46636e-13	T	A	-	0.087 (1331)	0.073 (172)	0.047 (5)	PPT1	TSS1500	S_Shore
rs3131650	1	40555723	cg22716190	1	40560154	0.569	8.31132e-276	G	T	-	0.981 (831)	0.958 (580)	0.918 (128)	PPT1	Body	N_Shelf
rs4660383	1	40559248	cg04560534	1	40557841	0.039	1.64589e-14	G	T	+	0.97 (1233)	0.975 (296)	0.979 (12)	PPT1	Body
rs10493089	1	40584798	cg20929609	1	40626736	0.138	1.93458e-47	G	A	-	0.67 (1191)	0.621 (254)	0.585 (11)	RLF	TSS1500	N_Shore
rs6700346	1	40588548	cg07405182	1	40598455	0.103	2.96021e-37	C	T	+	0.753 (937)	0.792 (509)	0.855 (97)			N_Shore
rs6700346	1	40588548	cg16555417	1	40598772	0.506	3.3698e-232	C	T	+	0.444 (937)	0.532 (509)	0.636 (97)			Island
rs6700346	1	40588548	cg16458866	1	40598779	0.14	3.89323e-51	C	T	+	0.547 (937)	0.589 (509)	0.64 (97)			Island
rs6700346	1	40588548	cg08166631	1	40599011	0.08	6.87917e-29	C	T	+	0.923 (937)	0.94 (509)	0.958 (97)			Island
rs209918	1	40777842	cg22030684	1	40781708	0.049	2.14364e-17	A	G	-	0.059 (867)	0.056 (521)	0.052 (78)	COL9A2	Body	Island
rs209918	1	40777842	cg16989117	1	40781907	0.03	5.18538e-11	A	G	-	0.207 (867)	0.197 (522)	0.183 (78)	COL9A2	Body	Island
rs364798	1	40799427	cg18186394	1	40783185	0.307	3.73854e-121	G	A	-	0.33 (775)	0.269 (634)	0.227 (130)	COL9A2	TSS1500	S_Shore
rs364798	1	40799427	cg12733396	1	40783234	0.235	3.75603e-89	G	A	-	0.884 (775)	0.823 (634)	0.769 (130)	COL9A2	TSS1500	S_Shore
rs364798	1	40799427	cg04100190	1	40783264	0.31	9.25955e-123	G	A	-	0.861 (775)	0.814 (634)	0.776 (130)	COL9A2	TSS1500	S_Shore
rs375007	1	40799989	cg14844588	1	40783039	0.036	9.25155e-14	G	A	-	0.136 (774)	0.126 (644)	0.118 (127)	COL9A2	TSS200	Island
rs375007	1	40799989	cg23847109	1	40783060	0.144	7.37091e-53	G	A	-	0.325 (774)	0.266 (644)	0.245 (127)	COL9A2	TSS200	Island
rs2235701	1	40883095	cg11211040	1	40766357	0.098	2.10579e-35	C	T	+	0.854 (1225)	0.873 (286)	0.89 (27)	COL9A2	3'UTR	N_Shelf
rs2235702	1	40883132	cg06470943	1	40839093	0.038	2.96863e-14	A	G	+	0.413 (1217)	0.448 (314)	0.491 (15)	SMAP2	TSS1500	N_Shore
rs4660411	1	40953925	cg12284854	1	40939078	0.039	2.83422e-14	G	A	-	0.747 (679)	0.731 (690)	0.715 (141)			N_Shelf
rs2184878	1	40994050	cg22024760	1	40942625	0.215	6.59972e-81	T	C	+	0.038 (1020)	0.055 (464)	0.067 (59)	ZNF642	TSS1500	N_Shore
rs2184878	1	40994050	cg14198472	1	40942646	0.296	2.24895e-116	T	C	+	0.046 (1020)	0.064 (464)	0.082 (59)	ZNF642	TSS1500	N_Shore
rs16827359	1	41001438	cg14663951	1	41024617	0.05	1.37879e-18	C	G	+	0.962 (1121)	0.966 (399)	0.971 (24)
rs6700711	1	41005205	cg20155064	1	40980814	0.156	3.56953e-57	C	A	-	0.991 (603)	0.988 (727)	0.984 (207)	DEM1	Body
rs7553191	1	41093908	cg07215407	1	41131559	0.028	4.52181e-11	G	A	+	0.023 (657)	0.024 (694)	0.025 (194)	RIMS3	TSS1500	S_Shore
rs1534955	1	41107699	cg27180009	1	41116256	0.165	1.23732e-59	C	G	-	0.892 (749)	0.883 (649)	0.875 (116)	RIMS3	5'UTR	N_Shelf
rs1534955	1	41107699	cg09845314	1	41119634	0.267	1.28753e-101	C	G	+	0.418 (749)	0.463 (649)	0.498 (116)	RIMS3	5'UTR	N_Shore
rs1534955	1	41107699	cg16359657	1	41119931	0.1	1.50626e-35	C	G	+	0.716 (749)	0.746 (649)	0.774 (116)	RIMS3	5'UTR	Island
rs1534955	1	41107699	cg02369542	1	41119940	0.082	3.27909e-29	C	G	+	0.745 (749)	0.777 (649)	0.791 (116)	RIMS3	5'UTR	Island
rs1534955	1	41107699	cg16328007	1	41119988	0.111	1.03893e-39	C	G	+	0.642 (749)	0.685 (649)	0.716 (116)	RIMS3	5'UTR	Island
rs518437	1	41132175	cg11524422	1	41120824	0.032	7.32359e-12	A	G	+	0.931 (1133)	0.937 (341)	0.941 (26)	RIMS3	5'UTR	S_Shore
rs556875	1	41154243	cg14796708	1	41157075	0.044	5.71877e-16	C	A	+	0.068 (902)	0.079 (510)	0.088 (76)	LOC100130557/NFYC/NFYC	Body/TSS1500/TSS200	N_Shore
rs7519348	1	41160204	cg15986668	1	41156730	0.049	9.51966e-18	G	A	+	0.657 (635)	0.677 (691)	0.705 (185)	LOC100130557/NFYC	Body/TSS1500	N_Shore
rs2744808	1	41177943	cg13396354	1	41153348	0.037	6.06551e-14	C	T	-	0.983 (948)	0.981 (514)	0.979 (82)			N_Shelf
rs2251413	1	41245859	cg06885782	1	41248209	0.111	3.60983e-45	A	C	-	0.694 (961)	0.671 (644)	0.656 (122)	KCNQ4	TSS1500	N_Shore
rs12408769	1	41270163	cg06724462	1	41266297	0.043	4.15589e-16	T	A	-	0.873 (601)	0.864 (715)	0.861 (226)	KCNQ4	Body	N_Shore
rs6661888	1	41281595	cg11168433	1	41283979	0.129	3.91787e-47	G	A	+	0.201 (1131)	0.265 (389)	0.3 (25)	KCNQ4	Body	Island
rs11209104	1	41349252	cg13472192	1	41350014	0.033	4.35159e-12	A	T	-	0.111 (771)	0.092 (595)	0.08 (124)			Island
rs12751530	1	41356780	cg27571590	1	41353616	0.071	7.25002e-26	A	G	-	0.907 (1197)	0.885 (335)	0.854 (11)			S_Shelf
rs12066993	1	41427973	cg00594952	1	41130641	0.031	7.4868e-12	T	A	+	0.893 (962)	0.903 (507)	0.912 (74)	RIMS3	5'UTR	N_Shore
rs12066993	1	41427973	cg16906229	1	41283773	0.049	3.94924e-18	T	A	+	0.502 (962)	0.52 (507)	0.537 (74)	KCNQ4	Body	N_Shore
rs12066993	1	41427973	cg19689322	1	41284639	0.044	1.50011e-16	T	A	+	0.125 (962)	0.139 (507)	0.152 (74)	KCNQ4	Body	N_Shore
rs12066993	1	41427973	cg13426079	1	41284948	0.217	6.88716e-82	T	A	+	0.541 (962)	0.603 (507)	0.666 (74)	KCNQ4	Body	Island
rs12066993	1	41427973	cg20276780	1	41303356	0.068	5.86809e-25	T	A	+	0.833 (962)	0.865 (507)	0.896 (74)	KCNQ4	Body	Island
rs12066993	1	41427973	cg07906262	1	41303570	0.125	2.31054e-45	T	A	+	0.635 (962)	0.676 (507)	0.714 (74)	KCNQ4	Body	Island
rs12066993	1	41427973	cg19276343	1	41303922	0.087	1.10068e-31	T	A	+	0.857 (962)	0.88 (507)	0.897 (74)	KCNQ4	Body	Island
rs12066993	1	41427973	cg08719289	1	41328378	0.062	1.11029e-22	T	A	-	0.059 (962)	0.049 (507)	0.04 (74)	CITED4	TSS1500	S_Shore
rs12066993	1	41427973	cg10705800	1	41328420	0.071	5.73998e-26	T	A	-	0.117 (962)	0.1 (507)	0.079 (74)	CITED4	TSS1500	S_Shore
rs12066993	1	41427973	cg11152463	1	41350406	0.138	1.8095e-50	T	A	+	0.889 (962)	0.909 (507)	0.931 (74)			S_Shore
rs12066993	1	41427973	cg10122267	1	41444691	0.069	5.6687e-25	T	A	+	0.741 (962)	0.763 (507)	0.786 (74)	CTPS	TSS1500	N_Shore
rs12066993	1	41427973	cg01002622	1	41444693	0.078	1.69739e-28	T	A	+	0.696 (962)	0.725 (507)	0.753 (74)	CTPS	TSS1500	N_Shore
rs12066993	1	41427973	cg08114812	1	41445105	0.034	8.0943e-13	T	A	-	0.039 (962)	0.037 (507)	0.034 (74)	CTPS	1stExon	Island
rs7533657	1	41433484	cg24141382	1	41446726	0.083	5.11811e-30	C	T	+	0.537 (729)	0.555 (642)	0.571 (170)	CTPS	5'UTR	S_Shore
rs10489522	1	41504442	cg15962197	1	41704561	0.049	3.74768e-17	A	T	+	0.432 (887)	0.443 (491)	0.474 (76)	SCMH1	5'UTR	N_Shelf
rs3766321	1	41565854	cg00328724	1	41444812	0.038	2.69867e-14	C	G	-	0.305 (1239)	0.286 (273)	0.28 (20)	CTPS	TSS200	N_Shore
rs3766321	1	41565854	cg22005565	1	41487437	0.251	1.07436e-95	C	G	-	0.979 (1239)	0.966 (273)	0.947 (20)	SLFNL1	TSS200	S_Shelf
rs2300648	1	41569488	cg08733496	1	41487093	0.037	3.77029e-14	T	C	-	0.897 (1246)	0.888 (279)	0.879 (19)	SLFNL1	5'UTR	S_Shelf
rs2300648	1	41569488	cg02331769	1	41487940	0.049	3.67762e-18	T	C	-	0.876 (1246)	0.862 (279)	0.839 (19)	SLFNL1	TSS1500
rs11209531	1	41571021	cg03387723	1	41708464	0.292	4.79306e-114	C	T	-	0.776 (1192)	0.714 (330)	0.664 (15)	SCMH1	TSS1500	S_Shore
rs11209531	1	41571021	cg01961153	1	41826446	0.038	3.19187e-14	C	T	+	0.465 (1192)	0.49 (330)	0.527 (15)			N_Shore
rs16828117	1	41794518	cg20697417	1	41786797	0.082	1.8433e-28	T	G	-	0.662 (1108)	0.642 (339)	0.65 (35)
rs4660522	1	41804234	cg14498674	1	41707653	0.24	2.50765e-91	A	C	+	0.037 (1348)	0.22 (192)	0.794 (2)	SCMH1	5'UTR	Island
rs4660522	1	41804234	cg19471466	1	41828130	0.371	1.83356e-153	A	C	+	0.075 (1348)	0.36 (192)	0.777 (2)			Island
rs12047439	1	41809640	cg16648318	1	41825198	0.028	1.83604e-10	T	A	-	0.955 (924)	0.951 (513)	0.948 (62)			N_Shore
rs10749805	1	41850182	cg13552712	1	41829983	0.032	2.55843e-12	A	G	+	0.855 (510)	0.862 (755)	0.867 (281)			N_Shore
rs10749805	1	41850182	cg03678139	1	41832388	0.041	2.0758e-15	A	G	-	0.037 (510)	0.034 (755)	0.032 (281)			Island
rs10749805	1	41850182	cg11735311	1	41832649	0.102	4.38246e-37	A	G	-	0.239 (510)	0.209 (755)	0.179 (281)			S_Shore
rs10749805	1	41850182	cg01193554	1	41846683	0.323	2.19003e-129	A	G	+	0.159 (510)	0.195 (755)	0.231 (281)			N_Shore
rs10749805	1	41850182	cg19619003	1	41846758	0.115	1.11596e-41	A	G	+	0.544 (510)	0.558 (755)	0.573 (281)			N_Shore
rs10749805	1	41850182	cg00596048	1	41847267	0.186	3.76638e-69	A	G	+	0.07 (510)	0.093 (755)	0.128 (281)			Island
rs10749805	1	41850182	cg06359703	1	41847297	0.133	1.04722e-48	A	G	+	0.065 (510)	0.09 (755)	0.118 (281)			Island
rs10749805	1	41850182	cg08462924	1	41848221	0.449	1.06676e-196	A	G	-	0.138 (510)	0.092 (755)	0.044 (281)			Island
rs10749805	1	41850182	cg03893446	1	41848436	0.084	1.12472e-30	A	G	-	0.052 (510)	0.044 (755)	0.036 (281)			Island
rs2886109	1	41854217	cg01715384	1	41853403	0.082	1.08142e-29	C	T	+	0.464 (723)	0.479 (675)	0.493 (146)
rs3845572	1	41864364	cg19309616	1	41851836	0.075	6.21095e-26	C	T	-	0.756 (1039)	0.726 (390)	0.689 (28)			S_Shelf
rs4262533	1	41904847	cg17016894	1	41889466	0.029	2.47282e-11	G	A	-	0.626 (608)	0.609 (691)	0.601 (236)			Island
rs4262533	1	41904847	cg20078206	1	41889625	0.041	2.23382e-15	G	A	-	0.93 (608)	0.921 (691)	0.915 (236)			Island
rs4262533	1	41904847	cg27521109	1	41892144	0.047	2.6933e-17	G	A	+	0.708 (608)	0.719 (691)	0.733 (236)			S_Shelf
rs4262533	1	41904847	cg25193276	1	41901646	0.356	5.66588e-145	G	A	+	0.508 (608)	0.57 (691)	0.628 (236)
rs2991345	1	41969327	cg20367961	1	41950237	0.049	2.95601e-18	T	C	-	0.808 (393)	0.79 (764)	0.769 (389)	EDN2	1stExon
rs2991345	1	41969327	cg27238470	1	41950325	0.073	1.07139e-26	T	C	-	0.8 (393)	0.779 (764)	0.755 (389)	EDN2	1stExon
rs2991345	1	41969327	cg08460875	1	41950362	0.078	2.59269e-28	T	C	-	0.691 (393)	0.669 (764)	0.647 (389)	EDN2	TSS200
rs2991345	1	41969327	cg27438425	1	41952221	0.077	4.943e-28	T	C	-	0.488 (393)	0.463 (764)	0.431 (389)
rs2991345	1	41969327	cg20239017	1	41961110	0.104	1.26895e-37	T	C	-	0.707 (393)	0.691 (764)	0.674 (389)			N_Shore
rs1123483	1	42114198	cg16523490	1	42115829	0.208	2.59481e-76	G	A	-	0.783 (637)	0.754 (699)	0.731 (171)	HIVEP3	5'UTR
rs1123483	1	42114198	cg08484188	1	42131367	0.042	1.97969e-15	G	A	+	0.949 (637)	0.955 (699)	0.959 (171)	HIVEP3	5'UTR	S_Shelf
rs871343	1	42230685	cg20492868	1	42202048	0.065	1.13194e-26	G	A	-	0.801 (701)	0.789 (816)	0.78 (214)	HIVEP3	5'UTR
rs972352	1	42297604	cg11256186	1	42288825	0.758	0	A	C	-	0.894 (1053)	0.775 (445)	0.628 (47)	HIVEP3	5'UTR
rs809173	1	42363381	cg14663208	1	42367407	0.033	8.54625e-13	A	G	-	0.833 (641)	0.818 (695)	0.799 (208)	HIVEP3	5'UTR
rs1408945	1	42364877	cg15482882	1	41981789	0.03	5.44885e-11	G	T	-	0.327 (516)	0.317 (669)	0.309 (271)	HIVEP3	Body	Island
rs1408945	1	42364877	cg19637387	1	41981860	0.035	1.05249e-12	G	T	-	0.281 (516)	0.273 (669)	0.265 (271)	HIVEP3	Body	Island
rs1408945	1	42364877	cg05388840	1	41981911	0.035	1.56083e-12	G	T	-	0.399 (516)	0.393 (669)	0.384 (271)	HIVEP3	Body	Island
rs1408945	1	42364877	cg11735008	1	42380309	0.118	1.32579e-40	G	T	+	0.586 (515)	0.63 (669)	0.667 (271)	HIVEP3	5'UTR	N_Shelf
rs783622	1	42366988	cg17804100	1	42277934	0.168	3.29548e-62	G	A	-	0.26 (498)	0.235 (724)	0.218 (323)	HIVEP3	5'UTR
rs783622	1	42366988	cg01465596	1	42381916	0.365	1.38195e-150	G	A	-	0.839 (498)	0.786 (724)	0.725 (323)	HIVEP3	5'UTR	N_Shore
rs783622	1	42366988	cg02031397	1	42383598	0.071	6.05176e-26	G	A	-	0.039 (498)	0.032 (724)	0.028 (323)	HIVEP3	5'UTR	N_Shore
rs783622	1	42366988	cg11424962	1	42383900	0.028	9.40765e-11	G	A	-	0.251 (498)	0.244 (724)	0.237 (323)	HIVEP3	5'UTR	Island
rs783622	1	42366988	cg16685388	1	42384056	0.333	3.22627e-134	G	A	-	0.269 (498)	0.209 (724)	0.134 (323)	HIVEP3	5'UTR	S_Shore
rs783622	1	42366988	cg23762517	1	42384310	0.418	6.45874e-179	G	A	-	0.664 (498)	0.556 (724)	0.455 (323)	HIVEP3/HIVEP3	1stExon/5'UTR	S_Shore
rs783622	1	42366988	cg25607920	1	42384365	0.405	6.68724e-172	G	A	-	0.623 (498)	0.495 (724)	0.372 (323)	HIVEP3/HIVEP3	1stExon/5'UTR	S_Shore
rs783622	1	42366988	cg26038582	1	42384390	0.407	1.09806e-172	G	A	-	0.703 (498)	0.582 (724)	0.465 (323)	HIVEP3/HIVEP3	1stExon/5'UTR	S_Shore
rs783622	1	42366988	cg03884592	1	42384474	0.429	7.61001e-185	G	A	-	0.44 (498)	0.348 (724)	0.264 (323)	HIVEP3/HIVEP3	1stExon/5'UTR	S_Shore
rs783622	1	42366988	cg15937073	1	42384564	0.452	1.98415e-198	G	A	-	0.528 (498)	0.442 (724)	0.367 (323)	HIVEP3	TSS200	S_Shore
rs783622	1	42366988	cg15644324	1	42384647	0.319	1.30364e-127	G	A	-	0.811 (498)	0.736 (724)	0.653 (322)	HIVEP3	TSS200	S_Shore
rs783622	1	42366988	cg17098103	1	42385160	0.172	1.70027e-63	G	A	-	0.923 (498)	0.896 (724)	0.875 (323)	HIVEP3	TSS1500	S_Shore
rs783622	1	42366988	cg15542713	1	42385581	0.114	1.79187e-41	G	A	-	0.549 (498)	0.499 (724)	0.444 (323)	HIVEP3	TSS1500	S_Shore
rs783622	1	42366988	cg16145216	1	42385662	0.119	2.75345e-43	G	A	-	0.382 (498)	0.356 (724)	0.326 (323)	HIVEP3	TSS1500	S_Shore
rs783622	1	42366988	cg24049493	1	42385941	0.127	2.31652e-46	G	A	-	0.28 (498)	0.228 (724)	0.18 (323)	HIVEP3	TSS1500	S_Shore
rs783622	1	42366988	cg07313701	1	42447165	0.18	1.27745e-66	G	A	-	0.316 (498)	0.286 (724)	0.255 (323)
rs10890176	1	42503950	cg00178427	1	42500551	0.061	2.06625e-22	C	A	-	0.915 (834)	0.899 (618)	0.883 (92)			N_Shore
rs1016867	1	42570803	cg22816091	1	42611670	0.215	8.38136e-80	G	A	+	0.636 (829)	0.725 (580)	0.796 (109)			Island
rs1016867	1	42570803	cg06092502	1	42611687	0.173	5.30494e-63	G	A	+	0.816 (829)	0.877 (580)	0.921 (109)			Island
rs6672120	1	42577444	cg24998527	1	42611607	0.225	4.9195e-85	C	T	+	0.512 (906)	0.637 (552)	0.769 (84)			Island
[truncated: 50,709 more rows]
