# Supplementary material for: Long-range epigenetic regulation is conferred by genetic variation located at thousands of independent loci
Source: Nat Commun. 2015 Feb 26;6:6326. doi: 10.1038/ncomms7326 (PMC4351585; doi:10.1038/ncomms7326)
Supplement: Supplementary Dataset 2 — List of significant distal (trans) SNP-CpG associations, cis- and transeQTLs. Tab 1 shows distal SNP-CpG pairs significant at FDR<5%, their positions, the the proportion of methylation variance explained by the SNP, the mean methylation values stratified by genotype and genome annotations; Tab 2 shows association between SNPs and expression of genes in cis in CD4 and CD8 cells; Tab 3 shows association between SNP and expression of genes in trans in CD4 and CD8 cells. [file ncomms7326-s3.xlsx]

## Sheet: distal SNP-CpG associations
											OFCCR									MARTHA						F5L
SNP	SNPChr	SNPPos	LD bin	LD range	CpG	CpGChr	CpGPos	Gene annotations	CpG location	CpG type	R2	Pv	FDR	Allele A	Allele B	Direction allele B	AA mean beta(N)	AB mean beta(N)	BB mean beta(N)	Allele A	Allele B	Direction allele B	Pv	FDR	Imputation R2	ProxySNP	Allele A	Allele B	Direction allele B	Pv	FDR	SNP-ProxySNP R2	SNP-ProxySNP Haplotypes
rs2141180	3	101179057	509	chr3:100963761-101306099	cg01268824	19	58220818	ZNF154	TSS1500	S_Shore	0.073	3.26e-29	5.09e-18	C	T	-	0.216 (656)	0.175 (798)	0.155 (247)	C	T	-	1.47e-07	2.8e-07	0.9994	rs7631506	C	A	-	6.1e-06	1.99e-05	0.98	CA:3/CC:452/TA:300/TC:3
rs2141180	3	101179057	509	chr3:100963761-101306099	cg01644850	19	58193231	ZNF551	TSS200	N_Shore	0.068	2.87e-27	4.48e-16	C	T	-	0.025 (656)	0.022 (799)	0.019 (247)	C	T	-	0.00614	0.00725125	0.9994	rs7631506	C	A	-	0.0700549	0.0941278	0.98	CA:3/CC:452/TA:300/TC:3
rs2141180	3	101179057	509	chr3:100963761-101306099	cg11294513	19	58220295	ZNF154	Body	Island	0.088	2.85e-35	4.44e-24	C	T	-	0.197 (656)	0.157 (799)	0.128 (247)	C	T	-	6.51e-07	1.16e-06	0.9994	rs7631506	C	A	-	6.93e-06	2.22e-05	0.98	CA:3/CC:452/TA:300/TC:3
rs2141180	3	101179057	509	chr3:100963761-101306099	cg15746696	19	58400494	ZNF814	TSS200	S_Shore	0.072	1.17e-28	1.82e-17	C	T	-	0.112 (656)	0.076 (799)	0.055 (247)	C	T	-	0.000865	0.00111072	0.9994	rs7631506	C	A	-	4.19e-05	0.000112509	0.98	CA:3/CC:452/TA:300/TC:3
rs2141180	3	101179057	509	chr3:100963761-101306099	cg27049766	19	58220516	ZNF154	5'UTR	Island	0.074	1.62e-29	2.52e-18	C	T	-	0.109 (656)	0.081 (799)	0.063 (247)	C	T	-	1.76e-06	2.99e-06	0.9994	rs7631506	C	A	-	2.75e-05	7.76e-05	0.98	CA:3/CC:452/TA:300/TC:3
rs2141180	3	101179057	509	chr3:100963761-101306099	cg27112264	19	58400504	ZNF814	TSS200	S_Shore	0.058	2.78e-23	4.33e-12	C	T	-	0.074 (656)	0.056 (799)	0.043 (247)	C	T	-	0.00054	0.000708592	0.9994	rs7631506	C	A	-	0.000628785	0.00131977	0.98	CA:3/CC:452/TA:300/TC:3
rs2553419	3	101068620	509	chr3:101011537-101270494	cg22510337	19	58399967	ZNF814	Body	Island	0.042	1.06e-15	0.00016502	T	C	+	0.04 (406)	0.047 (760)	0.065 (369)	T	C	+	0.423	0.434132	1	rs6765618	A	G	+	0.00800069	0.0131208	0.99	CG:313/CA:64/TG:1/TA:380
rs2682386	3	101068873	509	chr3:100963761-101306099	cg04684267	19	58694502	ZNF274/ZNF274	1stExon/5'UTR	Island	0.122	5.8e-44	9.04e-33	C	T	-	0.2 (588)	0.18 (716)	0.165 (230)	C	T	-	1.53e-07	2.9e-07	0.99395	rs7631506	C	A	-	2.01e-07	8.72e-07	0.96	CA:7/CC:449/TA:296/TC:6
rs2682386	3	101068873	509	chr3:100963761-101306099	cg24214260	19	58193221	ZNF551	TSS200	N_Shore	0.101	2.79e-36	4.35e-25	C	T	-	0.101 (588)	0.088 (716)	0.076 (230)	C	T	-	3.11e-05	4.63e-05	0.99395	rs7631506	C	A	-	0.0002583	0.000582934	0.96	CA:7/CC:449/TA:296/TC:6
rs2682386	3	101068873	509	chr3:100963761-101306099	cg26465391	19	58220773	ZNF154	TSS200	S_Shore	0.057	5.58e-21	8.7e-10	C	T	-	0.284 (588)	0.262 (716)	0.247 (230)	C	T	-	2.03e-07	3.81e-07	0.99395	rs7631506	C	A	-	1.64e-06	6.03e-06	0.96	CA:7/CC:449/TA:296/TC:6
rs2682386	3	101068873	509	chr3:100963761-101306099	cg27324426	19	58220837	ZNF154	TSS1500	S_Shore	0.087	1.62e-31	2.52e-20	C	T	-	0.197 (588)	0.16 (716)	0.134 (230)	C	T	-	1.34e-08	2.77e-08	0.99395	rs7631506	C	A	-	3.68e-08	1.85e-07	0.96	CA:7/CC:449/TA:296/TC:6
rs9859077	3	101136402	509	chr3:101011010-101306099	cg03085549	16	75150819	LDHD	TSS200	S_Shore	0.048	8.45e-18	1.32e-06	G	C	+	0.828 (661)	0.847 (703)	0.866 (179)	G	C	+	0.0903	0.0972595	0.9234	rs7631506	C	A	+	0.249464	0.293686	0.97	CA:270/CC:4/GA:33/GC:451
rs9859077	3	101136402	509	chr3:101011010-101306099	cg03234186	19	58220657	ZNF154	TSS200	S_Shore	0.12	9.69e-44	1.51e-32	G	C	-	0.199 (661)	0.149 (703)	0.112 (179)	G	C	-	8.56e-11	2.11e-10	0.9234	rs7631506	C	A	-	1.45e-12	1.38e-11	0.97	CA:270/CC:4/GA:33/GC:451
rs9859077	3	101136402	509	chr3:101011010-101306099	cg03743982	16	75150833	LDHD	TSS200	S_Shore	0.043	5.52e-16	8.6e-05	G	C	+	0.501 (661)	0.523 (703)	0.548 (179)	G	C	+	0.15	0.15931	0.9234	rs7631506	C	A	+	0.233666	0.276961	0.97	CA:270/CC:4/GA:33/GC:451
rs9859077	3	101136402	509	chr3:101011010-101306099	cg06458239	19	58038573	ZNF549	TSS200	Island	0.043	6.64e-16	0.000103549	G	C	-	0.189 (661)	0.173 (703)	0.147 (179)	G	C	-	0.0202	0.0227047	0.9234	rs7631506	C	A	-	0.332277	0.380871	0.97	CA:270/CC:4/GA:33/GC:451
rs9859077	3	101136402	509	chr3:101011010-101306099	cg06615754	19	58193071	ZNF551	TSS1500	N_Shore	0.147	1.24e-53	1.93e-42	G	C	-	0.273 (661)	0.224 (703)	0.17 (179)	G	C	-	2.11e-12	5.93e-12	0.9234	rs7631506	C	A	-	9.33e-12	7.77e-11	0.97	CA:270/CC:4/GA:33/GC:451
rs9859077	3	101136402	509	chr3:101011010-101306099	cg07172885	12	133757907	ZNF268	TSS200	N_Shore	0.041	3.11e-15	0.000485082	G	C	-	0.411 (660)	0.396 (699)	0.372 (178)	G	C	-	0.000385	0.000514458	0.9234	rs7631506	C	A	-	0.00114384	0.00225912	0.97	CA:270/CC:4/GA:33/GC:451
rs9859077	3	101136402	509	chr3:101011010-101306099	cg08668790	19	58220662	ZNF154	TSS200	S_Shore	0.092	2.56e-33	3.98e-22	G	C	-	0.176 (661)	0.134 (703)	0.104 (179)	G	C	-	5.3e-07	9.56e-07	0.9234	rs7631506	C	A	-	3.3e-07	1.36e-06	0.97	CA:270/CC:4/GA:33/GC:451
rs9859077	3	101136402	509	chr3:101011010-101306099	cg09899215	16	75150799	LDHD	TSS200	S_Shore	0.046	2.94e-17	4.58e-06	G	C	+	0.651 (661)	0.677 (703)	0.701 (179)	G	C	+	0.0225	0.0252223	0.9234	rs7631506	C	A	+	0.356937	0.406488	0.97	CA:270/CC:4/GA:33/GC:451
rs9859077	3	101136402	509	chr3:101011010-101306099	cg10729426	19	58038585	ZNF549	TSS200	Island	0.038	3.24e-14	0.00504364	G	C	-	0.127 (661)	0.117 (703)	0.107 (179)	G	C	-	0.0258	0.0287486	0.9234	rs7631506	C	A	-	0.0714117	0.0957292	0.97	CA:270/CC:4/GA:33/GC:451
rs9859077	3	101136402	509	chr3:101011010-101306099	cg16540789	16	75150784	LDHD	TSS200	S_Shore	0.043	3.59e-16	5.59e-05	G	C	+	0.673 (661)	0.699 (703)	0.721 (179)	G	C	+	0.0262	0.0291749	0.9234	rs7631506	C	A	+	0.00334066	0.00596791	0.97	CA:270/CC:4/GA:33/GC:451
rs9859077	3	101136402	509	chr3:101011010-101306099	cg22299467	19	58399865	ZNF814	Body	N_Shore	0.163	5.79e-60	9.03e-49	G	C	-	0.24 (661)	0.175 (703)	0.122 (179)	G	C	-	1.32e-11	3.44e-11	0.9234	rs7631506	C	A	-	1.35e-14	1.53e-13	0.97	CA:270/CC:4/GA:33/GC:451
rs9859077	3	101136402	509	chr3:101011010-101306099	cg24429836	16	75150744	LDHD	TSS200	S_Shore	0.038	2.3e-14	0.00357707	G	C	+	0.626 (661)	0.649 (703)	0.675 (179)	G	C	+	0.0668	0.0726954	0.9234	rs7631506	C	A	+	0.34038	0.389133	0.97	CA:270/CC:4/GA:33/GC:451
rs9859077	3	101136402	509	chr3:101011010-101306099	cg25400396	19	58400559	ZNF814	TSS200	S_Shore	0.121	4.97e-44	7.75e-33	G	C	-	0.328 (661)	0.29 (703)	0.25 (179)	G	C	-	1.18e-07	2.27e-07	0.9234	rs7631506	C	A	-	6.38e-12	5.47e-11	0.97	CA:270/CC:4/GA:33/GC:451
rs12933229	16	29182190	285	chr16:29093157-29236964	cg01325958	17	37793326	STARD3	TSS200	Island	0.303	1.25e-114	1.95e-103	T	C	+	0.023 (740)	0.028 (618)	0.034 (119)	T	C	+	1.13e-37	1.33e-36	1	rs252308	A	C	+	0.000364174	0.000801091	0.95	CC:233/CA:5/TC:154/TA:366
rs12933229	16	29182190	285	chr16:29093157-29236964	cg02201215	14	105714846	BRF1/BTBD6	TSS1500/TSS200	Island	0.395	1.29e-158	2.01e-147	T	C	+	0.062 (740)	0.095 (618)	0.123 (119)	T	C	+	6.01e-43	8.76e-42	1	rs252308	A	C	+	0.0338159	0.0480717	0.95	CC:233/CA:5/TC:154/TA:366
rs12933229	16	29182190	285	chr16:29093157-29236964	cg03944266	4	141445314	ELMOD2	TSS200	Island	0.09	2.68e-31	4.18e-20	T	C	+	0.017 (740)	0.019 (618)	0.021 (119)	T	C	+	3.68e-20	1.77e-19	1	rs252308	A	C	+	0.0036801	0.00647459	0.95	CC:233/CA:5/TC:154/TA:366
rs12933229	16	29182190	285	chr16:29093157-29236964	cg03969070	1	36851558	STK40	TSS200	Island	0.463	8.82e-196	1.38e-184	T	C	+	0.089 (740)	0.139 (618)	0.179 (119)	T	C	+	5.73e-45	9.07e-44	1	rs252308	A	C	+	0.00551474	0.00930712	0.95	CC:233/CA:5/TC:154/TA:366
rs12933229	16	29182190	285	chr16:29093157-29236964	cg07370464	17	43394456	MAP3K14	TSS200	Island	0.152	1.57e-53	2.45e-42	T	C	+	0.087 (740)	0.102 (618)	0.114 (119)	T	C	+	4.86e-32	4.36e-31	1	rs252308	A	C	+	0.00240758	0.00446006	0.95	CC:233/CA:5/TC:154/TA:366
rs12933229	16	29182190	285	chr16:29093157-29236964	cg07558894	7	98030477	BAIAP2L1	TSS200	S_Shore	0.066	5.44e-23	8.49e-12	T	C	+	0.087 (740)	0.095 (618)	0.1 (119)	T	C	+	6.41e-16	2.32e-15	1	rs252308	A	C	+	0.0108418	0.0170721	0.95	CC:233/CA:5/TC:154/TA:366
rs12933229	16	29182190	285	chr16:29093157-29236964	cg08071238	16	88137387			Island	0.085	1.46e-29	2.27e-18	T	C	-	0.914 (740)	0.908 (618)	0.897 (119)	T	C	-	1.48e-16	5.69e-16	1	rs252308	A	C	-	0.00113131	0.00223691	0.95	CC:233/CA:5/TC:154/TA:366
rs12933229	16	29182190	285	chr16:29093157-29236964	cg08519233	3	105085521	ALCAM	TSS200	N_Shore	0.141	2.53e-49	3.95e-38	T	C	+	0.069 (740)	0.078 (618)	0.084 (119)	T	C	+	4.59e-29	3.5e-28	1	rs252308	A	C	+	0.00359273	0.00635946	0.95	CC:233/CA:5/TC:154/TA:366
rs12933229	16	29182190	285	chr16:29093157-29236964	cg10748086	3	13009316	IQSEC1	Body	S_Shore	0.039	4.24e-14	0.00660194	T	C	+	0.029 (740)	0.031 (618)	0.031 (119)	T	C	+	2.73e-16	1.03e-15	1	rs252308	A	C	+	0.0513952	0.070638	0.95	CC:233/CA:5/TC:154/TA:366
rs12933229	16	29182190	285	chr16:29093157-29236964	cg11143796	4	178363279	AGA	Body	Island	0.275	3.48e-102	5.42e-91	T	C	+	0.04 (740)	0.052 (618)	0.065 (119)	T	C	+	3.2e-50	5.9e-49	1	rs252308	A	C	+	1.99e-06	7.18e-06	0.95	CC:233/CA:5/TC:154/TA:366
rs12933229	16	29182190	285	chr16:29093157-29236964	cg13921324	7	99769118	GPC2	Body	Island	0.115	5.19e-40	8.09e-29	T	C	+	0.201 (740)	0.214 (618)	0.229 (119)	T	C	+	6.25e-35	6.39e-34	1	rs252308	A	C	+	0.00224379	0.00420711	0.95	CC:233/CA:5/TC:154/TA:366
rs12933229	16	29182190	285	chr16:29093157-29236964	cg16383001	1	100435543	SLC35A3	5'UTR	Island	0.273	2.66e-101	4.15e-90	T	C	+	0.029 (740)	0.036 (618)	0.044 (119)	T	C	+	1.16e-47	2.01e-46	1	rs252308	A	C	+	8.25e-07	3.23e-06	0.95	CC:233/CA:5/TC:154/TA:366
rs12933229	16	29182190	285	chr16:29093157-29236964	cg16510040	1	40042432	PABPC4/PABPC4	1stExon/5'UTR	Island	0.197	1.96e-70	3.05e-59	T	C	+	0.202 (740)	0.247 (618)	0.287 (119)	T	C	+	6.19e-23	3.4e-22	1	rs252308	A	C	+	0.0030154	0.00544274	0.95	CC:233/CA:5/TC:154/TA:366
rs12933229	16	29182190	285	chr16:29093157-29236964	cg17100696	17	71088862	SLC39A11	TSS200		0.048	6.13e-17	9.56e-06	T	C	+	0.042 (740)	0.045 (618)	0.047 (119)	T	C	+	8.02e-07	1.42e-06	1	rs252308	A	C	+	0.00398734	0.00695884	0.95	CC:233/CA:5/TC:154/TA:366
rs12933229	16	29182190	285	chr16:29093157-29236964	cg17746833	17	39805051			S_Shore	0.065	6.61e-23	1.03e-11	T	C	+	0.013 (740)	0.013 (618)	0.014 (119)	T	C	+	7.05e-25	4.24e-24	1	rs252308	A	C	+	0.00152768	0.00294696	0.95	CC:233/CA:5/TC:154/TA:366
rs12933229	16	29182190	285	chr16:29093157-29236964	cg21140353	5	179285936	C5orf45	TSS200	Island	0.147	1.44e-51	2.24e-40	T	C	+	0.02 (740)	0.023 (618)	0.026 (119)	T	C	+	2.55e-31	2.23e-30	1	rs252308	A	C	+	2.8e-06	9.78e-06	0.95	CC:233/CA:5/TC:154/TA:366
rs12933229	16	29182190	285	chr16:29093157-29236964	cg21535156	7	1499152	MICALL2	TSS200	S_Shore	0.325	1.03e-124	1.6e-113	T	C	+	0.193 (740)	0.224 (618)	0.254 (119)	T	C	+	3.68e-26	2.39e-25	1	rs252308	A	C	+	2.81e-05	7.89e-05	0.95	CC:233/CA:5/TC:154/TA:366
rs12933229	16	29182190	285	chr16:29093157-29236964	cg23873523	11	2398502	CD81	TSS200	Island	0.201	7.92e-72	1.23e-60	T	C	+	0.02 (740)	0.023 (618)	0.027 (119)	T	C	+	7.71e-32	6.84e-31	1	rs252308	A	C	+	4.24e-07	1.72e-06	0.95	CC:233/CA:5/TC:154/TA:366
rs12933229	16	29182190	285	chr16:29093157-29236964	cg26487966	5	54469136	CDC20B	TSS200	Island	0.398	1.94e-160	3.02e-149	T	C	+	0.08 (740)	0.114 (618)	0.141 (119)	T	C	+	2.06e-55	4.61e-54	1	rs252308	A	C	+	1.43e-05	4.31e-05	0.95	CC:233/CA:5/TC:154/TA:366
rs12933229	16	29182190	285	chr16:29093157-29236964	cg27309189	16	1464772	UNKL	TSS200	S_Shore	0.197	1.35e-70	2.11e-59	T	C	+	0.055 (740)	0.067 (618)	0.079 (119)	T	C	+	4.37e-17	1.75e-16	1	rs252308	A	C	+	0.0154464	0.0235967	0.95	CC:233/CA:5/TC:154/TA:366
rs7203742	16	67605794	1026	chr16:67446037-67797573	cg03763300	8	69246056			S_Shelf	0.04	5.79e-15	0.000902785	C	T	+	0.847 (1176)	0.868 (343)	0.882 (17)	C	T	+	3.18e-06	5.27e-06	0.83691	rs7191281	A	G	+	0.0585499	0.0797158	1	CG:0/CA:662/TG:95/TA:1
rs7203742	16	67605794	1026	chr16:67446037-67797573	cg05529039	17	40995583	AOC2/PSME3	TSS1500/3'UTR		0.043	7.41e-16	0.000115445	C	T	+	0.515 (1176)	0.535 (343)	0.528 (17)	C	T	+	0.00247	0.00304573	0.83691	rs7191281	A	G	+	0.0400791	0.0561947	1	CG:0/CA:662/TG:95/TA:1
rs7203742	16	67605794	1026	chr16:67446037-67797573	cg06024215	17	75210996	SEC14L1/SEC14L1	3'UTR/Body	S_Shore	0.105	5.36e-38	8.35e-27	C	T	+	0.495 (1176)	0.518 (343)	0.53 (17)	C	T	+	1.37e-07	2.62e-07	0.83691	rs7191281	A	G	+	8.37e-07	3.27e-06	1	CG:0/CA:662/TG:95/TA:1
rs7203742	16	67605794	1026	chr16:67446037-67797573	cg07408456	19	15590532	PGLYRP2	TSS1500		0.038	2.18e-14	0.00340225	C	T	+	0.477 (1176)	0.495 (343)	0.499 (17)	C	T	+	1.11e-05	1.73e-05	0.83691	rs7191281	A	G	+	5.41e-09	3.1e-08	1	CG:0/CA:662/TG:95/TA:1
rs7203742	16	67605794	1026	chr16:67446037-67797573	cg08983279	16	46663534				0.036	1.72e-13	0.0268362	C	T	+	0.79 (1176)	0.812 (343)	0.822 (17)	C	T	+	5.32e-07	9.58e-07	0.83691	rs7191281	A	G	+	0.0154313	0.0235945	1	CG:0/CA:662/TG:95/TA:1
rs7203742	16	67605794	1026	chr16:67446037-67797573	cg11552868	11	128424176	ETS1	Body		0.096	1.22e-34	1.9e-23	C	T	+	0.806 (1176)	0.835 (343)	0.857 (17)	C	T	+	2.66e-10	6.27e-10	0.83691	rs7191281	A	G	+	0.00231015	0.00431422	1	CG:0/CA:662/TG:95/TA:1
rs7203742	16	67605794	1026	chr16:67446037-67797573	cg11614513	3	48193276				0.036	1.96e-13	0.0305636	C	T	+	0.369 (1176)	0.386 (343)	0.403 (17)	C	T	+	0.000507	0.000666854	0.83691	rs7191281	A	G	+	8.96e-06	2.78e-05	1	CG:0/CA:662/TG:95/TA:1
rs7203742	16	67605794	1026	chr16:67446037-67797573	cg12347757	7	139779027				0.075	4.3e-27	6.7e-16	C	T	+	0.531 (1176)	0.546 (343)	0.563 (17)	C	T	+	5.93e-06	9.53e-06	0.83691	rs7191281	A	G	+	2.16e-06	7.75e-06	1	CG:0/CA:662/TG:95/TA:1
rs7203742	16	67605794	1026	chr16:67446037-67797573	cg13120986	12	7168012	C1S/C1S	1stExon/5'UTR		0.04	5.67e-15	0.000883164	C	T	+	0.246 (1176)	0.271 (343)	0.28 (17)	C	T	+	3.02e-06	5.02e-06	0.83691	rs7191281	A	G	+	0.152134	0.188945	1	CG:0/CA:662/TG:95/TA:1
rs7203742	16	67605794	1026	chr16:67446037-67797573	cg13957175	9	139233849	GPSM1	Body	N_Shelf	0.047	3.07e-17	4.78e-06	C	T	+	0.556 (1176)	0.571 (343)	0.586 (17)	C	T	+	3.34e-08	6.71e-08	0.83691	rs7191281	A	G	+	0.0830453	0.109801	1	CG:0/CA:662/TG:95/TA:1
rs7203742	16	67605794	1026	chr16:67446037-67797573	cg14485097	7	4671479				0.058	4.03e-21	6.27e-10	C	T	+	0.505 (1176)	0.539 (343)	0.556 (17)	C	T	+	2.04e-10	4.86e-10	0.83691	rs7191281	A	G	+	0.00558157	0.00941078	1	CG:0/CA:662/TG:95/TA:1
rs7203742	16	67605794	1026	chr16:67446037-67797573	cg23263226	17	78226839	SLC26A11	3'UTR		0.041	2.85e-15	0.000444593	C	T	+	0.259 (1176)	0.293 (343)	0.294 (17)	C	T	+	2.02e-06	3.41e-06	0.83691	rs7191281	A	G	+	0.657784	0.698745	1	CG:0/CA:662/TG:95/TA:1
rs7203742	16	67605794	1026	chr16:67446037-67797573	cg26464586	6	43921712				0.043	4.05e-16	6.31e-05	C	T	+	0.801 (1176)	0.814 (343)	0.813 (17)	C	T	+	0.000158	0.000220621	0.83691	rs7191281	A	G	+	0.00383945	0.00670748	1	CG:0/CA:662/TG:95/TA:1
rs7203742	16	67605794	1026	chr16:67446037-67797573	cg27665985	15	66116727				0.038	2.33e-14	0.00362804	C	T	+	0.497 (1176)	0.516 (343)	0.509 (17)	C	T	+	0.000114	0.000161196	0.83691	rs7191281	A	G	+	0.0441258	0.0615216	1	CG:0/CA:662/TG:95/TA:1
rs10001263	4	74508	1	chr4:68786-135694	cg22876092	10	88126287	GRID1	TSS200	Island	0.214	6.64e-79	1.04e-67	G	A	-	0.156 (1238)	0.133 (258)	0.091 (14)	G	A	-	4.87e-21	2.5e-20	0.99017	rs7693241	A	G	+	0.375531	0.425077	0.35	AG:51/AA:9/GG:685/GA:13
rs10004789	4	190930894	2	chr4:190769138-190945478	cg22165279	10	135436174			Island	0.187	1.12e-67	1.74e-56	A	G	+	0.431 (662)	0.451 (692)	0.478 (151)							rs9917993	A	C	+	0.00241709	0.0044647	0.91	AC:81/AA:2/GC:6/GA:27
rs10030475	4	70807771	3	chr4:70765008-70929843	cg09274819	6	28834298			S_Shelf	0.035	1.59e-14	0.00247223	C	T	-	0.287 (629)	0.282 (792)	0.274 (260)	C	T	-	0.00121	0.00153492	1	rs776854	A	C	-	0.000716024	0.00147745	0.97	CA:433/CC:9/TA:5/TC:311
rs10035149	5	6363726	4	chr5:6339786-6416424	cg01968728	2	241609475			N_Shelf	0.181	2.61e-64	4.07e-53	G	A	+	0.965 (1142)	0.975 (317)	0.984 (17)	G	A	+	3.77e-15	1.27e-14	0.98677	rs7726893	G	A	+	0.00493706	0.0084303	0.98	AG:1/AA:81/GG:668/GA:8
rs1004574	14	101178067	5	chr14:101156585-101186641	cg08706567	1	43814983	MPL	Body	Island	0.055	2.99e-20	4.66e-09	G	C	-	0.624 (1166)	0.573 (345)	0.558 (22)	G	C	-	0.000178	0.000247517	0.95645	rs7156824	C	A	-	0.423834	0.471529	0.97	CA:112/CC:8/GA:2/GC:636
rs1004574	14	101178067	5	chr14:101156585-101186641	cg11839415	1	43814764	MPL	Body	Island	0.053	2.64e-19	4.11e-08	G	C	-	0.785 (1166)	0.744 (345)	0.723 (22)	G	C	-	0.000242	0.000331023	0.95645	rs7156824	C	A	-	0.789172	0.816483	0.97	CA:112/CC:8/GA:2/GC:636
rs1004574	14	101178067	5	chr14:101156585-101186641	cg27475923	11	63530997	C11orf95	Body	Island	0.037	9.01e-14	0.0140486	G	C	-	0.959 (1166)	0.944 (345)	0.94 (22)	G	C	-	0.00382	0.00461205	0.95645	rs7156824	C	A	-	0.222585	0.265636	0.97	CA:112/CC:8/GA:2/GC:636
rs10069751	5	55345347	6	chr5:55345347-55345347	cg13950403	5	153418565	FAM114A2/MFAP3/MFAP3/MFAP3	TSS200/1stExon/5'UTR/Body	Island	0.049	6.62e-17	1.03e-05	G	T	-	0.026 (684)	0.024 (612)	0.022 (142)	G	T	-	0.000288	0.000391708	0.76849	rs2112979	A	G	-	0.592379	0.637834	0.55	GA:444/GG:64/TA:98/TG:152
rs1009539	12	63414655	7	chr12:63373400-63447261	cg22491629	6	157744540	C6orf35	5'UTR	Island	0.556	1.46e-259	2.28e-248	C	T	-	0.256 (1153)	0.206 (331)	0.103 (16)	C	T	-	4.05e-57	9.7e-56	0.99027	rs699608	G	A	-	2.6e-09	1.57e-08	0.96	CA:148/CG:537/TA:71/TG:2
rs10096422	8	139070352	8	chr8:139054031-139071986	cg03334052	1	168888044				0.573	8.72e-280	1.36e-268	T	A	+	0.742 (965)	0.795 (505)	0.868 (75)	T	A	+	5.69e-67	1.73e-65	0.96311	rs982842	A	G	+	1.09e-22	2.46e-21	0.98	AA:1/AG:177/TA:335/TG:245
rs10096422	8	139070352	8	chr8:139054031-139071986	cg10504737	1	27226971	GPATCH3	TSS200	Island	0.07	1.79e-25	2.78e-14	T	A	-	0.014 (965)	0.012 (505)	0.011 (75)	T	A	-	2.41e-12	6.71e-12	0.96311	rs982842	A	G	-	5.88e-05	0.000151798	0.98	AA:1/AG:177/TA:335/TG:245
rs10096422	8	139070352	8	chr8:139054031-139071986	cg14084272	19	21654965			N_Shelf	0.097	3.02e-35	4.71e-24	T	A	+	0.971 (965)	0.975 (505)	0.981 (75)	T	A	+	1.37e-20	6.76e-20	0.96311	rs982842	A	G	+	0.00835512	0.0135995	0.98	AA:1/AG:177/TA:335/TG:245
rs1011219	11	63973396	9	chr11:63863405-64039175	cg06690735	6	30294946	HCG18/TRIM39	TSS200/TSS200	Island	0.18	1.9e-60	2.96e-49	G	A	-	0.035 (944)	0.029 (421)	0.023 (37)	G	A	-	1.34e-09	2.97e-09	0.98189	rs915987	G	A	-	1.9e-09	1.18e-08	0.85	AA:97/AG:13/GA:23/GG:625
rs10112966	8	144683934	10	chr8:144658370-144693850	cg08017606	5	145316274	SH3RF2	5'UTR	Island	0.241	6.89e-91	1.07e-79	T	C	+	0.083 (971)	0.114 (491)	0.142 (63)	T	C	+	3.41e-39	4.4e-38	0.92868	rs4874164	A	G	+	3.25e-11	2.55e-10	0.98	CA:38/CG:113/TA:606/TG:1
rs10112966	8	144683934	10	chr8:144658370-144693850	cg08021797	16	85785130	C16orf74	TSS1500	Island	0.039	1.24e-14	0.00192864	T	C	+	0.558 (971)	0.577 (491)	0.579 (63)	T	C	+	1.67e-05	2.55e-05	0.92868	rs4874164	A	G	+	9.75e-05	0.000240297	0.98	CA:38/CG:113/TA:606/TG:1
rs10116326	9	94682964	11	chr9:94681273-94700342	cg25614269	11	5949877				0.318	1.31e-126	2.04e-115	C	G	-	0.99 (1246)	0.983 (282)	0.979 (14)
rs10116542	9	86385907	12	chr9:86336239-86543989	cg12472181	9	88419213			N_Shore	0.06	9.28e-22	1.45e-10	A	T	+	0.926 (550)	0.934 (695)	0.937 (270)	A	T	+	8.76e-07	1.54e-06	0.9614	rs4877809	G	A	+	0.825846	0.846606	0.99	AG:434/AA:1/TG:14/TA:309
rs10152977	15	78560927	13	chr15:78535281-78571620	cg09611756	15	75018200	CYP1A1	TSS1500	Island	0.036	8.29e-14	0.0129145	T	G	-	0.084 (526)	0.082 (739)	0.078 (280)	T	G	-	0.0165	0.0187343	0.99442	rs4887025	G	A	-	0.0748763	0.0999883	0.99	GA:316/GG:1/TA:1/TG:440
rs1015849	19	37946180	14	chr19:37794528-38042410	cg11084035	11	62414045	GANAB	1stExon	Island	0.113	3.71e-38	5.79e-27	G	A	+	0.025 (1033)	0.032 (379)	0.041 (27)	G	A	+	0.039	0.0430566	0.98333	rs7253114	G	A	+	0.23034	0.273765	0.95	AA:109/AG:4/GA:6/GG:639
rs10179053	2	80798415	15	chr2:80753377-80803513	cg14027907	19	44905830	ZNF285A	TSS200		0.037	8.49e-14	0.0132355	G	T	-	0.094 (1032)	0.082 (427)	0.063 (48)
rs1018405	20	29889768	16	chr20:29568259-30043091	cg27409113	20	47804922	STAU1	TSS200	Island	0.08	8.22e-28	1.28e-16	C	T	-	0.037 (374)	0.035 (737)	0.032 (369)	C	T	-	1.3e-06	2.24e-06	0.97669	rs6088901	A	G	-	4.72e-07	1.91e-06	0.98	CG:5/CA:382/TG:369/TA:2
rs1019747	5	5146377	17	chr5:5141485-5154458	cg22792660	5	74349644			Island	0.053	5.88e-21	9.17e-10	T	C	-	0.053 (635)	0.048 (800)	0.044 (243)	T	C	-	6.06e-06	9.72e-06	0.99995	rs270198	G	A	-	3.62e-07	1.48e-06	0.98	CG:2/CA:302/TG:432/TA:22
rs10201588	2	95358799	18	chr2:92304486-95536785	cg11523905	2	91756255			N_Shore	0.05	1.59e-18	2.48e-07	C	T	-	0.647 (1203)	0.633 (320)	0.597 (19)
rs10206020	2	1557927	19	chr2:1541716-1583951	cg12333707	5	172199303	DUSP1	TSS1500	Island	0.043	5.84e-16	9.1e-05	T	C	-	0.479 (954)	0.471 (519)	0.467 (65)	T	C	-	0.000342	0.00046104	0.94448	rs6744743	A	G	-	0.265194	0.310732	1	CA:50/CG:104/TA:604/TG:0
rs10206020	2	1557927	19	chr2:1541716-1583951	cg26093954	3	50375239	RASSF1/RASSF1/RASSF1	5'UTR/Body/TSS1500	Island	0.127	2.95e-46	4.6e-35	T	C	+	0.015 (954)	0.017 (519)	0.019 (65)	T	C	+	0.000195	0.00026937	0.94448	rs6744743	A	G	+	0.00419784	0.00726791	1	CA:50/CG:104/TA:604/TG:0
rs10215703	7	56610656	20	chr7:56442654-56722707	cg14617562	7	63386748			Island	0.152	2.12e-55	3.3e-44	G	A	+	0.204 (780)	0.251 (644)	0.278 (106)	G	A	+	7.29e-07	1.3e-06	1	rs3749500	A	G	+	0.000157651	0.000371195	1	AA:0/AG:206/GA:552/GG:0
rs10215703	7	56610656	20	chr7:56442654-56722707	cg26024624	1	243217776				0.074	1.52e-26	2.37e-15	G	A	-	0.973 (780)	0.971 (644)	0.968 (106)	G	A	-	0.0229	0.0256535	1	rs3749500	A	G	-	0.00316331	0.00567439	1	AA:0/AG:206/GA:552/GG:0
rs10215966	7	152425223	21	chr7:152421491-152437948	cg18367110	1	111992173	WDR77	TSS1500	Island	0.101	1.14e-36	1.78e-25	G	A	-	0.027 (1018)	0.023 (478)	0.02 (49)							rs7809363	A	G	-	0.0126753	0.0197679	0.87	AG:143/AA:9/GG:261/GA:345
rs10234057	7	43810820	22	chr7:43619715-43881918	cg19148731	2	74780229	LOXL3	5'UTR	N_Shore	0.827	0	0	C	T	-	0.942 (929)	0.694 (532)	0.598 (76)
rs10234308	7	22528590	23	chr7:22528590-22576256	cg27330553	7	89783976	STEAP1	5'UTR	Island	0.147	3.01e-53	4.69e-42	C	T	-	0.233 (1263)	0.196 (249)	0.15 (18)
rs10234557	7	1886333	24	chr7:1851205-1968851	cg11244813	1	145039882	PDE4DIP	Body	Island	0.315	1.06e-124	1.65e-113	G	A	-	0.035 (517)	0.028 (767)	0.021 (250)	G	A	-	3.41e-31	2.95e-30	0.96886	rs7783715	G	A	-	3.59e-15	4.4e-14	0.85	AG:42/AA:267/GG:423/GA:26
rs10243731	7	63981425	25	chr7:63760706-64096152	cg14978242	5	79501131	SERINC5	Body		0.042	9.46e-15	0.00147417	A	G	+	0.892 (728)	0.904 (603)	0.912 (111)	A	G	+	0.000336	0.000453316	0.94718	rs2862880	A	G	+	4e-05	0.000108243	0.97	AA:519/AG:29/GA:4/GG:206
rs10255204	7	1932092	24	chr7:1868116-2053538	cg03471106	6	30294972	HCG18/TRIM39	TSS200/TSS200	Island	0.21	8.83e-79	1.38e-67	C	A	-	0.062 (577)	0.051 (758)	0.042 (203)	C	A	-	2.9e-20	1.4e-19	0.9831	rs7783715	G	A	-	0.000250278	0.000567036	0.97	AG:4/AA:284/CG:461/CA:9
rs10255204	7	1932092	24	chr7:1868116-2053538	cg11082565	17	883117	NXN	TSS200	Island	0.096	8.44e-35	1.31e-23	C	A	-	0.05 (577)	0.045 (758)	0.042 (203)	C	A	-	1.72e-15	5.94e-15	0.9831	rs7783715	G	A	-	8.2e-06	2.56e-05	0.97	AG:4/AA:284/CG:461/CA:9
rs10255204	7	1932092	24	chr7:1868116-2053538	cg11693508	17	37793320	STARD3	TSS200	Island	0.44	2.14e-190	3.34e-179	C	A	-	0.148 (577)	0.11 (758)	0.067 (203)	C	A	-	5.43e-38	6.65e-37	0.9831	rs7783715	G	A	-	3.66e-09	2.15e-08	0.97	AG:4/AA:284/CG:461/CA:9
rs10255204	7	1932092	24	chr7:1868116-2053538	cg20653986	6	107349535	C6orf203/C6orf203	1stExon/5'UTR	Island	0.144	2.14e-52	3.34e-41	C	A	-	0.093 (577)	0.083 (758)	0.072 (203)	C	A	-	1.03e-18	4.56e-18	0.9831	rs7783715	G	A	-	0.000757991	0.00155531	0.97	AG:4/AA:284/CG:461/CA:9
rs10255516	7	1675621	26	chr7:1654146-1708080	cg17115402	17	72999571	CDR2L	Body	Island	0.151	1.06e-53	1.65e-42	A	G	+	0.943 (435)	0.95 (733)	0.957 (333)	A	G	+	2.7e-12	7.48e-12	0.98079	rs7785046	A	G	+	0.00244259	0.00450701	0.96	AG:6/AA:362/GG:381/GA:9
rs1025624	12	31406907	27	chr12:31404506-31408928	cg06437256	8	81178033			Island	0.091	5.19e-32	8.09e-21	G	A	+	0.842 (793)	0.854 (594)	0.866 (108)	G	A	+	0.000144	0.000201744	1	rs658587	G	A	+	0.112609	0.143967	0.96	AA:202/AG:5/GA:72/GG:479
rs1027246	12	53272349	28	chr12:53256478-53308355	cg22777520	6	31741165	C6orf27	Body		0.185	1.26e-68	1.96e-57	G	C	-	0.94 (414)	0.934 (805)	0.928 (321)
rs10275045	7	1920826	29	chr7:1873084-2029867	cg04565464	8	145669602	NFKBIL2	Body	Island	0.165	7.09e-61	1.11e-49	C	T	+	0.062 (477)	0.077 (771)	0.086 (298)	C	T	+	6.76e-19	3.02e-18	1	rs6952727	A	G	+	1.24e-11	1.03e-10	0.96	CA:432/CG:14/TA:6/TG:306
rs10275045	7	1920826	29	chr7:1873084-2029867	cg11342366	12	106642001	CKAP4	TSS1500	Island	0.036	1.16e-13	0.0180962	C	T	+	0.039 (477)	0.041 (771)	0.044 (298)	C	T	+	1.71e-05	2.6e-05	1	rs6952727	A	G	+	0.713317	0.7495	0.96	CA:432/CG:14/TA:6/TG:306
rs10278591	7	1921362	30	chr7:1868727-1979469	cg18949409	2	197036502	STK17B	TSS200	S_Shore	0.071	5.34e-26	8.32e-15	C	T	+	0.027 (1035)	0.029 (456)	0.031 (55)	C	T	+	2.08e-20	1.02e-19	1	rs7788921	C	A	+	1.91e-08	9.95e-08	0.99	CA:3/CC:598/TA:156/TC:1
rs1031532	2	84519663	31	chr2:84395924-84545456	cg12543836	22	39552224			S_Shelf	0.072	3.71e-26	5.78e-15	T	G	+	0.871 (903)	0.885 (560)	0.892 (76)	T	G	+	4.73e-06	7.69e-06	0.97526	rs6547547	A	G	+	0.335643	0.384476	0.99	GG:153/GA:4/TG:1/TA:600
rs10401153	19	9861798	32	chr19:9714693-9929038	cg23801965	22	19138856	GSC2	TSS1500	S_Shore	0.121	2.12e-43	3.31e-32	G	C	-	0.497 (973)	0.465 (488)	0.451 (60)	G	C	-	3.14e-11	7.99e-11	0.99473	rs10415132	G	A	-	0.000496936	0.00105835	1	CA:162/CG:0/GA:2/GG:594
rs10401494	19	14808583	33	chr19:14793072-14836559	cg12569119	10	105541150	SH3PXD2A	Body		0.077	1.17e-27	1.82e-16	A	G	+	0.652 (574)	0.669 (730)	0.681 (221)	A	G	+	8.16e-18	3.42e-17	0.99952	rs4807988	G	A	+	0.00156395	0.00301026	0.99	AG:481/AA:1/GG:2/GA:274
rs10401494	19	14808583	33	chr19:14793072-14836559	cg16900604	2	208260036				0.039	1.8e-14	0.0028106	A	G	+	0.959 (574)	0.963 (730)	0.966 (221)	A	G	+	0.14	0.149161	0.99952	rs4807988	G	A	-	0.884838	0.900888	0.99	AG:481/AA:1/GG:2/GA:274
rs10405154	19	49899076	34	chr19:49788291-49922996	cg22584335	2	27806067	ZNF512	Body	Island	0.111	6.78e-44	1.06e-32	A	G	+	0.039 (471)	0.045 (822)	0.049 (384)	A	G	+	0.000425	0.000565655	1	rs8105430	G	A	+	0.0310583	0.0446254	1	AG:385/AA:0/GG:0/GA:373
rs10407394	19	14804183	35	chr19:14792529-14837286	cg01461718	3	49711095	APEH	TSS1500	Island	0.511	2.34e-235	3.65e-224	A	G	-	0.283 (684)	0.209 (682)	0.129 (175)	A	G	-	6.67e-49	1.2e-47	0.99137	rs4808387	A	G	-	3.51e-12	3.16e-11	0.78	AG:29/AA:460/GG:181/GA:88
rs10407394	19	14804183	35	chr19:14792529-14837286	cg04264726	3	49710768	APEH	TSS1500	N_Shore	0.504	2.42e-230	3.77e-219	A	G	-	0.385 (684)	0.284 (682)	0.169 (175)	A	G	-	4.39e-51	8.27e-50	0.99137	rs4808387	A	G	-	9.82e-09	5.37e-08	0.78	AG:29/AA:460/GG:181/GA:88
rs10407394	19	14804183	35	chr19:14792529-14837286	cg05635169	5	113589213				0.059	1.14e-21	1.77e-10	A	G	+	0.625 (684)	0.642 (682)	0.658 (175)	A	G	+	0.000116	0.000163885	0.99137	rs4808387	A	G	+	0.00763874	0.0126224	0.78	AG:29/AA:460/GG:181/GA:88
rs10407394	19	14804183	35	chr19:14792529-14837286	cg07694975	12	6756671	ACRBP	TSS200	Island	0.037	8.15e-14	0.0127005	A	G	-	0.179 (684)	0.16 (682)	0.151 (175)	A	G	-	4.12e-05	6.07e-05	0.99137	rs4808387	A	G	-	0.0111061	0.0174567	0.78	AG:29/AA:460/GG:181/GA:88
rs10407394	19	14804183	35	chr19:14792529-14837286	cg16953297	3	183993906	ECE2/ECE2	1stExon/5'UTR	Island	0.052	4.54e-19	7.07e-08	A	G	-	0.265 (684)	0.244 (682)	0.221 (175)	A	G	-	5.51e-05	8.05e-05	0.99137	rs4808387	A	G	-	0.0308271	0.0443298	0.78	AG:29/AA:460/GG:181/GA:88
rs10407394	19	14804183	35	chr19:14792529-14837286	cg26981978	16	24494118				0.069	5.54e-25	8.63e-14	A	G	-	0.68 (684)	0.647 (682)	0.601 (175)	A	G	-	3.7e-07	6.79e-07	0.99137	rs4808387	A	G	-	0.216871	0.259886	0.78	AG:29/AA:460/GG:181/GA:88
rs10409487	19	38285111	36	chr19:38031067-38474127	cg05734973	3	15139826	ZFYVE20	5'UTR	N_Shore	0.132	9.43e-46	1.47e-34	A	G	-	0.289 (949)	0.255 (464)	0.209 (51)	A	G	-	2.71e-18	1.17e-17	0.99028	rs705494	G	A	-	3.06e-06	1.06e-05	0.89	AA:13/AG:618/GA:116/GG:11
rs10409487	19	38285111	36	chr19:38031067-38474127	cg18370682	5	158239759	EBF1	Body		0.037	3.1e-13	0.048271	A	G	-	0.757 (949)	0.739 (464)	0.737 (51)	A	G	-	1.43e-08	2.95e-08	0.99028	rs705494	G	A	-	1.66e-06	6.08e-06	0.89	AA:13/AG:618/GA:116/GG:11
rs10411115	19	9490428	37	chr19:9365997-9599034	cg01071159	2	129492198			N_Shelf	0.037	9.66e-14	0.01505	A	G	+	0.403 (524)	0.407 (715)	0.427 (259)	A	G	+	7.55e-07	1.34e-06	0.9994	rs8112842	A	G	+	0.000137497	0.000329538	0.99	AG:10/AA:413/GG:334/GA:1
rs10414608	19	58081868	38	chr19:58079806-58115503	cg00449067	2	188269443	CALCRL	5'UTR		0.04	7.07e-15	0.00110203	A	G	+	0.78 (769)	0.795 (624)	0.809 (136)	A	G	+	0.00621	0.00731846	1	rs3746222	G	A	+	0.00968913	0.0154812	1	AA:0/AG:509/GA:156/GG:93
rs10416140	19	9862634	32	chr19:9714693-9929038	cg14372705	22	19141030			S_Shelf	0.772	0	0	T	C	+	0.538 (972)	0.775 (506)	0.832 (42)	T	C	+	2.08e-91	1.16e-89	0.99761	rs10415132	G	A	+	1.93e-59	2.8e-57	1	CA:164/CG:0/TA:0/TG:594
rs10417163	19	53303705	39	chr19:53291141-53310285	cg06976025	17	77810742	CBX4	Body	N_Shore	0.032	2.02e-13	0.0315551	G	T	+	0.198 (663)	0.2 (777)	0.216 (242)
rs10417163	19	53303705	39	chr19:53291141-53310285	cg13765004	19	46459462	NOVA2	Body	S_Shelf	0.076	5.53e-30	8.62e-19	G	T	+	0.039 (663)	0.042 (777)	0.048 (242)	G	T	+	0.014	0.0159823	0.71029	rs7252166	G	A	+	0.00624638	0.0104406	0.94	GA:7/GG:442/TA:213/TG:96
rs10417163	19	53303705	39	chr19:53291141-53310285	cg26224311	15	47476133			N_Shore	0.068	6.64e-27	1.03e-15	G	T	+	0.645 (663)	0.679 (777)	0.709 (242)	G	T	+	9.41e-06	1.48e-05	0.71029	rs7252166	G	A	+	0.00093489	0.00187842	0.94	GA:7/GG:442/TA:213/TG:96
rs10417204	19	38034722	40	chr19:38030003-38378539	cg23597162	7	28102341	JAZF1	Body		0.093	8.43e-34	1.31e-22	G	A	-	0.768 (946)	0.739 (519)	0.711 (74)	G	A	-	0.00546	0.00649392	0.99588	rs6508738	G	A	-	0.0613016	0.0831369	0.97	AA:149/AG:6/GA:3/GG:600
rs1041981	6	31540784	41	chr6:31487954-31540784	cg19313311	7	74058031				0.035	1.24e-14	0.00192929	C	A	-	0.581 (727)	0.554 (792)	0.523 (211)	C	A	-	0.0156	0.0177484	1	rs6929796	G	A	-	0.341875	0.390586	0.92	AA:129/AG:112/CA:7/CG:510
rs10420734	19	11763010	42	chr19:11739489-11768103	cg01534284	7	142417964				0.155	6.81e-62	1.06e-50	T	C	-	0.604 (512)	0.572 (828)	0.548 (340)	T	C	-	1.04e-14	3.41e-14	1	rs11879017	G	A	-	0.000290061	0.000648723	0.76	CA:205/CG:121/TA:32/TG:400
rs10420734	19	11763010	42	chr19:11739489-11768103	cg08662620	10	34061705				0.136	4.85e-54	7.56e-43	T	C	-	0.462 (512)	0.395 (828)	0.342 (340)	T	C	-	1.49e-11	3.87e-11	1	rs11879017	G	A	-	0.000339488	0.000753362	0.76	CA:205/CG:121/TA:32/TG:400
rs10420734	19	11763010	42	chr19:11739489-11768103	cg09920172	19	3870806			Island	0.262	4.47e-110	6.97e-99	T	C	-	0.864 (512)	0.8 (828)	0.71 (340)	T	C	-	1.94e-23	1.1e-22	1	rs11879017	G	A	-	6.36e-05	0.000163704	0.76	CA:205/CG:121/TA:32/TG:400
rs10420734	19	11763010	42	chr19:11739489-11768103	cg27310748	19	3870878			Island	0.134	4.48e-53	6.97e-42	T	C	-	0.585 (512)	0.548 (828)	0.505 (340)
rs10420793	19	53344701	43	chr19:53339010-53356114	cg04320629	2	178013040				0.049	5.33e-18	8.31e-07	A	G	+	0.098 (772)	0.111 (626)	0.132 (146)	A	G	+	4.13e-05	6.08e-05	1	rs8111163	G	A	+	0.0447035	0.0622771	0.94	AA:7/AG:548/GA:160/GG:43
rs10420793	19	53344701	43	chr19:53339010-53356114	cg09419176	7	157670705	PTPRN2	Body	S_Shore	0.091	5.5e-33	8.57e-22	A	G	+	0.898 (772)	0.926 (626)	0.943 (146)	A	G	+	4.97e-12	1.36e-11	1	rs8111163	G	A	+	2.86e-05	8.01e-05	0.94	AA:7/AG:548/GA:160/GG:43
rs10420793	19	53344701	43	chr19:53339010-53356114	cg12662084	6	17809126	KIF13A	Body		0.081	2.56e-29	3.99e-18	A	G	+	0.845 (772)	0.863 (626)	0.888 (146)	A	G	+	2.35e-10	5.57e-10	1	rs8111163	G	A	+	0.000489221	0.00104319	0.94	AA:7/AG:548/GA:160/GG:43
rs10420793	19	53344701	43	chr19:53339010-53356114	cg26490671	7	157670732	PTPRN2	Body	S_Shore	0.047	1.97e-17	3.07e-06	A	G	+	0.958 (772)	0.967 (626)	0.97 (146)	A	G	+	3.97e-10	9.22e-10	1	rs8111163	G	A	+	0.00265559	0.00485881	0.94	AA:7/AG:548/GA:160/GG:43
rs10431948	16	90099571	44	chr16:90087843-90107889	cg18696576	6	34203630	HMGA1	TSS1500	Island	0.061	3.51e-22	5.47e-11	G	A	-	0.086 (584)	0.082 (707)	0.077 (252)	G	A	-	1.8e-23	1.02e-22	0.9625	rs7498985	A	G	-	0.00313574	0.00563656	0.98	AA:2/AG:341/GA:323/GG:92
rs10433674	4	71761726	45	chr4:71581021-71899761	cg20058542	15	40860968	RPUSD2	TSS1500	N_Shore	0.043	4.81e-16	7.49e-05	T	C	-	0.748 (1400)	0.709 (131)	0.639 (4)	T	C	-	7.61e-05	0.000110017	0.98142	rs7692779	A	C	-	8.16e-05	0.000206073	1	CC:40/CA:0/TC:0/TA:718
rs10435975	9	135511835	46	chr9:135479034-135581881	cg01165142	16	27367172	IL4R	Body		0.046	5.81e-17	9.05e-06	C	T	+	0.732 (871)	0.742 (580)	0.756 (89)	C	T	+	0.00858	0.00994379	0.9928	rs3739905	G	A	+	0.0936919	0.122207	1	CG:548/CA:1/TG:0/TA:209
rs10444899	15	102240640	47	chr15:102181475-102325202	cg22865050	19	11457020	CCDC159/TMEM205	TSS200/TSS200	Island	0.073	2.32e-26	3.61e-15	C	T	+	0.023 (456)	0.026 (764)	0.029 (322)	C	T	+	0.0189	0.0213149	0.96243	rs526447	A	G	+	0.00672349	0.011189	0.86	CA:391/CG:26/TA:25/TG:316
rs10458077	6	3715608	48	chr6:3711046-3759608	cg21925688	17	78607368	RPTOR	Body		0.035	2.52e-13	0.0393452	C	G	-	0.985 (1349)	0.985 (184)	0.898 (10)	C	G	-	0.875	0.880249	0.99817	rs12216320	A	G	+	0.972394	0.975196	1	CA:713/CG:0/GA:0/GG:45
rs10483104	22	21220733	49	chr22:21017148-21313072	cg20647005	22	25049097	POM121L10P	Body		0.098	4.81e-33	7.49e-22	C	T	-	0.935 (1199)	0.914 (230)	0.894 (10)	C	T	-	4.27e-11	1.08e-10	1	rs674478	A	G	-	0.00056803	0.00119948	0.75	CA:696/CG:14/TA:11/TG:37
rs10484074	14	107003598	50	chr14:106933512-107038543	cg14287868	1	47973715			Island	0.08	1.9e-32	2.96e-21	G	A	+	0.026 (1497)	0.035 (226)	0.051 (7)							rs7143266	G	A	+	0.00147465	0.00285417	0.79	AG:13/AA:33/GG:704/GA:8
rs10484261	6	9983864	51	chr6:9952943-10037498	cg14340829	8	923973			Island	0.034	4.99e-14	0.00777941	C	T	-	0.986 (1475)	0.985 (217)	0.929 (10)	C	T	-	0.553	0.5641	0.99318
rs1048546	21	30244877	52	chr21:30210885-30298338	cg14791747	16	20752902	THUMPD1	1stExon	Island	0.496	1.3e-220	2.02e-209	G	T	+	0.061 (747)	0.093 (622)	0.123 (142)	G	T	+	1.17e-61	3.02e-60	1	rs8134005	A	G	+	2.2e-06	7.88e-06	1	GA:447/GG:67/TA:0/TG:244
rs10488181	7	42422710	53	chr7:42385870-42462003	cg27013063	5	122848414	CSNK1G3	5'UTR	S_Shore	0.034	3.42e-14	0.00532462	T	C	-	0.022 (1452)	0.021 (230)	0.018 (11)	T	C	-	2.05e-12	5.77e-12	0.96128	rs12533384	A	G	-	0.219324	0.262284	0.94	CG:41/CA:2/TG:25/TA:690
rs10491401	5	25801089	54	chr5:25766820-25846369	cg18587683	7	141434929	FLJ40852	Body	N_Shelf	0.071	1.88e-24	2.93e-13	C	T	-	0.949 (520)	0.941 (697)	0.933 (235)	C	T	-	2.4e-12	6.7e-12	0.99942	rs438142	G	A	-	0.00438767	0.00755148	1	CG:435/CA:0/TG:0/TA:323
rs10492049	12	126992889	55	chr12:126936904-127063357	cg15057061	3	181437299	SOX2OT	Body	Island	0.045	8.74e-16	0.000136156	G	C	+	0.038 (1296)	0.061 (158)	0.036 (3)	G	C	+	0.234	0.245261	0.93673
rs10492049	12	126992889	55	chr12:126936904-127063357	cg24166864	12	65515290	WIF1	TSS200	Island	0.042	4.75e-15	0.000739644	G	C	+	0.038 (1296)	0.054 (158)	0.042 (3)	G	C	+	0.212	0.222899	0.93673
rs10492108	12	9531055	56	chr12:9478873-9549325	cg06871772	16	67313024	PLEKHG4/PLEKHG4/PLEKHG4	5'UTR/TSS1500/TSS200	Island	0.182	2.2e-74	3.43e-63	C	T	+	0.034 (1126)	0.041 (526)	0.054 (46)	C	T	+	4.88e-21	2.5e-20	0.84878	rs2377800	G	A	-	0.198945	0.240558	0.95	CG:2/CA:633/TG:54/TA:69
rs10492988	1	16826296	57	chr1:16808971-16851440	cg10210806	1	6514605	ESPN	Body	Island	0.046	5.17e-16	8.05e-05	C	G	+	0.206 (671)	0.238 (602)	0.261 (168)	C	G	+	0.00242	0.00299288	0.5158	rs279788	G	A	+	0.0232298	0.0343123	0.89	CG:324/CA:208/GG:10/GA:216
rs10493934	1	101124201	58	chr1:101044366-101189410	cg16362480	16	30077084	ALDOA/ALDOA	1stExon/5'UTR	Island	0.041	5.99e-17	9.34e-06	T	A	+	0.215 (1405)	0.235 (302)	0.24 (21)	T	A	+	2.12e-10	5.04e-10	0.9875
rs10494657	1	191667913	59	chr1:191637914-191862851	cg15698851	8	29940391	TMEM66	1stExon	Island	0.228	3.45e-80	5.38e-69	C	T	+	0.019 (1283)	0.047 (148)	0.182 (2)	C	T	+	1.32e-11	3.44e-11	1	rs12059896	A	C	+	2.5e-62	4.83e-60	0.98	CA:701/CC:1/TA:1/TC:55
rs10496323	2	98289839	60	chr2:98162672-98330218	cg04353312	6	163742730	LOC285796	Body		0.039	1.45e-14	0.00226234	C	G	+	0.976 (657)	0.978 (683)	0.98 (206)	C	G	+	0.118	0.126526	0.9961	rs1800649	A	G	+	0.122444	0.154835	0.98	CG:3/CA:479/GG:274/GA:2
rs10497426	2	175582267	61	chr2:175572002-175583801	cg23841066	6	26250491	HIST1H2BH	TSS1500	Island	0.045	1.12e-15	0.000174309	T	C	+	0.049 (953)	0.052 (438)	0.057 (51)	T	C	+	0.00083	0.00106742	1	rs17270421	G	A	-	0.772727	0.802235	0.98	CG:70/CA:91/TG:596/TA:1
rs10497893	2	208977797	62	chr2:208970802-209010891	cg24631450	2	234262952	DGKD	TSS200		0.107	2.96e-36	4.62e-25	G	T	+	0.045 (598)	0.05 (671)	0.054 (173)	G	T	+	9.17e-15	3.03e-14	0.99563	rs2601495	G	A	+	3.2e-05	8.87e-05	0.98	GG:493/GA:12/TG:3/TA:250
rs10497893	2	208977797	62	chr2:208970802-209010891	cg24664570	2	159825143	TANC1	TSS200	Island	0.207	2.19e-72	3.41e-61	G	T	+	0.041 (598)	0.049 (671)	0.057 (173)	G	T	+	9.82e-38	1.17e-36	0.99563	rs2601495	G	A	+	1.34e-14	1.52e-13	0.98	GG:493/GA:12/TG:3/TA:250
rs10497893	2	208977797	62	chr2:208970802-209010891	cg24688655	2	200331977	FLJ32063	TSS1500	N_Shore	0.038	1.65e-13	0.0257463	G	T	+	0.136 (598)	0.149 (671)	0.155 (173)	G	T	+	9.58e-07	1.67e-06	0.99563	rs2601495	G	A	+	6.87e-06	2.21e-05	0.98	GG:493/GA:12/TG:3/TA:250
rs10498337	14	38577801	63	chr14:38560308-38591144	cg23977011	2	220437318	OBSL1	TSS1500	S_Shore	0.073	5.15e-25	8.03e-14	T	G	-	0.822 (955)	0.801 (448)	0.789 (55)
rs10498778	6	49362123	64	chr6:49162079-49478271	cg26372087	1	176318398				0.077	4.73e-26	7.37e-15	G	C	-	0.927 (1165)	0.919 (262)	0.908 (14)	G	C	-	1.24e-05	1.91e-05	0.96435	rs7755833	C	A	-	0.227689	0.270984	0.93	CC:5/CA:77/GC:666/GA:10
rs10500292	19	46327933	65	chr19:46224156-46367206	cg21073930	19	12984170	MAST1	Body	Island	0.043	3.5e-15	0.000544908	C	T	-	0.827 (528)	0.797 (669)	0.747 (248)	C	T	-	0.00835	0.00968392	1	rs4514788	A	C	-	0.377045	0.426041	0.97	CC:4/CA:437/TC:253/TA:64
rs10500324	16	2741812	66	chr16:2739715-2754260	cg13063040	8	145669623	NFKBIL2	Body	Island	0.099	2.85e-40	4.44e-29	G	A	-	0.05 (766)	0.044 (762)	0.039 (201)	G	A	-	2.42e-39	3.15e-38	0.80912	rs3094476	A	G	-	4.1e-05	0.000110605	0.97	AA:3/AG:238/GA:380/GG:137
rs10501389	11	61968793	67	chr11:61902506-61978495	cg27204544	7	134896097	WDR91	Body	Island	0.042	1.46e-15	0.000227663	A	C	-	0.257 (1316)	0.244 (200)	0.216 (7)	A	C	-	0.0254	0.0283217	0.99824	rs7342150	G	A	-	0.207503	0.249693	0.93	AG:677/AA:7/CG:4/CA:70
rs10503410	8	10652352	68	chr8:10556109-10768753	cg26278703	11	58910052	FAM111A	TSS1500	N_Shore	0.283	4.66e-103	7.27e-92	A	G	+	0.033 (872)	0.041 (488)	0.051 (82)	A	G	+	7.08e-10	1.62e-09	0.98964	rs7838335	G	A	+	6.52e-09	3.7e-08	0.84	AG:586/AA:19/GG:19/GA:134
rs10506723	12	77386509	69	chr12:77341290-77394544	cg18631743	22	20104954	RANBP1/TRMT2A	TSS200/TSS200	Island	0.71	0	0	G	A	+	0.194 (530)	0.303 (686)	0.364 (224)	G	A	+	7.86e-92	4.55e-90	0.99123	rs7316241	C	A	+	2.45e-26	7.23e-25	0.96	AC:74/AA:222/GC:457/GA:5
rs10508206	10	1075777	70	chr10:1065191-1158791	cg00446925	8	41348205	GOLGA7/GOLGA7	1stExon/5'UTR	Island	0.079	3.83e-27	5.98e-16	T	G	-	0.047 (861)	0.043 (509)	0.039 (88)	T	G	-	0.0014	0.00176394	0.98436	rs7075188	A	C	-	2.25e-05	6.47e-05	1	GC:166/GA:0/TC:10/TA:582
rs10508233	10	2442247	71	chr10:2436043-2454195	cg05242257	16	2588092	PDPK1/PDPK1	1stExon/5'UTR	Island	0.093	7.24e-32	1.13e-20	T	C	+	0.054 (602)	0.06 (671)	0.068 (183)	T	C	+	0.000103	0.000146631	0.9817	rs9423540	A	C	+	0.00763601	0.0126224	0.82	CA:25/CC:219/TA:407/TC:107
rs10510000	10	115971995	72	chr10:115849473-116037239	cg13150855	20	54944858	AURKA	3'UTR		0.205	2.29e-84	3.57e-73	A	G	-	0.985 (1198)	0.975 (452)	0.964 (47)	A	G	-	0.0012	0.00152339	0.99541	rs3930006	G	A	-	9.41e-13	9e-12	0.97	AG:624/AA:8/GG:3/GA:123
rs10512619	5	207868	73	chr5:167923-343363	cg02377073	8	48920860	UBE2V2	TSS200	Island	0.104	1.27e-35	1.97e-24	G	A	+	0.026 (1143)	0.03 (297)	0.032 (18)	G	A	+	4.58e-33	4.34e-32	0.92939	rs9763161	G	A	+	5.24e-09	3.01e-08	1	AA:107/AG:0/GA:0/GG:651
rs10512639	5	36231818	74	chr5:36183097-36276596	cg14349131	9	14287483	NFIB	Body		0.05	1.87e-17	2.92e-06	A	T	+	0.976 (544)	0.977 (679)	0.978 (218)	A	T	+	0.0129	0.0147567	0.99947	rs2362979	A	G	-	0.772238	0.802235	0.95	AA:474/AG:19/TA:8/TG:257
rs10512646	5	1839498	75	chr5:1837644-1851334	cg10036727	11	94964348	SESN3	TSS200	Island	0.067	5.05e-23	7.86e-12	A	G	+	0.023 (693)	0.026 (622)	0.03 (141)	A	G	+	8.61e-18	3.59e-17	1	rs10512646	A	G	+	0.0787841	0.104724	1	AA:498/AG:0/GA:0/GG:260
rs1051266	21	46957794	76	chr21:46931684-46959979	cg20608348	4	1204225	LOC100130872	TSS1500	N_Shore	0.042	1.37e-17	2.13e-06	C	T	-	0.875 (575)	0.87 (837)	0.867 (319)	C	T	-	0.003	0.00366958	1	rs4819130	A	G	-	0.0993869	0.128575	1	CG:0/CA:428/TG:330/TA:0
rs10512712	5	39692332	77	chr5:39612525-39737284	cg06065141	17	1957161	HIC1	TSS1500	Island	0.033	5.13e-14	0.00799153	T	C	-	0.04 (531)	0.038 (864)	0.035 (334)	T	C	-	5.84e-08	1.15e-07	1	rs12516833	A	C	-	0.441589	0.48816	0.99	CC:315/CA:34/TC:1/TA:408
rs10513348	3	148755861	78	chr3:148698898-148843484	cg24089360	19	57699963			N_Shelf	0.087	2.71e-35	4.23e-24	G	A	+	0.863 (799)	0.876 (773)	0.889 (155)	G	A	+	2.19e-39	2.87e-38	0.99756	rs7644579	A	G	+	8.15e-06	2.55e-05	1	AA:0/AG:240/GA:518/GG:0
rs10513896	18	25731520	79	chr18:25730671-25753552	cg11223735	10	131517396	MGMT	Body		0.071	5.58e-29	8.7e-18	C	T	-	0.723 (492)	0.712 (864)	0.704 (372)	C	T	-	1.88e-16	7.17e-16	0.99949	rs17446875	G	A	-	0.000220379	0.00050191	1	CA:0/CG:444/TA:164/TG:150
rs10516161	4	57936735	80	chr4:57927334-57943912	cg01565320	4	42399851	SHISA3	TSS200	Island	0.033	7.16e-14	0.0111533	A	G	+	0.016 (1511)	0.018 (178)	0.057 (12)	A	G	-	0.691	0.702307	1	rs1714020	G	A	-	0.392755	0.441153	0.8	AG:601/AA:106/GG:8/GA:43
rs10517699	4	160563105	81	chr4:160528014-160589459	cg02062003	11	117187060	BACE1	TSS200	S_Shore	0.094	5.33e-32	8.3e-21	C	T	+	0.025 (382)	0.028 (706)	0.031 (353)	C	T	+	0.00749	0.00873486	0.85464	rs3929449	G	A	+	0.0298905	0.0431071	0.94	CG:345/CA:38/TG:9/TA:366
rs10518254	19	16022000	82	chr19:16010813-16024774	cg17917922	10	55750870	PCDH15	Body		0.088	1.82e-28	2.83e-17	G	A	+	0.921 (495)	0.926 (695)	0.934 (182)	G	A	+	1.42e-07	2.71e-07	0.98311	rs4808408	A	G	-	0.465296	0.51209	1	AG:331/AA:1/GG:0/GA:426
rs10520049	2	10936122	83	chr2:10915958-10973201	cg25804018	8	140716671	KCNK9	TSS1500	Island	0.039	2.85e-16	4.44e-05	A	C	-	0.031 (1436)	0.028 (280)	0.021 (8)	A	C	-	1.53e-13	4.65e-13	0.99721	rs9287724	C	A	-	0.0626883	0.0848853	0.71	AA:56/AC:622/CA:61/CC:19
rs10521140	17	4441309	84	chr17:4431940-4446457	cg15650170	7	150783791	AGAP3	TSS200	Island	0.132	3.24e-53	5.05e-42	C	A	+	0.038 (1182)	0.047 (478)	0.056 (54)	C	A	+	8.18e-08	1.59e-07	1	rs3816686	A	G	+	8.13e-06	2.55e-05	0.64	AA:34/AG:87/CA:570/CG:67
rs10521140	17	4441309	84	chr17:4431940-4446457	cg20557534	7	105925814	NAMPT	TSS200	Island	0.038	9.22e-16	0.000143633	C	A	-	0.033 (1182)	0.031 (478)	0.028 (54)	C	A	-	0.0795	0.0860139	1	rs3816686	A	G	-	0.00269976	0.00493443	0.64	AA:34/AG:87/CA:570/CG:67
rs1057278	3	9876919	85	chr3:9799113-9897970	cg06869407	7	111846526	DOCK4	TSS200	Island	0.118	2.16e-46	3.37e-35	G	A	-	0.027 (1206)	0.023 (432)	0.018 (40)	G	A	-	1.6e-08	3.28e-08	1	rs6443266	G	A	-	0.000156489	0.000368958	1	AA:100/AG:0/GA:68/GG:590
rs1061342	17	29114463	86	chr17:28985824-29255323	cg24413314	17	30289687	SUZ12	Body		0.275	4.92e-101	7.66e-90	G	A	-	0.982 (1158)	0.972 (276)	0.949 (23)	G	A	-	0.00443	0.00530272	1	rs9895785	A	G	-	0.000440856	0.000948195	1	AG:74/AA:0/GG:0/GA:684
rs1063412	1	172410967	87	chr1:172371362-172434812	cg03745912	10	120924721	SFXN4	Body	N_Shore	0.129	8.15e-50	1.27e-38	A	G	+	0.024 (537)	0.028 (825)	0.031 (279)	A	G	+	6.64e-17	2.61e-16	1	rs6702667	C	A	+	8.87e-07	3.46e-06	0.91	AA:15/AC:448/GA:261/GC:34
rs1069288	16	68585285	88	chr16:68551277-68680576	cg00338702	12	133463694	CHFR	Body	N_Shore	0.137	7.3e-50	1.14e-38	C	G	-	0.182 (921)	0.151 (541)	0.125 (81)	C	G	-	4.67e-11	1.17e-10	0.99595	rs1645928	A	C	-	0.00163696	0.00313346	1	CA:607/CC:0/GA:4/GC:147
rs1069288	16	68585285	88	chr16:68551277-68680576	cg00969119	3	13325360			S_Shore	0.035	2.64e-13	0.0411098	C	G	-	0.173 (921)	0.154 (541)	0.123 (81)	C	G	-	0.186	0.196054	0.99595	rs1645928	A	C	-	2.75e-05	7.76e-05	1	CA:607/CC:0/GA:4/GC:147
rs1069288	16	68585285	88	chr16:68551277-68680576	cg17387870	12	133463607	CHFR	Body	N_Shore	0.119	2.77e-43	4.31e-32	C	G	-	0.607 (921)	0.574 (541)	0.522 (81)	C	G	-	1.13e-12	3.22e-12	0.99595	rs1645928	A	C	-	4.56e-10	3.02e-09	1	CA:607/CC:0/GA:4/GC:147
rs10735709	16	84845518	89	chr16:84843611-84848509	cg00252594	14	102974737	ANKRD9	5'UTR	Island	0.128	1.1e-46	1.71e-35	C	G	-	0.972 (1021)	0.967 (476)	0.958 (49)	C	G	-	2.28e-13	6.84e-13	0.99456	rs962682	G	A	-	0.00184997	0.00351029	1	CA:0/CG:615/GA:143/GG:0
rs1073653	19	44411543	90	chr19:44330772-44433904	cg10189135	16	67516162	ATP6V0D1	TSS1500	S_Shore	0.058	4.92e-20	7.66e-09	G	A	+	0.248 (432)	0.262 (723)	0.276 (301)	G	A	+	0.000188	0.000260559	1	rs239938	G	A	+	0.11089	0.142083	0.99	AG:1/AA:342/GG:413/GA:2
rs10747317	1	85705346	91	chr1:85683583-85753325	cg13179130	1	24070416	TCEB3	Body	Island	0.044	3.59e-16	5.6e-05	A	G	-	0.051 (835)	0.046 (569)	0.045 (99)	A	G	-	0.00662	0.00778523	0.99056	rs9432848	A	G	-	0.0131988	0.0204869	1	AA:558/AG:2/GA:0/GG:198
rs10751657	11	377795	92	chr11:371047-381368	cg07554231	19	50083850	PRRG2	TSS1500	Island	0.035	2.01e-13	0.0312576	G	A	-	0.042 (751)	0.039 (640)	0.036 (148)	G	A	-	2.19e-07	4.09e-07	0.74438	rs7481525	A	G	-	6.71e-05	0.000172204	0.99	AG:261/AA:1/GG:47/GA:449
rs10751657	11	377795	92	chr11:371047-381368	cg10151737	6	170615854	FAM120B	1stExon	Island	0.193	9.19e-72	1.43e-60	G	A	-	0.148 (751)	0.126 (640)	0.088 (148)	G	A	-	7.69e-16	2.73e-15	0.74438	rs7481525	A	G	-	8.27e-10	5.29e-09	0.99	AG:261/AA:1/GG:47/GA:449
rs10751657	11	377795	92	chr11:371047-381368	cg14116222	17	79935202	ASPSCR1	TSS1500	Island	0.04	4.82e-15	0.000751595	G	A	-	0.029 (751)	0.028 (640)	0.026 (148)	G	A	-	1.78e-10	4.28e-10	0.74438	rs7481525	A	G	-	5.68e-06	1.87e-05	0.99	AG:261/AA:1/GG:47/GA:449
rs10751657	11	377795	92	chr11:371047-381368	cg23062006	11	46940220	LRP4	TSS200	S_Shore	0.147	8.43e-54	1.31e-42	G	A	-	0.127 (751)	0.111 (640)	0.092 (148)	G	A	-	9.98e-41	1.36e-39	0.74438	rs7481525	A	G	-	4.35e-15	5.29e-14	0.99	AG:261/AA:1/GG:47/GA:449
rs10752728	1	2844254	93	chr1:2824989-2864015	cg16247931	14	102771650	RAGE	TSS200	Island	0.058	3.87e-20	6.03e-09	A	T	+	0.027 (809)	0.029 (555)	0.032 (96)	A	T	+	0.119	0.127516	0.81555	rs2045332	G	A	+	0.0139331	0.0215308	0.97	AA:4/AG:550/TA:198/TG:6
rs10755199	4	8617758	94	chr4:8601470-8641767	cg25080465	10	104404115	TRIM8	TSS200	Island	0.079	1.23e-28	1.92e-17	G	C	-	0.21 (1137)	0.181 (374)	0.147 (22)	G	C	-	0.00031	0.000419588	0.97004	rs4696855	A	G	-	7.21e-07	2.84e-06	0.88	CG:84/CA:8/GG:77/GA:589
rs10771901	12	9735686	95	chr12:9735629-9762727	cg18906795	9	6015507	RANBP6/RANBP6	1stExon/Body		0.238	1.15e-90	1.8e-79	C	T	+	0.034 (549)	0.04 (756)	0.048 (240)	C	T	+	6.93e-38	8.36e-37	0.75226	rs4763630	A	G	+	1.71e-05	5.08e-05	0.98	CA:428/CG:3/TA:4/TG:323
rs10774450	12	6922702	96	chr12:6911707-6932447	cg19243391	12	53400895	EIF4B	Body	Island	0.186	4.79e-69	7.47e-58	T	G	-	0.126 (457)	0.114 (758)	0.098 (324)	T	G	-	2.78e-17	1.13e-16	0.97674	rs3782736	A	C	-	7.13e-05	0.000182176	0.98	GA:2/GC:322/TA:395/TC:39
rs10775247	15	90126121	97	chr15:90081905-90201558	cg23841819	1	204970383	NFASC	Body		0.334	4.6e-147	7.16e-136	T	C	-	0.942 (596)	0.916 (792)	0.897 (293)	T	C	-	6.22e-44	9.48e-43	1	rs2350479	A	G	-	4.22e-09	2.46e-08	0.97	CA:4/CG:326/TA:412/TG:16
rs10779702	1	8423510	98	chr1:8392592-8639316	cg12525736	1	228269915	ARF1	TSS1500	Island	0.048	5.85e-18	9.12e-07	G	A	+	0.043 (684)	0.046 (666)	0.05 (193)	G	A	+	4.05e-22	2.17e-21	1	rs6678140	A	G	+	0.345975	0.39501	0.97	AG:241/AA:12/GG:4/GA:501
rs10806654	6	169218996	99	chr6:169182706-169231937	cg05416434	5	6714845	POLS	5'UTR	Island	0.116	5.68e-42	8.86e-31	G	A	+	0.055 (1294)	0.074 (237)	0.082 (7)	G	A	+	7.27e-15	2.42e-14	0.9209	rs12524067	A	G	+	1.3e-06	4.9e-06	0.98	AG:71/AA:4/GG:1/GA:682
rs10807124	6	33404064	100	chr6:33330900-33472317	cg02567344	1	179010239	FAM20B	5'UTR		0.104	3.68e-36	5.74e-25	G	A	-	0.974 (814)	0.97 (567)	0.965 (102)
rs10812425	9	26606060	101	chr9:26569945-26631532	cg05697754	7	99576547				0.158	2.73e-56	4.25e-45	C	T	-	0.842 (784)	0.826 (600)	0.808 (110)	C	T	-	8.98e-28	6.38e-27	0.99673	rs1319058	G	A	-	1.3e-08	6.98e-08	0.96	CA:23/CG:511/TA:219/TG:5
rs10813950	9	33127640	102	chr9:33118896-33180362	cg04842962	6	43655489	MRPS18A	1stExon	Island	0.888	0	0	G	A	+	0.018 (722)	0.14 (659)	0.232 (160)	G	A	+	2.96e-162	1.65e-159	0.99623	rs12342831	A	G	+	1.52e-59	2.4e-57	0.99	AG:189/AA:41/GG:1/GA:527
rs10814746	9	38721044	103	chr9:38720627-38734668	cg12298259	5	12636281				0.193	1.22e-71	1.91e-60	C	T	+	0.943 (1006)	0.955 (452)	0.966 (76)	C	T	+	4.2e-36	4.57e-35	0.99057	rs7853023	A	G	-	5.68e-05	0.000147952	0.45	CA:53/CG:538/TA:71/TG:96
rs10824547	10	79202450	104	chr10:79195360-79203698	cg08444731	4	71705269	GRSF1	1stExon	Island	0.081	1.58e-28	2.46e-17	G	T	-	0.034 (1170)	0.031 (318)	0.028 (17)	G	T	-	0.0013	0.00164164	1	rs7071575	A	G	-	0.00835094	0.0135995	0.95	GG:14/GA:670/TG:71/TA:3
rs10830359	11	89455444	105	chr11:89313629-89488562	cg17578131	11	49128127			S_Shelf	0.043	3.37e-16	5.26e-05	T	C	-	0.687 (577)	0.673 (759)	0.662 (208)	T	C	-	3.09e-06	5.13e-06	1	rs17221829	C	A	-	5.64e-05	0.000147573	0.95	CA:250/CC:25/TA:8/TC:475
rs10831809	11	12429376	106	chr11:12427017-12468452	cg24418182	7	97841447	BHLHA15	TSS200	N_Shore	0.045	8.53e-17	1.33e-05	G	A	+	0.967 (646)	0.97 (690)	0.973 (209)	G	A	+	0.00218	0.00271005	0.92296	rs4418789	A	C	+	0.37444	0.424724	0.82	AC:263/AA:28/GC:77/GA:390
rs10841181	12	19368947	107	chr12:19340480-19513978	cg00306426	1	70687415	SFRS11	Body	Island	0.045	1.6e-16	2.49e-05	A	G	-	0.072 (1400)	0.06 (131)	0.07 (4)	A	G	-	0.000538	0.00070652	0.9856	rs7399295	A	C	-	1.98e-07	8.61e-07	1	AA:716/AC:0/GA:0/GC:42
rs10844844	12	34380350	108	chr12:33935838-37883014	cg19014323	10	43902618	HNRNPF	5'UTR	Island	0.041	7.25e-15	0.00112953	C	A	-	0.062 (594)	0.056 (667)	0.052 (219)	C	A	-	0.0582	0.0635426	1	rs11522826	A	G	-	0.503526	0.549991	0.95	AG:295/AA:9/CG:9/CA:445
rs10861124	12	104252939	109	chr12:104233986-104303061	cg13813533	9	114290738	ZNF483	Body	S_Shelf	0.088	1.78e-31	2.77e-20	C	T	-	0.97 (720)	0.965 (651)	0.958 (148)	C	T	-	8.14e-09	1.71e-08	0.94098	rs728166	A	C	-	0.123616	0.15609	0.98	CC:108/CA:429/TC:219/TA:2
rs10866441	4	57820120	110	chr4:57744023-57907587	cg03584693	3	101280436	RG9MTD1	TSS1500	N_Shore	0.058	2.35e-21	3.66e-10	A	G	-	0.311 (591)	0.294 (717)	0.292 (228)	A	G	-	2.75e-16	1.03e-15	0.99632	rs7680734	C	A	-	7.67e-08	3.63e-07	0.98	AA:2/AC:476/GA:278/GC:2
rs10876227	12	52403110	111	chr12:52403110-52418434	cg21277505	19	50978348	C19orf63/FAM71E1	TSS1500/Body	N_Shore	0.091	4.21e-33	6.56e-22	G	A	+	0.966 (999)	0.971 (482)	0.975 (61)	G	A	+	0.00397	0.00477254	1	rs1283168	G	A	+	0.648157	0.690626	0.88	AA:159/AG:9/GA:243/GG:347
rs10883146	10	100350338	112	chr10:100292627-100362597	cg19913430	8	67025991			Island	0.144	7.69e-52	1.2e-40	T	C	-	0.02 (410)	0.019 (775)	0.018 (329)	T	C	-	8.83e-13	2.55e-12	1	rs7090780	C	A	-	0.00548778	0.00927963	0.98	CC:43/CA:299/TC:414/TA:2
rs10888858	1	55108978	113	chr1:55089316-55108978	cg08357230	11	64507835	RASGRP2	Body	N_Shore	0.121	4.39e-44	6.85e-33	A	G	+	0.845 (648)	0.855 (702)	0.872 (194)	A	G	+	0.000207	0.00028454	1	rs2117262	A	G	+	0.00637972	0.0106431	0.95	AA:471/AG:7/GA:16/GG:264
rs10891790	11	114856010	114	chr11:114833710-114858968	cg15694180	1	155023435	ADAM15	TSS1500	Island	0.139	6.57e-51	1.02e-39	C	A	+	0.013 (655)	0.015 (690)	0.017 (199)	C	A	+	4.47e-12	1.23e-11	0.94908	rs7929275	A	G	+	2.66e-06	9.31e-06	0.95	AA:8/AG:275/CA:466/CG:9
rs10901364	9	134157342	115	chr9:134140111-134168810	cg18638253	2	158485309	ACVR1C/ACVR1C	1stExon/5'UTR	Island	0.401	3.53e-169	5.5e-158	C	T	-	0.052 (576)	0.041 (720)	0.028 (248)	C	T	-	2.12e-30	1.76e-29	0.99591	rs7037313	G	A	-	4.06e-14	4.5e-13	0.98	CG:461/CA:2/TG:2/TA:293
rs10901364	9	134157342	115	chr9:134140111-134168810	cg18649979	19	21688263	ZNF429	TSS200	N_Shore	0.066	2.88e-24	4.49e-13	C	T	-	0.097 (576)	0.092 (720)	0.084 (248)	C	T	-	5.12e-06	8.31e-06	0.99591	rs7037313	G	A	-	0.000199846	0.000460572	0.98	CG:461/CA:2/TG:2/TA:293
rs10902741	1	26666809	116	chr1:26527884-26699051	cg20449648	1	226496944	LIN9	5'UTR	Island	0.08	3.23e-29	5.04e-18	A	G	+	0.024 (1229)	0.029 (299)	0.032 (17)	A	G	+	0.00347	0.0042168	0.98661	rs4354529	A	G	+	0.123438	0.155978	0.88	AA:684/AG:10/GA:7/GG:57
rs10903844	10	327832	117	chr10:309589-353306	cg01970017	17	36908303	PSMB3	TSS1500	Island	0.091	5.47e-33	8.53e-22	C	A	-	0.013 (467)	0.012 (774)	0.011 (304)	C	A	-	2.92e-05	4.36e-05	1	rs3125027	A	G	-	0.000253908	0.000574512	0.99	AG:271/AA:93/CG:1/CA:393
rs10904083	10	429977	118	chr10:417944-462794	cg00953403	17	74099816	EXOC7/EXOC7/EXOC7	1stExon/5'UTR/TSS200	Island	0.382	6.75e-159	1.05e-147	G	A	+	0.023 (674)	0.033 (685)	0.039 (184)	G	A	+	8.63e-37	9.65e-36	1	rs4573619	C	A	+	2.91e-12	2.68e-11	0.97	AA:252/AC:3/GA:155/GC:348
rs10904558	10	797509	119	chr10:784647-803527	cg22713356	15	30763199			Island	0.71	0	0	C	T	+	0.017 (1026)	0.061 (446)	0.09 (54)	C	T	+	1.51e-83	7.03e-82	0.70142	rs2256711	A	G	+	6.62e-29	2.26e-27	1	CG:42/CA:594/TG:122/TA:0
rs10915012	1	35133717	120	chr1:35119839-35190138	cg09694336	16	2774991			S_Shelf	0.045	8.95e-17	1.39e-05	A	G	+	0.875 (717)	0.879 (668)	0.888 (158)	A	G	+	1.88e-15	6.45e-15	0.99998	rs912537	A	G	+	0.358891	0.408418	0.99	AA:514/AG:1/GA:1/GG:242
rs10916983	1	21742737	121	chr1:21738020-21756849	cg04259977	5	45696491	HCN1	TSS1500	Island	0.056	2.16e-20	3.37e-09	C	T	+	0.112 (1188)	0.136 (328)	0.149 (26)							rs904927	G	A	+	4.81e-05	0.000127777	0.43	CG:553/CA:93/TG:50/TA:62
rs10922168	1	197086130	122	chr1:196951459-197159347	cg05315334	13	113656212	MCF2L	Body	Island	0.046	9.46e-17	1.47e-05	T	C	-	0.443 (1051)	0.428 (440)	0.392 (29)	T	C	-	0.0737	0.0801004	0.99558	rs12137359	G	A	-	0.00185362	0.0035134	0.99	CG:3/CA:122/TG:632/TA:1
rs10922168	1	197086130	122	chr1:196951459-197159347	cg05439665	13	113656424	MCF2L	Body	S_Shore	0.051	1.08e-18	1.69e-07	T	C	-	0.722 (1051)	0.7 (440)	0.649 (29)	T	C	-	0.0894	0.096414	0.99558	rs12137359	G	A	-	0.0205616	0.0306049	0.99	CG:3/CA:122/TG:632/TA:1
rs10924556	1	246378041	123	chr1:246358912-246462791	cg13514129	1	39547527	MACF1	5'UTR	Island	0.281	8.12e-110	1.26e-98	A	G	+	0.024 (977)	0.033 (503)	0.042 (62)	A	G	+	1.29e-69	4.33e-68	0.99936	rs2878079	A	G	+	1.4e-50	1.35e-48	0.99	AA:617/AG:1/GA:1/GG:139
rs10929598	2	9857492	124	chr2:9844069-9883670	cg01548199	16	86950941				0.04	3.98e-15	0.000619913	G	A	-	0.972 (791)	0.969 (641)	0.967 (112)	G	A	-	0.0903	0.0972595	0.99812	rs7592044	G	A	-	0.551618	0.597644	0.97	AG:3/AA:199/GG:546/GA:10
rs10933552	2	240971519	125	chr2:240971519-240971519	cg08973717	6	31697680	DDAH2	5'UTR	Island	0.049	3.43e-18	5.34e-07	T	C	+	0.026 (599)	0.028 (719)	0.031 (228)	T	C	+	9.68e-09	2.03e-08	1	rs874060	A	G	+	2.11e-08	1.09e-07	0.43	CG:173/CA:107/TG:96/TA:382
rs10945345	6	169316984	126	chr6:169302356-169327120	cg09275862	1	222763504	TAF1A	TSS1500	S_Shore	0.08	5.48e-29	8.54e-18	G	C	-	0.051 (1049)	0.046 (451)	0.04 (46)	G	C	-	1.98e-14	6.36e-14	0.77219	rs9355025	G	A	+	0.150921	0.187707	0.96	CG:2/CA:129/GG:338/GA:289
rs10945761	6	162065367	127	chr6:162043100-162077431	cg12504415	17	74722752	JMJD6/JMJD6	1stExon/5'UTR	Island	0.054	5.27e-20	8.22e-09	T	C	+	0.065 (782)	0.07 (639)	0.079 (124)	T	C	+	6.01e-15	2.01e-14	0.99509	rs6930403	A	G	+	1.81e-05	5.28e-05	0.76	CG:186/CA:29/TG:128/TA:415
rs10946239	6	170448699	128	chr6:170444816-170469366	cg00255925	1	223316634	TLR5	TSS200	Island	0.067	3.31e-23	5.15e-12	G	A	+	0.02 (822)	0.022 (520)	0.022 (110)	G	A	+	0.000495	0.000652093	0.62032	rs719960	A	G	+	0.409525	0.457658	1	AA:0/AG:246/GA:363/GG:149
rs10947261	6	32373232	129	chr6:32344331-32429154	cg13118072	6	30181194	TRIM26	TSS200	Island	0.038	2.86e-14	0.00445905	G	T	-	0.02 (1304)	0.019 (226)	0.017 (8)	G	T	-	4.09e-06	6.69e-06	1.00017
rs10949704	7	158051333	130	chr7:158049421-158060047	cg10119313	21	46962548	SLC19A1	TSS200	Island	0.04	5.49e-15	0.000856155	G	A	-	0.024 (537)	0.023 (746)	0.023 (255)	G	A	-	0.00022	0.000301422	0.99789	rs6976603	G	A	-	0.207262	0.249575	1	AG:0/AA:324/GG:434/GA:0
rs10949778	7	155213122	131	chr7:155208997-155219453	cg11469325	10	75012359	MRPS16	1stExon	Island	0.061	2.49e-22	3.87e-11	A	G	+	0.031 (1079)	0.037 (404)	0.046 (49)	A	G	+	9.15e-06	1.44e-05	0.91177	rs7801327	A	G	+	0.206541	0.248879	0.45	AG:93/AA:539/GG:72/GA:54
rs10999381	10	72298304	132	chr10:72261182-72311482	cg21041514	17	40333411	KCNH4	TSS200	Island	0.036	9.1e-14	0.0141761	T	C	+	0.027 (938)	0.029 (524)	0.031 (82)	T	C	+	3.04e-05	4.53e-05	0.9969	rs871870	A	C	+	0.317783	0.365945	1	CC:170/CA:0/TC:6/TA:582
rs11008609	10	32010054	133	chr10:32004629-32039639	cg18703541	21	45762070			S_Shelf	0.13	2.32e-47	3.62e-36	T	A	-	0.759 (1216)	0.715 (309)	0.669 (18)
rs11025639	11	3172914	134	chr11:3168593-3178064	cg16206836	20	36157266	BLCAP	TSS1500	S_Shore	0.088	2.59e-31	4.03e-20	G	A	+	0.923 (617)	0.928 (700)	0.934 (191)	G	A	+	3.03e-22	1.64e-21	1	rs11025639	G	A	+	0.00990101	0.0157763	1	AA:320/AG:0/GA:0/GG:438
rs11041108	11	6953858	135	chr11:6920803-6985309	cg21771200	19	11784761	ZNF833	TSS200	N_Shore	0.032	2.15e-13	0.0335766	A	G	+	0.063 (681)	0.074 (766)	0.094 (234)	A	G	+	1.89e-09	4.13e-09	1	rs11041116	G	A	+	0.0015961	0.00306198	0.87	AA:18/AG:470/GA:210/GG:60
rs11041505	11	7676019	136	chr11:7641191-7690045	cg09630051	6	31514607	ATP6V1G2/ATP6V1G2/NFKBIL1/NFKBIL1	1stExon/5'UTR/TSS1500/TSS200		0.083	4.04e-30	6.3e-19	G	A	-	0.036 (530)	0.032 (729)	0.028 (286)	G	A	-	0.0018	0.00224765	0.99777	rs10839832	G	A	-	0.00101452	0.00202439	0.98	AA:316/AG:2/GA:2/GG:438
rs11053208	12	34460029	108	chr12:34249959-37885161	cg09796886	4	39640558	C4orf34	TSS200	Island	0.037	4.6e-14	0.00716328	A	G	-	0.188 (546)	0.188 (744)	0.185 (246)	A	G	-	0.0107	0.0122819	0.98384	rs7137392	A	G	-	0.00777457	0.0128104	1	AG:0/AA:442/GG:315/GA:1
rs1105434	4	57793751	110	chr4:57744023-57907587	cg02341119	17	74866479	MGAT5B	Body	Island	0.04	4.4e-14	0.00685946	G	A	-	0.465 (552)	0.456 (685)	0.442 (218)	G	A	-	0.194	0.20423	0.98678	rs7680734	C	A	-	9.34e-05	0.000232166	1	AA:280/AC:0/GA:0/GC:478
rs11058026	12	125554355	137	chr12:125516068-125569795	cg26973714	12	104609524	TXNRD1	TSS200	Island	0.064	9.89e-23	1.54e-11	A	G	+	0.071 (1138)	0.08 (339)	0.079 (32)	A	G	+	3.59e-08	7.18e-08	0.90218	rs4765207	G	A	+	5.77e-05	0.000149848	0.92	AG:614/AA:8/GG:11/GA:125
rs11061064	12	131145009	138	chr12:131140688-131161038	cg08980198	7	150676529			Island	0.084	3.79e-30	5.91e-19	C	T	-	0.1 (838)	0.093 (570)	0.082 (112)	C	T	-	3.03e-21	1.56e-20	0.98506	rs11610224	G	A	-	4.61e-11	3.55e-10	0.8	CA:24/CG:540/TA:141/TG:53
rs1107553	22	42667473	139	chr22:42436322-42688532	cg25496181	12	118407068	KSR2	TSS1500	Island	0.1	6.66e-36	1.04e-24	A	G	-	0.047 (977)	0.038 (469)	0.034 (76)	A	G	-	0.000531	0.000697874	0.99836	rs5758686	C	A	-	0.149367	0.185907	1	AC:607/AA:0/GC:0/GA:151
rs11078360	17	16866254	140	chr17:16772110-16876728	cg13915843	17	28907176	LRRC37B2	Body	S_Shelf	0.19	7.79e-70	1.21e-58	G	A	-	0.938 (1239)	0.913 (261)	0.908 (22)	G	A	-	1.78e-07	3.35e-07	0.97102	rs12953270	A	G	-	0.0522667	0.0716094	0.9	AG:77/AA:7/GG:44/GA:630
rs11079791	17	45859099	141	chr17:45804494-45870378	cg06529181	19	52193933				0.166	8.87e-60	1.38e-48	G	A	+	0.107 (712)	0.137 (656)	0.164 (140)
rs11083433	19	38209301	142	chr19:38107485-38442270	cg25929552	2	67551782				0.052	4.09e-19	6.37e-08	T	C	+	0.844 (558)	0.857 (732)	0.877 (253)	T	C	+	0.00044	0.000583766	0.98515	rs7254828	A	G	+	0.0910875	0.119475	0.98	CG:154/CA:128/TG:1/TA:475
rs11084544	19	58940127	143	chr19:58892875-59006157	cg23093692	1	234367145	SLC35F3	Body	Island	0.062	1.04e-22	1.63e-11	G	C	-	0.822 (929)	0.787 (548)	0.726 (69)	G	C	-	3.53e-10	8.26e-10	0.99683	rs11670871	A	G	-	0.00502598	0.00856533	1	CA:0/CG:174/GA:584/GG:0
rs11084758	19	34608654	144	chr19:34576682-34629498	cg25039706	11	66109162	BRMS1	Body	N_Shelf	0.041	4.1e-15	0.000639487	C	T	-	0.883 (1268)	0.877 (246)	0.869 (10)	C	T	-	8.67e-09	1.82e-08	0.97924	rs526251	G	A	-	0.591624	0.637416	0.97	CA:240/CG:459/TA:58/TG:1
rs11088343	21	37635652	145	chr21:37635652-37635652	cg04274199	21	47334057	PCBP3	Body	Island	0.039	1.71e-14	0.00267131	C	T	-	0.897 (1312)	0.883 (195)	0.872 (11)
rs1109451	17	2592031	146	chr17:2590598-2613762	cg15138986	10	131935156	GLRX3	Body	Island	0.036	1.49e-13	0.0232968	G	A	+	0.025 (634)	0.027 (709)	0.028 (185)	G	A	+	9.06e-06	1.43e-05	0.69724	rs7209772	G	A	+	0.388904	0.43714	0.84	AA:295/AG:29/GA:28/GG:406
rs1109451	17	2592031	146	chr17:2590598-2613762	cg22150397	12	82752718	C12orf26/CCDC59	Body/TSS1500	Island	0.069	7.24e-25	1.13e-13	G	A	+	0.074 (634)	0.088 (709)	0.091 (185)	G	A	+	3.45e-12	9.53e-12	0.69724	rs7209772	G	A	+	0.000133259	0.000320263	0.84	AA:295/AG:29/GA:28/GG:406
rs1109630	13	114820990	147	chr13:114804789-114838746	cg01286935	16	89778247	C16orf7	Body	Island	0.108	1.1e-38	1.72e-27	T	C	+	0.138 (487)	0.155 (762)	0.17 (274)	T	C	+	1.11e-10	2.71e-10	0.86824	rs9590530	A	G	+	1.6e-07	7.12e-07	0.95	CG:307/CA:5/TG:175/TA:271
rs11098524	4	120390032	148	chr4:120225955-120587215	cg00141295	7	56182960	LOC389493	3'UTR	N_Shore	0.051	1.04e-18	1.62e-07	A	G	+	0.954 (721)	0.957 (668)	0.959 (137)
rs11115009	12	82165409	149	chr12:82117216-82279404	cg07923666	12	49932857	KCNH3	TSS200	Island	0.248	1.93e-94	3.01e-83	A	C	-	0.071 (889)	0.063 (560)	0.045 (82)	A	C	-	5.01e-17	1.99e-16	1.00006	rs11115010	C	A	-	8.07e-11	6e-10	1	AC:550/AA:1/CC:0/CA:207
rs1112139	4	190716184	150	chr4:190716184-190731543	cg12894917	11	9286517	DENND5A	1stExon	Island	0.433	2.63e-176	4.1e-165	G	A	+	0.189 (1151)	0.279 (287)	0.312 (19)	G	A	+	8.55e-37	9.62e-36	1	rs11132766	G	A	+	3.28e-10	2.23e-09	0.89	AG:4/AA:61/GG:442/GA:251
rs11127377	2	2169254	151	chr2:2166942-2223432	cg24870662	19	16179321	TPM4	Body	S_Shore	0.039	1.62e-14	0.00253125	C	A	-	0.803 (1079)	0.794 (432)	0.788 (32)	C	A	-	0.00323	0.0039337	0.95504	rs7596980	G	A	-	0.0514522	0.0706605	0.97	AG:17/AA:111/CG:628/CA:2
rs11137016	8	633684	152	chr8:560776-651820	cg03987003	1	145516092	GNRHR2	TSS200	Island	0.23	2.33e-86	3.64e-75	A	G	+	0.033 (833)	0.046 (595)	0.056 (98)	A	G	+	1.12e-30	9.53e-30	1	rs4735813	C	A	+	2.04e-20	3.59e-19	0.84	AC:543/AA:31/GC:21/GA:163
rs11137016	8	633684	152	chr8:560776-651820	cg06623486	1	162531613	UAP1	5'UTR	Island	0.038	2.92e-14	0.0045451	A	G	+	0.048 (833)	0.052 (595)	0.052 (98)	A	G	+	1.5e-06	2.56e-06	1	rs4735813	C	A	+	5.19e-06	1.73e-05	0.84	AC:543/AA:31/GC:21/GA:163
rs11137016	8	633684	152	chr8:560776-651820	cg07031794	2	26568949	SELI	TSS200	Island	0.046	4.45e-17	6.94e-06	A	G	+	0.054 (833)	0.062 (595)	0.066 (98)	A	G	+	1.72e-12	4.85e-12	1	rs4735813	C	A	+	0.000939366	0.00188523	0.84	AC:543/AA:31/GC:21/GA:163
rs11137016	8	633684	152	chr8:560776-651820	cg15231902	12	56618064	OBFC2B	TSS200	Island	0.058	5.62e-21	8.75e-10	A	G	-	0.042 (833)	0.039 (595)	0.036 (98)	A	G	-	0.000151	0.000211023	1	rs4735813	C	A	-	0.01842	0.0276299	0.84	AC:543/AA:31/GC:21/GA:163
rs11137016	8	633684	152	chr8:560776-651820	cg21496518	3	15374154	SH3BP5	TSS200	Island	0.042	1.08e-15	0.000168606	A	G	+	0.17 (833)	0.183 (595)	0.188 (98)	A	G	+	7.37e-08	1.44e-07	1	rs4735813	C	A	+	0.00126811	0.00249043	0.84	AC:543/AA:31/GC:21/GA:163
rs11137016	8	633684	152	chr8:560776-651820	cg21871583	3	15374148	SH3BP5	TSS200	Island	0.092	8.11e-33	1.26e-21	A	G	+	0.132 (833)	0.148 (595)	0.157 (98)	A	G	+	3.09e-18	1.34e-17	1	rs4735813	C	A	+	2.16e-07	9.26e-07	0.84	AC:543/AA:31/GC:21/GA:163
rs11137016	8	633684	152	chr8:560776-651820	cg24639504	13	25875833	NUPL1/NUPL1	1stExon/5'UTR	Island	0.107	2.51e-38	3.91e-27	A	G	+	0.017 (833)	0.02 (595)	0.021 (98)	A	G	+	0.000113	0.000160187	1	rs4735813	C	A	+	0.00425506	0.00735965	0.84	AC:543/AA:31/GC:21/GA:163
rs11137016	8	633684	152	chr8:560776-651820	cg25680245	18	19284821	ABHD3	TSS200	Island	0.198	5.39e-73	8.4e-62	A	G	+	0.016 (833)	0.02 (595)	0.022 (98)	A	G	+	4.83e-25	2.96e-24	1	rs4735813	C	A	+	2.02e-16	2.62e-15	0.84	AC:543/AA:31/GC:21/GA:163
rs11141357	9	88991340	153	chr9:88980888-89025919	ch.9.80193246F	9	81003426				0.044	3.27e-15	0.0005093	T	C	+	0.022 (1009)	0.024 (381)	0.026 (31)	T	C	+	0.438	0.449251	0.9318	rs6559926	G	A	+	0.117433	0.148931	0.98	CA:102/CG:1/TA:1/TG:654
rs11142001	9	90475548	154	chr9:90452318-90482175	cg00565553	16	60394035				0.111	4.76e-40	7.42e-29	A	G	-	0.927 (940)	0.916 (515)	0.911 (84)	A	G	-	1.4e-10	3.38e-10	0.99298	rs7849949	A	G	-	0.0418833	0.0584888	0.94	AA:586/AG:7/GA:10/GG:155
rs11142017	9	90503451	155	chr9:90492678-90527416	cg03178781	7	75650855	STYXL1	Body		0.232	1.79e-82	2.79e-71	A	G	+	0.797 (351)	0.82 (797)	0.843 (299)	A	G	+	4.09e-25	2.53e-24	0.90739	rs7850542	C	A	+	1.41e-18	2.23e-17	1	AA:0/AC:388/GA:329/GC:41
rs11146268	10	134069930	156	chr10:134054185-134108999	cg11911399	1	108742837	SLC25A24	1stExon	Island	0.044	1.14e-15	0.000177632	G	T	+	0.043 (632)	0.047 (680)	0.047 (162)	G	T	+	7.01e-08	1.38e-07	0.97223	rs12764265	C	A	+	0.0934707	0.122101	1	GA:8/GC:534/TA:216/TC:0
rs11147665	13	19212262	157	chr13:19199119-19245376	cg19304507	22	30278992	MTMR3	TSS200	Island	0.037	9.37e-14	0.0146076	C	T	-	0.072 (799)	0.065 (602)	0.061 (132)							rs3874198	G	A	-	0.375729	0.425077	0.89	CG:527/CA:12/TG:68/TA:151
rs11168639	12	48953682	158	chr12:48786868-48955995	cg02394226	6	140695173				0.038	2e-15	0.000312046	G	A	-	0.903 (1359)	0.894 (292)	0.893 (12)	G	A	-	0.371	0.383344	1	rs2731073	G	A	-	0.192612	0.23404	0.95	AA:65/AG:3/GA:16/GG:674
rs11181609	12	43039497	159	chr12:43018562-43039497	cg10243266	16	31579647	CSDAP1	Body	N_Shore	0.082	1.13e-29	1.77e-18	T	C	+	0.768 (1074)	0.784 (445)	0.825 (26)
rs11190139	10	101288099	160	chr10:101271789-101295863	cg10327067	8	37549202			N_Shelf	0.045	6.27e-17	9.77e-06	C	G	+	0.441 (784)	0.463 (638)	0.476 (122)	C	G	+	0.00162	0.00203501	0.97893	rs888208	A	G	+	0.000424535	0.000916704	0.99	CA:537/CG:1/GA:1/GG:219
rs11190139	10	101288099	160	chr10:101271789-101295863	cg13746518	9	137332241	RXRA	3'UTR	S_Shore	0.098	2.24e-35	3.49e-24	C	G	+	0.21 (784)	0.234 (638)	0.254 (122)	C	G	+	1.61e-08	3.29e-08	0.97893	rs888208	A	G	+	3.56e-05	9.79e-05	0.99	CA:537/CG:1/GA:1/GG:219
rs11190139	10	101288099	160	chr10:101271789-101295863	cg21825792	12	5015078			N_Shelf	0.054	5.64e-20	8.8e-09	C	G	+	0.539 (784)	0.562 (638)	0.573 (122)
rs11223867	11	134362138	161	chr11:134351054-134398777	cg00790928	1	29213690	EPB41/EPB41	1stExon/5'UTR	Island	0.036	9.49e-14	0.0147838	T	C	-	0.042 (1316)	0.038 (216)	0.036 (9)	T	C	-	0.00767	0.00893856	0.99653	rs7109883	A	C	+	0.73471	0.768267	1	CC:60/CA:0/TC:259/TA:439
rs11223867	11	134362138	161	chr11:134351054-134398777	cg01373691	16	71917765	ZNF821	TSS1500	Island	0.047	2.07e-17	3.23e-06	T	C	+	0.058 (1316)	0.065 (216)	0.081 (9)	T	C	+	9.61e-08	1.86e-07	0.99653	rs7109883	A	C	-	0.665807	0.705545	1	CC:60/CA:0/TC:259/TA:439
rs11238595	10	44097662	162	chr10:44029306-44113356	cg09498078	5	16736823	MYO10	Body		0.072	4.04e-26	6.29e-15	A	G	+	0.637 (697)	0.674 (706)	0.699 (141)	A	G	+	2.98e-10	6.99e-10	0.98245	rs7910230	A	G	+	0.0209902	0.0311896	0.84	AA:516/AG:28/GA:23/GG:191
rs11238595	10	44097662	162	chr10:44029306-44113356	cg18456747	5	94957269	GPR150	1stExon	S_Shore	0.042	9.72e-16	0.00015152	A	G	-	0.295 (697)	0.281 (706)	0.274 (141)	A	G	-	1.36e-06	2.34e-06	0.98245	rs7910230	A	G	-	0.00190937	0.00360728	0.84	AA:516/AG:28/GA:23/GG:191
rs11239843	10	42682133	163	chr10:42682133-42700876	cg13559225	1	182758953			Island	0.12	9.2e-42	1.43e-30	A	C	+	0.016 (497)	0.017 (728)	0.018 (252)							rs2489684	A	G	+	7.37e-05	0.000187482	0.54	AG:78/AA:347/CG:231/CA:102
rs11240515	1	205517830	164	chr1:205499660-205535539	cg15396462	8	42888498				0.102	4.15e-37	6.47e-26	G	A	+	0.889 (685)	0.897 (696)	0.903 (163)
rs11247893	1	26597086	165	chr1:26557302-26648838	cg04450032	17	7382860	ZBTB4/ZBTB4	1stExon/5'UTR	S_Shore	0.15	7.13e-54	1.11e-42	C	A	-	0.25 (1029)	0.228 (435)	0.207 (50)	C	A	-	1.03e-07	1.99e-07	0.9984	rs17257169	G	A	-	3.81e-10	2.57e-09	0.98	AA:152/AG:2/CA:4/CG:600
rs11248047	4	821553	166	chr4:807523-826044	cg12575136	18	32820987	ZNF397	TSS200	Island	0.087	4.95e-31	7.71e-20	G	A	-	0.156 (401)	0.137 (760)	0.121 (354)	G	A	-	0.00073	0.000943878	0.99983	rs936551	G	A	-	7.2e-07	2.84e-06	1	AA:355/AG:0/GA:0/GG:403
rs11249429	1	121291080	167	chr1:121141155-121350213	cg00646200	1	148855367			Island	0.266	2.06e-102	3.21e-91	C	T	-	0.47 (568)	0.418 (738)	0.33 (232)	C	T	-	1.86e-22	1.01e-21	0.97233	rs2222371	A	G	-	1.9e-07	8.29e-07	1	CG:0/CA:471/TG:274/TA:13
rs11249429	1	121291080	167	chr1:121141155-121350213	cg00890145	1	145028465	PDE4DIP	Body		0.049	5.44e-18	8.48e-07	C	T	+	0.971 (568)	0.974 (738)	0.975 (232)	C	T	+	0.000106	0.000150774	0.97233	rs2222371	A	G	+	0.100272	0.129598	1	CG:0/CA:471/TG:274/TA:13
rs11249429	1	121291080	167	chr1:121141155-121350213	cg11762120	19	27737459				0.039	1.16e-14	0.00180867	C	T	-	0.892 (568)	0.883 (738)	0.875 (232)	C	T	-	1.25e-11	3.27e-11	0.97233	rs2222371	A	G	-	0.00257836	0.00473243	1	CG:0/CA:471/TG:274/TA:13
rs11249429	1	121291080	167	chr1:121141155-121350213	cg26681183	1	148855372			Island	0.041	1.83e-15	0.000285351	C	T	-	0.764 (568)	0.751 (738)	0.731 (232)	C	T	-	0.00701	0.00820934	0.97233	rs2222371	A	G	-	0.00400299	0.00696742	1	CG:0/CA:471/TG:274/TA:13
rs11263335	9	44873200	168	chr9:44862329-44899374	cg00015319	12	54500832	FLJ12825	Body	Island	0.052	4.74e-19	7.39e-08	C	T	+	0.482 (934)	0.496 (511)	0.523 (81)
rs11263335	9	44873200	168	chr9:44862329-44899374	cg10196042	2	88316472			Island	0.043	4.69e-16	7.3e-05	C	T	-	0.086 (934)	0.077 (511)	0.069 (81)
rs11263335	9	44873200	168	chr9:44862329-44899374	cg13923737	9	67663069			N_Shore	0.124	1.87e-44	2.92e-33	C	T	+	0.662 (934)	0.702 (511)	0.732 (81)
rs11263335	9	44873200	168	chr9:44862329-44899374	cg14453423	9	46148701			Island	0.142	2.16e-51	3.36e-40	C	T	+	0.46 (934)	0.488 (511)	0.524 (81)
rs11263335	9	44873200	168	chr9:44862329-44899374	cg22243438	7	43622574	STK17A	TSS200	N_Shore	0.053	2.42e-19	3.76e-08	C	T	+	0.021 (934)	0.022 (511)	0.023 (81)
rs11263335	9	44873200	168	chr9:44862329-44899374	cg22630605	4	3576273				0.036	2.37e-13	0.036899	C	T	+	0.941 (934)	0.945 (511)	0.95 (81)
rs1127717	3	125826059	169	chr3:125694831-125826329	cg18256466	3	123680504	CCDC14	TSS1500	S_Shore	0.136	5.66e-53	8.82e-42	T	C	-	0.169 (1012)	0.135 (573)	0.114 (69)
rs1128636	7	155088371	170	chr7:155086502-155104949	cg15721666	12	120799597	MSI1	Body	Island	0.137	3.41e-50	5.31e-39	C	T	-	0.28 (475)	0.27 (752)	0.254 (317)	C	T	-	2.04e-11	5.26e-11	0.87773	rs9769826	G	A	-	0.000651748	0.00136139	0.89	CA:17/CG:382/TA:295/TG:64
rs1128636	7	155088371	170	chr7:155086502-155104949	cg18287962	20	25176437	ENTPD6/ENTPD6	1stExon/5'UTR	Island	0.065	1.12e-23	1.75e-12	C	T	-	0.089 (475)	0.085 (752)	0.08 (317)	C	T	-	1.3e-05	2e-05	0.87773	rs9769826	G	A	-	0.194397	0.235879	0.89	CA:17/CG:382/TA:295/TG:64
rs1136410	1	226555302	171	chr1:226537388-226619227	cg27539482	13	111589090				0.295	1.81e-131	2.82e-120	A	G	+	0.852 (1245)	0.869 (471)	0.892 (29)	A	G	+	1.14e-52	2.25e-51	1	rs2027440	A	G	+	4.39e-15	5.3e-14	1	AG:0/AA:632/GG:126/GA:0
rs1138357	15	80263406	172	chr15:80250606-80284441	cg10853949	17	80290217	SECTM1	5'UTR	N_Shore	0.035	3.03e-14	0.00472865	C	T	+	0.869 (917)	0.876 (630)	0.89 (125)	C	T	+	0.179	0.188913	1	rs3826007	G	A	+	0.42162	0.469666	1	CG:565/CA:2/TG:0/TA:191
rs1150709	6	28207363	173	chr6:27895213-28595646	cg07044523	1	153514376	S100A5	TSS200		0.068	7.9e-25	1.23e-13	T	C	-	0.961 (590)	0.957 (734)	0.954 (218)
rs11586156	1	152754630	174	chr1:152619052-152783255	cg06549128	19	10047328	OLFM2	TSS1500	Island	0.12	8.14e-44	1.27e-32	G	A	-	0.062 (600)	0.058 (690)	0.051 (254)	G	A	-	3.11e-15	1.05e-14	0.98755	rs7524281	C	A	-	1.2e-07	5.44e-07	0.95	AA:259/AC:35/GA:8/GC:456
rs11600901	11	118031986	175	chr11:118026788-118037564	cg13581847	5	60139938	ELOVL7	5'UTR	Island	0.038	1.69e-14	0.00263545	G	A	+	0.013 (1285)	0.015 (249)	0.016 (12)	G	A	+	0.83	0.835982	0.99167	rs656308	C	A	+	0.124988	0.157487	1	AC:0/AA:82/GC:673/GA:3
rs11601674	11	111634354	176	chr11:111432161-111782697	cg18187862	3	45730750	SACM1L	TSS200	Island	0.23	2.88e-87	4.48e-76	T	C	-	0.037 (772)	0.031 (641)	0.024 (132)	T	C	-	4.56e-18	1.95e-17	0.95364	rs7128353	G	A	-	4.17e-06	1.41e-05	0.91	CG:23/CA:227/TG:495/TA:13
rs11610422	12	31412669	177	chr12:31412669-31468842	cg02734259	12	9559402				0.102	1.65e-35	2.58e-24	A	G	-	0.89 (1028)	0.839 (407)	0.802 (50)	A	G	-	7e-05	0.000101461	1	rs2374000	G	A	-	0.00718159	0.0119123	0.89	AG:547/AA:68/GG:11/GA:132
rs11615248	12	133698537	178	chr12:133680031-133810703	cg15448366	1	223303049	TLR5	5'UTR		0.04	1.09e-14	0.00169426	G	C	+	0.515 (818)	0.53 (592)	0.53 (110)	G	C	+	0.0042	0.0050382	0.95496	rs2292029	G	A	+	0.0136042	0.0210599	0.96	CG:6/CA:181/GG:566/GA:5
rs11622227	14	106098220	179	chr14:106078447-106098220	cg14839440	15	43213257	TTBK2	TSS1500	Island	0.087	5.83e-31	9.08e-20	G	A	-	0.06 (449)	0.055 (743)	0.052 (320)							rs915380	C	A	+	0.690992	0.727801	0.46	AC:28/AA:11/GC:29/GA:48
rs11623181	14	101642015	180	chr14:101634076-101644295	cg07480713	2	85822423	RNF181	TSS1500	Island	0.052	6.23e-19	9.71e-08	G	A	-	0.028 (647)	0.026 (662)	0.025 (214)	G	A	-	0.000628	0.000817033	1	rs8020666	G	A	-	0.00247245	0.00455726	1	AG:0/AA:250/GG:397/GA:111
rs11636972	15	72031763	181	chr15:72005725-72045631	cg04479472	7	1231443				0.124	2.9e-45	4.53e-34	A	G	-	0.971 (889)	0.963 (557)	0.953 (97)	A	G	-	5.93e-12	1.61e-11	1	rs3816768	C	A	-	0.0800678	0.106268	0.96	AA:19/AC:562/GA:172/GC:5
rs11637613	15	95500652	182	chr15:95460628-95535689	cg02679291	19	48248902	GLTSCR2	1stExon	Island	0.094	6.4e-34	9.97e-23	T	G	+	0.235 (860)	0.246 (548)	0.248 (123)	T	G	+	0.000351	0.000472413	0.99844	rs8032821	C	A	+	0.153387	0.190366	1	GA:172/GC:0/TA:1/TC:585
rs11648314	16	68596775	88	chr16:68551277-68680576	cg22994198	19	1508528	ADAMTSL5	Body	N_Shore	0.055	3.96e-20	6.17e-09	C	T	-	0.442 (904)	0.406 (545)	0.343 (77)	C	T	-	7.36e-05	0.000106495	0.99802	rs1645928	A	C	-	1.33e-05	4.03e-05	1	CA:607/CC:0/TA:4/TC:147
rs11649508	16	3987523	183	chr16:3963933-3998630	cg02873046	6	106062895				0.128	3.71e-46	5.78e-35	G	A	-	0.867 (698)	0.855 (682)	0.833 (146)	G	A	-	4.7e-10	1.09e-09	1	rs17136624	G	A	-	0.060639	0.0823668	0.91	AA:185/AG:34/GA:12/GG:527
rs11653586	17	20810647	184	chr17:20779338-20842839	cg03836611	17	18529207	CCDC144B	TSS1500	S_Shore	0.05	1.59e-18	2.47e-07	A	G	-	0.479 (420)	0.459 (761)	0.42 (355)	A	G	-	5.17e-06	8.36e-06	0.78832	rs9912643	G	A	-	0.197551	0.239039	0.95	AA:9/AG:363/GA:359/GG:27
rs11666325	19	30907789	185	chr19:30904737-30922807	cg26163719	15	64388076	SNX1	TSS200	Island	0.036	1.02e-13	0.0159017	C	T	+	0.018 (503)	0.019 (772)	0.02 (268)
rs11666890	19	57890837	186	chr19:57865531-57949536	cg11894474	6	41411455			S_Shore	0.073	2.34e-26	3.64e-15	C	T	-	0.909 (483)	0.892 (762)	0.881 (296)	C	T	-	2.29e-06	3.84e-06	0.96769	rs8100796	G	A	-	0.00048432	0.00103528	0.99	CG:393/CA:25/TG:1/TA:339
rs11670421	19	57069080	187	chr19:57062647-57100280	cg09519134	13	112212075			Island	0.071	1.06e-25	1.65e-14	G	T	+	0.724 (555)	0.743 (731)	0.76 (241)	G	T	+	0.000548	0.000717966	0.99351	rs399350	G	A	+	0.000351492	0.000778112	1	GG:464/GA:0/TG:0/TA:294
rs11670421	19	57069080	187	chr19:57062647-57100280	cg25147447	13	112212213			Island	0.114	4.79e-41	7.46e-30	G	T	+	0.115 (555)	0.14 (731)	0.156 (241)	G	T	+	1.25e-08	2.6e-08	0.99351	rs399350	G	A	+	3.65e-05	0.000100174	1	GG:464/GA:0/TG:0/TA:294
rs11670871	19	58940514	143	chr19:58892875-59006157	cg04143909	1	234367322	SLC35F3	Body	Island	0.059	1.62e-21	2.52e-10	A	G	-	0.792 (929)	0.754 (543)	0.677 (70)	A	G	-	1.69e-09	3.7e-09	1	rs11670871	A	G	-	0.0302632	0.043591	1	AA:584/AG:0/GA:0/GG:174
rs11670871	19	58940514	143	chr19:58892875-59006157	cg09119043	1	234367443	SLC35F3	Body	Island	0.049	3.42e-18	5.33e-07	A	G	-	0.652 (929)	0.617 (543)	0.553 (70)	A	G	-	1.29e-06	2.22e-06	1	rs11670871	A	G	-	0.0019677	0.0037054	1	AA:584/AG:0/GA:0/GG:174
rs11670871	19	58940514	143	chr19:58892875-59006157	cg23445321	1	234367493	SLC35F3	Body	Island	0.055	2.5e-20	3.89e-09	A	G	-	0.842 (929)	0.808 (543)	0.745 (70)	A	G	-	1.59e-08	3.26e-08	1	rs11670871	A	G	-	0.000838411	0.00171024	1	AA:584/AG:0/GA:0/GG:174
rs11671477	19	58800346	188	chr19:58749797-58801784	cg06016427	4	71862187	DCK	Body	S_Shelf	0.038	3.92e-14	0.00611384	A	G	+	0.268 (546)	0.28 (701)	0.297 (285)	A	G	+	2.62e-05	3.93e-05	1	rs6510128	A	G	+	0.0102504	0.0162587	0.75	AA:393/AG:51/GA:44/GG:270
rs11671477	19	58800346	188	chr19:58749797-58801784	cg18468088	6	35490818				0.035	2.41e-13	0.037559	A	G	+	0.136 (546)	0.142 (701)	0.153 (285)	A	G	+	6.97e-06	1.11e-05	1	rs6510128	A	G	+	0.410943	0.458948	0.75	AA:393/AG:51/GA:44/GG:270
rs11686452	2	1091787	189	chr2:1087950-1138303	cg18114173	7	99149806	C7orf38	TSS200	Island	0.071	8.89e-26	1.39e-14	C	T	-	0.043 (659)	0.04 (700)	0.036 (180)	C	T	-	0.0199	0.0223975	1	rs4971441	G	A	-	7.92e-05	0.000200594	0.99	CG:495/CA:1/TG:5/TA:257
rs11688501	2	130783696	190	chr2:130741033-130886809	cg18530114	19	16438063	KLF2	3'UTR	Island	0.393	3.11e-164	4.85e-153	C	T	+	0.327 (522)	0.358 (769)	0.39 (247)							rs6707259	A	G	+	3.43e-11	2.68e-10	0.76	CG:29/CA:406/TG:188/TA:135
rs11698727	20	61164753	191	chr20:61160673-61208981	cg15226715	17	73257618	GGA3	Body	Island	0.166	6.1e-56	9.5e-45	C	T	+	0.027 (821)	0.046 (524)	0.075 (69)	C	T	+	4.15e-15	1.39e-14	0.99035	rs6062234	G	A	+	1.6e-06	5.92e-06	0.98	CG:390/CA:212/TG:1/TA:155
rs11698727	20	61164753	191	chr20:61160673-61208981	cg23695120	22	20748445	ZNF74	TSS200	Island	0.071	6.41e-24	9.99e-13	C	T	+	0.015 (821)	0.017 (524)	0.021 (69)	C	T	+	6.26e-10	1.44e-09	0.99035	rs6062234	G	A	+	0.0503341	0.069289	0.98	CG:390/CA:212/TG:1/TA:155
rs11708499	3	32672086	192	chr3:32635184-32691140	cg19942830	8	99054915	SNORA72	TSS1500	N_Shelf	0.11	1.08e-39	1.68e-28	T	A	+	0.778 (850)	0.803 (599)	0.827 (90)	T	A	+	6.81e-16	2.46e-15	0.51932	rs9836624	G	A	+	0.00167497	0.00319917	0.96	AG:24/AA:167/TG:562/TA:5
rs11731387	4	851357	193	chr4:821565-913289	cg13631105	18	29599349	RNF125	Body	Island	0.052	5.07e-19	7.9e-08	G	A	+	0.052 (1233)	0.056 (293)	0.057 (11)	G	A	+	1.05e-25	6.62e-25	0.99745	rs11726508	G	A	+	0.0346416	0.0492052	0.95	AG:4/AA:95/GG:630/GA:29
rs11734	7	99229768	194	chr7:99017737-99272310	cg09045935	12	6379348				0.098	2.58e-32	4.03e-21	G	C	+	0.98 (1239)	0.983 (165)	0.982 (3)	G	C	+	1.35e-20	6.68e-20	0.98974	rs4646457	A	C	+	2.28e-18	3.51e-17	0.99	CA:0/CC:30/GA:713/GC:15
rs11734344	4	73780893	195	chr4:73771352-73854191	cg12309030	3	40950037				0.1	2.79e-36	4.35e-25	T	A	-	0.754 (540)	0.748 (752)	0.739 (253)	T	A	-	1.01e-16	3.92e-16	0.98792	rs2059569	G	A	-	0.00273776	0.00499863	0.93	AA:282/AG:22/TA:11/TG:443
rs11735742	4	142550	196	chr4:72592-215774	cg02664162	19	49469375	FTL	Body	Island	0.116	3.43e-42	5.35e-31	T	C	+	0.047 (1081)	0.054 (423)	0.063 (40)	T	C	+	1.55e-07	2.94e-07	1	rs6830247	G	A	+	0.149005	0.185589	0.99	CA:138/CG:1/TA:1/TG:618
rs11735742	4	142550	196	chr4:72592-215774	cg03720617	16	47527034	PHKB	Body		0.122	2.31e-44	3.59e-33	T	C	+	0.403 (1081)	0.45 (423)	0.495 (40)	T	C	+	4.2e-10	9.74e-10	1	rs6830247	G	A	+	2.33e-06	8.32e-06	0.99	CA:138/CG:1/TA:1/TG:618
rs11739663	5	594083	197	chr5:532632-646418	cg27053975	1	166958233	MAEL	TSS1500	Island	0.118	2e-42	3.12e-31	T	C	-	0.984 (912)	0.981 (529)	0.975 (80)	T	C	-	1.16e-09	2.59e-09	1	rs7726839	A	G	-	6.92e-08	3.31e-07	0.93	CA:8/CG:172/TA:553/TG:25
rs11741879	5	140253787	198	chr5:140185225-140289352	cg24002653	1	117240504				0.048	1.12e-16	1.75e-05	T	C	+	0.944 (1165)	0.955 (272)	0.967 (4)	T	C	+	0.932	0.935346	0.89091	rs269554	G	A	+	0.101724	0.130821	0.87	CA:63/CG:7/TA:64/TG:624
rs11765576	7	131360928	199	chr7:131337450-131367570	cg00621583	3	41237304			N_Shelf	0.039	1.21e-14	0.00187937	C	A	+	0.872 (579)	0.878 (747)	0.886 (215)	C	A	+	0.00178	0.00222434	1	rs7795093	A	G	+	0.282452	0.329843	1	AA:0/AG:287/CA:295/CG:176
rs11770537	7	63573594	200	chr7:63551994-63696291	cg24072013	1	25559262	SYF2	TSS1500	S_Shore	0.033	9.95e-14	0.015502	A	G	-	0.018 (708)	0.017 (755)	0.016 (219)	A	G	-	0.703	0.713639	1	rs4718012	A	G	-	0.00522273	0.00887456	0.98	AA:502/AG:2/GA:38/GG:216
rs11771918	7	64901412	201	chr7:64805015-64958957	cg10934407	6	168053081				0.039	3.31e-14	0.00516439	T	C	+	0.842 (663)	0.871 (649)	0.879 (188)	T	C	+	0.000331	0.00044693	0.98097	rs9638226	A	G	+	0.00919739	0.0148043	1	CG:275/CA:0/TG:32/TA:451
rs11784762	8	145009610	202	chr8:144973183-145088566	cg00519002	16	56659338	MT1E	TSS1500	Island	0.051	9e-19	1.4e-07	A	G	+	0.017 (552)	0.018 (740)	0.019 (236)	A	G	+	6.79e-08	1.34e-07	0.89966	rs7010330	A	G	+	0.00812075	0.0132677	0.92	AG:15/AA:439/GG:291/GA:13
rs11784762	8	145009610	202	chr8:144973183-145088566	cg01640991	12	121947315	KDM2B	Body		0.052	6.52e-19	1.02e-07	A	G	+	0.967 (552)	0.969 (740)	0.973 (236)	A	G	+	3.6e-08	7.2e-08	0.89966	rs7010330	A	G	+	0.00606047	0.0101592	0.92	AG:15/AA:439/GG:291/GA:13
rs11811545	1	246136870	203	chr1:246120515-246142279	cg05771997	1	205175985	DSTYK	Body	N_Shelf	0.043	7.85e-16	0.000122291	C	A	-	0.8 (685)	0.786 (679)	0.773 (156)
rs11817093	10	134644160	204	chr10:134633330-134706859	cg15804432	15	64454965	PPIB	Body	Island	0.066	1.39e-22	2.17e-11	T	C	-	0.081 (472)	0.076 (745)	0.076 (227)	T	C	-	2e-05	3.03e-05	0.93907	rs4880457	G	A	-	0.00188609	0.00356717	0.86	CG:23/CA:271/TG:424/TA:40
rs11850831	14	103786556	205	chr14:103769488-103813887	cg20925763	2	219879821	CCDC108	Body		0.093	1.37e-33	2.13e-22	G	A	+	0.627 (794)	0.644 (637)	0.668 (109)
rs11854691	15	24126080	206	chr15:24104547-24126620	cg23175819	10	36770338				0.067	1.88e-24	2.93e-13	C	T	+	0.918 (566)	0.924 (732)	0.928 (247)
rs11863161	16	86716195	207	chr16:86695720-86717254	cg24158452	17	40428550	STAT5B	TSS200	Island	0.037	4.68e-14	0.00729721	G	C	-	0.029 (837)	0.028 (582)	0.027 (127)	G	C	-	0.404	0.415394	0.96839	rs12922111	G	A	-	0.0500817	0.0690889	0.82	CG:27/CA:181/GG:522/GA:28
rs11878269	19	38305713	36	chr19:38031067-38474127	cg22257374	3	15139756	ZFYVE20	5'UTR	N_Shore	0.112	2.15e-40	3.36e-29	C	T	-	0.283 (1022)	0.265 (458)	0.245 (52)	C	T	-	1.17e-18	5.16e-18	0.99627	rs705494	G	A	-	5.69e-06	1.87e-05	0.89	CA:12/CG:618/TA:117/TG:11
rs11878583	19	52388546	208	chr19:52363104-52407694	cg22319618	22	45562946	NUP50	5'UTR	S_Shelf	0.339	6e-137	9.36e-126	A	G	-	0.881 (1184)	0.832 (332)	0.707 (25)	A	G	-	1.65e-12	4.66e-12	0.99503	rs8110546	C	A	-	4.59e-15	5.51e-14	0.98	AA:1/AC:655/GA:101/GC:1
rs11882393	19	8596621	209	chr19:8588913-8620890	cg02613435	10	102756977	LZTS2	5'UTR	Island	0.527	1.53e-246	2.39e-235	G	T	+	0.024 (1152)	0.058 (369)	0.094 (22)	G	T	+	9.03e-74	3.37e-72	0.58293	rs4804311	A	G	+	1.75e-36	8.46e-35	0.97	GA:630/GG:2/TA:45/TG:81
rs11885671	2	16205386	210	chr2:16193461-16230889	cg07223253	7	150147988	GIMAP8	5'UTR		0.042	9.75e-16	0.000152016	G	A	-	0.037 (556)	0.035 (743)	0.031 (244)	G	A	-	3.19e-06	5.29e-06	1	rs16863222	G	A	-	0.0103881	0.016462	0.9	AA:309/AG:10/GA:202/GG:237
rs11889829	2	110257185	211	chr2:110254045-110258754	cg17367356	11	45907078	MAPK8IP1	TSS200	Island	0.047	2.32e-17	3.62e-06	C	G	-	0.049 (895)	0.047 (546)	0.04 (82)	C	G	-	0.00695	0.00815045	0.92659	rs7424652	A	G	+	0.919912	0.931692	0.61	CA:11/CG:565/GA:27/GG:155
rs11898344	2	239021690	212	chr2:239015195-239036270	cg26480675	16	66461075	BEAN	TSS200	Island	0.113	1.52e-39	2.36e-28	T	G	-	0.128 (1097)	0.116 (361)	0.098 (35)	T	G	-	5.6e-35	5.8e-34	1	rs3948117	A	G	-	7.83e-14	8.52e-13	1	GA:1/GG:100/TA:657/TG:0
rs11899408	2	243014630	213	chr2:242984903-243060642	cg01596870	19	55963115			Island	0.066	7.55e-24	1.18e-12	A	G	-	0.132 (1205)	0.117 (300)	0.066 (26)	A	G	-	3.55e-11	8.99e-11	0.8506
rs11899408	2	243014630	213	chr2:242984903-243060642	cg18288967	1	45987694	PRDX1	TSS200	Island	0.154	3.49e-56	5.44e-45	A	G	-	0.392 (1205)	0.361 (300)	0.247 (26)	A	G	-	1.54e-23	8.81e-23	0.8506
rs11899408	2	243014630	213	chr2:242984903-243060642	cg18561676	1	148855262			Island	0.041	3.91e-15	0.000610017	A	G	-	0.292 (1205)	0.275 (300)	0.152 (26)	A	G	-	6.05e-05	8.81e-05	0.8506
rs11900963	2	239308049	214	chr2:239187209-239387399	cg01134436	17	81009848	B3GNTL1	TSS200	Island	0.233	2.96e-87	4.61e-76	A	T	+	0.017 (1283)	0.023 (227)	0.025 (11)	A	T	+	1.41e-13	4.31e-13	0.94665	rs6715311	A	G	+	5.79e-15	6.81e-14	0.9	AA:658/AG:27/TA:6/TG:67
rs11929069	3	142420213	215	chr3:142352825-142500480	cg27507919	3	147074582			N_Shelf	0.08	6.75e-29	1.05e-17	C	G	-	0.043 (917)	0.039 (558)	0.033 (69)	C	G	-	0.00114	0.00144942	0.99698	rs1916638	G	A	-	0.0049134	0.0084064	0.98	CG:567/CA:8/GG:2/GA:181
rs11957941	5	177400248	216	chr5:177398861-177408337	cg23999973	12	118814623	SUDS3	1stExon	Island	0.081	2.66e-29	4.15e-18	C	A	-	0.026 (692)	0.023 (694)	0.02 (157)							rs7708103	G	A	-	0.00177702	0.00338666	0.63	AA:235/AG:24/CA:329/CG:170
rs119672	17	19818601	217	chr17:19799698-19945819	cg02460223	1	8398664	SLC45A1	Body	S_Shelf	0.046	4.03e-17	6.28e-06	A	G	-	0.967 (556)	0.964 (748)	0.961 (240)	A	G	-	4.02e-05	5.93e-05	0.9974	rs397969	A	G	-	0.240284	0.283646	0.98	AG:3/AA:458/GG:295/GA:2
rs11977818	7	63804245	218	chr7:63757160-63910447	cg25122629	2	54936822				0.036	1.44e-13	0.0223817	C	G	+	0.404 (776)	0.43 (629)	0.459 (109)	C	G	+	4.71e-11	1.18e-10	0.99495	rs6950743	G	A	+	0.000205864	0.000473814	0.98	CA:2/CG:534/GA:176/GG:46
rs11994904	8	1435078	219	chr8:1422590-1450499	cg23513567	17	881949	NXN	Body	Island	0.198	1.73e-73	2.69e-62	G	A	-	0.096 (583)	0.082 (731)	0.062 (220)	G	A	-	6.56e-33	6.18e-32	1	rs7845120	A	G	-	1.96e-08	1.02e-07	0.77	AG:243/AA:39/GG:53/GA:423
rs11996670	8	41455579	220	chr8:41426946-41487885	cg01970784	8	10191983	MSRA	Body	Island	0.268	8.4e-104	1.31e-92	C	T	+	0.032 (493)	0.037 (769)	0.042 (283)	C	T	+	4.84e-20	2.31e-19	0.9951	rs7837006	A	C	+	2.36e-06	8.41e-06	0.99	CC:4/CA:423/TC:330/TA:1
rs1203981	16	265159	221	chr16:237203-285313	cg27226043	11	1770394	HCCA2	Body	Island	0.063	1.12e-21	1.75e-10	T	C	-	0.097 (449)	0.09 (675)	0.085 (328)	T	C	-	4.98e-10	1.15e-09	0.73815	rs3918352	A	G	-	0.239939	0.283431	0.94	CA:8/CG:350/TA:307/TG:93
rs12049543	1	2761375	222	chr1:2753237-2779043	cg11642501	3	49203799	CCDC71	TSS200	Island	0.08	1.18e-28	1.83e-17	C	A	-	0.019 (507)	0.018 (717)	0.016 (289)	C	A	-	0.0436	0.0480087	0.69168	rs6680471	G	A	-	0.674178	0.713112	0.8	AG:32/AA:262/CG:393/CA:71
rs12050400	14	101686880	223	chr14:101685190-101686880	cg16276209	17	79114625	AATK	Body		0.09	9.47e-33	1.48e-21	A	C	-	0.972 (1052)	0.965 (453)	0.956 (38)	A	C	-	5.01e-11	1.25e-10	1	rs8020818	A	G	-	0.602766	0.648617	0.98	AG:138/AA:519/CG:100/CA:1
rs12071728	1	247353783	224	chr1:247344873-247381524	cg00526835	10	93335140	LOC100188947	Body		0.035	1.95e-14	0.00303682	T	C	+	0.939 (535)	0.945 (825)	0.951 (304)	T	C	+	5.23e-06	8.44e-06	1	rs12131404	A	G	+	0.00710866	0.0118026	1	CA:2/CG:349/TA:407/TG:0
rs12071728	1	247353783	224	chr1:247344873-247381524	cg25355291	8	29369401				0.036	1.81e-14	0.00282764	T	C	-	0.951 (535)	0.947 (825)	0.943 (304)	T	C	-	0.00253	0.00311057	1	rs12131404	A	G	-	0.433683	0.481164	1	CA:2/CG:349/TA:407/TG:0
rs12092943	1	204434927	225	chr1:204403311-204453320	cg03444715	11	122855029			Island	0.083	1.34e-28	2.1e-17	T	G	+	0.041 (924)	0.045 (489)	0.052 (43)	T	G	+	0.000754	0.000974159	0.97472	rs3747633	A	C	+	9e-05	0.000224677	0.95	GC:158/GA:6/TC:14/TA:580
rs12100866	14	103127824	226	chr14:103057635-103228272	cg08467595	3	13009117	IQSEC1	Body	Island	0.036	1.26e-13	0.0195702	T	C	+	0.067 (1203)	0.072 (316)	0.072 (21)	T	C	+	0.0648	0.0705647	0.99218	rs941725	A	G	+	0.157751	0.195365	0.96	CG:70/CA:2/TG:2/TA:684
rs12128952	1	119107626	227	chr1:119024403-119272779	cg27625370	8	122480202				0.042	9.37e-16	0.000146104	C	G	+	0.942 (459)	0.95 (759)	0.953 (321)	C	G	+	0.443	0.454102	0.9803	rs4329498	A	G	+	0.817931	0.840638	0.95	CG:9/CA:403/GG:336/GA:10
rs12143885	1	30593355	228	chr1:30591744-30606563	cg00160667	1	29587357	PTPRU	Body	Island	0.055	3.26e-20	5.08e-09	G	A	+	0.649 (1204)	0.676 (313)	0.689 (23)	G	A	+	2.45e-08	4.96e-08	0.92404	rs7541381	A	G	+	0.589698	0.635734	1	AA:1/AG:74/GA:683/GG:0
rs12145080	1	121185531	167	chr1:121141155-121350213	cg16052044	1	145035112	PDE4DIP	Body		0.227	1.61e-85	2.51e-74	C	T	+	0.619 (543)	0.656 (757)	0.702 (234)							rs6683357	A	G	+	2.23e-07	9.49e-07	0.97	CA:462/CG:4/TA:13/TG:279
rs12153370	5	31776025	229	chr5:31769314-31782304	cg26836696	5	145722201			N_Shore	0.045	1.38e-16	2.15e-05	G	T	-	0.107 (406)	0.098 (775)	0.084 (335)	G	T	-	1.66e-09	3.65e-09	0.99596	rs919337	A	G	-	3.26e-07	1.35e-06	0.98	GG:62/GA:338/TG:356/TA:2
rs12202302	6	133135864	230	chr6:133085461-133232469	cg05493001	19	52195559	MIR125A/MIRLET7E/NCRNA00085	TSS1500/TSS1500/TSS1500		0.051	8.9e-19	1.39e-07	T	G	+	0.896 (760)	0.904 (645)	0.911 (141)	T	G	+	0.000187	0.000259387	1	rs9375927	A	C	+	0.000355687	0.000784405	0.9	GC:203/GA:14/TC:26/TA:515
rs12283819	11	122979095	231	chr11:122969957-123002799	cg07111554	1	27175203	ZDHHC18	Body		0.041	2.13e-15	0.000332449	G	A	+	0.946 (1226)	0.953 (295)	0.963 (17)	G	A	+	0.00125	0.00158327	0.99639	rs7933576	G	A	+	0.557067	0.603171	1	AG:0/AA:85/GG:673/GA:0
rs1230103	17	43485791	232	chr17:43461258-43541129	cg04486673	17	66191540			N_Shore	0.058	3.09e-21	4.82e-10	G	A	+	0.978 (766)	0.981 (626)	0.982 (152)
rs12338697	9	116329986	233	chr9:116168755-116396404	cg16187340	5	134527362			Island	0.189	4.29e-70	6.68e-59	T	C	-	0.313 (1264)	0.291 (254)	0.236 (18)	T	C	-	1.01e-07	1.95e-07	0.97778	rs10981835	G	A	-	0.000175354	0.000408455	1	CA:77/CG:0/TA:38/TG:643
rs12356322	10	2144362	234	chr10:2138499-2167249	cg17815800	1	80516486				0.083	3.05e-29	4.75e-18	C	T	-	0.859 (1031)	0.848 (420)	0.828 (38)	C	T	-	1.45e-13	4.41e-13	0.98036	rs12776254	A	G	-	3.73e-08	1.87e-07	0.98	CA:633/CG:2/TA:2/TG:121
rs12360890	11	56043604	235	chr11:55941858-56279562	cg15472574	1	43148457	YBX1	Body	Island	0.112	2.75e-44	4.28e-33	A	G	+	0.014 (685)	0.016 (771)	0.016 (220)	A	G	+	9.99e-15	3.29e-14	0.89895	rs10896272	C	A	+	7.68e-06	2.43e-05	0.95	AA:17/AC:481/GA:252/GC:8
rs1236810	19	37966661	236	chr19:37796311-38008862	cg07019252	16	1576773	IFT140	Body	S_Shore	0.056	1.26e-20	1.96e-09	A	G	-	0.907 (1070)	0.899 (423)	0.882 (46)	A	G	-	1.84e-06	3.12e-06	0.82439	rs7408736	C	A	-	4.95e-05	0.000130897	0.8	AC:622/AA:17/GC:31/GA:88
rs1236810	19	37966661	236	chr19:37796311-38008862	cg07164659	8	22526889	BIN3	TSS1500	S_Shore	0.083	5.37e-30	8.37e-19	A	G	-	0.411 (1070)	0.377 (423)	0.352 (46)
rs1236810	19	37966661	236	chr19:37796311-38008862	cg12102059	12	132933266			N_Shelf	0.065	1.57e-23	2.45e-12	A	G	-	0.829 (1070)	0.812 (423)	0.773 (46)
rs12368488	12	33185988	237	chr12:33076921-33236745	cg03352893	16	604188	SOLH	3'UTR	N_Shore	0.18	2.73e-65	4.26e-54	T	C	-	0.937 (795)	0.928 (623)	0.919 (89)	T	C	-	1.05e-09	2.36e-09	0.99199	rs1846637	G	A	-	2.7e-05	7.65e-05	1	CG:0/CA:194/TG:563/TA:1
rs12370398	12	10402638	238	chr12:10389074-10465363	cg09212610	15	90892496	GABARAPL3	Body	N_Shelf	0.051	1.15e-18	1.78e-07	G	A	+	0.929 (914)	0.937 (534)	0.951 (94)	G	A	+	4.9e-12	1.34e-11	0.9519	rs4764341	A	G	+	0.0502424	0.0692176	0.99	AA:1/AG:176/GA:506/GG:75
rs12405571	1	42959296	239	chr1:42883403-43037684	cg17459298	12	43946341	ADAMTS20	TSS1500	S_Shore	0.057	4.26e-21	6.64e-10	G	A	-	0.209 (618)	0.186 (703)	0.164 (223)	G	A	-	1.36e-07	2.6e-07	0.98606	rs12040258	G	A	-	8.13e-06	2.55e-05	1	AG:116/AA:143/GG:499/GA:0
rs12420267	11	33847966	240	chr11:33755289-33862190	cg25951168	4	7333381	SORCS2	Body		0.223	3.59e-84	5.6e-73	A	T	+	0.563 (662)	0.588 (715)	0.619 (165)	A	T	+	1.19e-12	3.38e-12	0.9649	rs939804	C	A	+	9.68e-15	1.12e-13	0.88	AA:40/AC:473/TA:226/TC:19
rs12420514	11	13659797	241	chr11:13630275-13756252	cg21012266	13	41731566				0.096	8.77e-35	1.37e-23	G	A	+	0.981 (1100)	0.985 (407)	0.987 (37)	G	A	+	6.74e-06	1.08e-05	1	rs12420514	G	A	+	0.00105037	0.00209113	1	AA:112/AG:0/GA:0/GG:646
rs12447906	16	87756858	242	chr16:87748198-87770469	cg03599547	12	56123102	CD63	TSS200	Island	0.105	3.21e-38	5e-27	C	T	-	0.074 (506)	0.066 (759)	0.058 (279)	C	T	-	2.7e-07	5.01e-07	0.85818	rs4843693	A	C	-	0.000921699	0.00185581	0.66	CA:288/CC:149/TA:48/TC:273
rs12447906	16	87756858	242	chr16:87748198-87770469	cg22109262	4	17578738	LAP3	TSS200	Island	0.123	1.37e-44	2.13e-33	C	T	-	0.071 (506)	0.06 (759)	0.05 (279)	C	T	-	2.71e-13	8.09e-13	0.85818	rs4843693	A	C	-	8.14e-05	0.000205866	0.66	CA:288/CC:149/TA:48/TC:273
rs12447906	16	87756858	242	chr16:87748198-87770469	cg23890506	1	155023350	ADAM15/DCST1	TSS1500/3'UTR	Island	0.097	5.14e-35	8.01e-24	C	T	-	0.026 (506)	0.023 (759)	0.021 (279)	C	T	-	2.29e-11	5.88e-11	0.85818	rs4843693	A	C	-	0.00264918	0.00485218	0.66	CA:288/CC:149/TA:48/TC:273
rs12457802	18	31389865	243	chr18:31303557-31418131	cg00740803	4	113143664				0.576	4.41e-279	6.88e-268	G	A	+	0.597 (436)	0.644 (735)	0.717 (356)	G	A	+	2.28e-54	4.72e-53	0.9957	rs4997493	G	A	+	3e-20	5.17e-19	0.89	AG:23/AA:342/GG:374/GA:19
rs12457802	18	31389865	243	chr18:31303557-31418131	cg01365762	6	30457827	HLA-E	Body	Island	0.16	4.43e-58	6.9e-47	G	A	-	0.058 (436)	0.05 (735)	0.03 (356)	G	A	-	8.04e-22	4.24e-21	0.9957	rs4997493	G	A	-	2.84e-06	9.9e-06	0.89	AG:23/AA:342/GG:374/GA:19
rs12457802	18	31389865	243	chr18:31303557-31418131	cg04226714	8	49833948	SNAI2	1stExon	N_Shelf	0.226	7.27e-85	1.13e-73	G	A	-	0.059 (436)	0.049 (735)	0.029 (356)	G	A	-	2.91e-46	4.88e-45	0.9957	rs4997493	G	A	-	2.82e-26	8.18e-25	0.89	AG:23/AA:342/GG:374/GA:19
rs12457802	18	31389865	243	chr18:31303557-31418131	cg05207253	5	149829393	RPS14	TSS200	Island	0.048	1.07e-17	1.67e-06	G	A	-	0.015 (436)	0.015 (735)	0.014 (356)	G	A	-	0.000197	0.000271685	0.9957	rs4997493	G	A	-	0.0292636	0.0423969	0.89	AG:23/AA:342/GG:374/GA:19
rs12457802	18	31389865	243	chr18:31303557-31418131	cg15819921	19	927150	ARID3A	5'UTR	S_Shore	0.16	2.29e-58	3.56e-47	G	A	-	0.038 (436)	0.032 (735)	0.025 (356)	G	A	-	6.27e-21	3.17e-20	0.9957	rs4997493	G	A	-	1.51e-08	8.03e-08	0.89	AG:23/AA:342/GG:374/GA:19
rs12457802	18	31389865	243	chr18:31303557-31418131	cg20429954	7	126446875	GRM8	Body		0.069	7.18e-25	1.12e-13	G	A	+	0.983 (436)	0.984 (735)	0.985 (356)	G	A	+	2.28e-13	6.84e-13	0.9957	rs4997493	G	A	+	1.3e-08	6.98e-08	0.89	AG:23/AA:342/GG:374/GA:19
rs12457802	18	31389865	243	chr18:31303557-31418131	cg27147174	7	100797783	AP1S1	1stExon	Island	0.372	3.39e-152	5.29e-141	G	A	-	0.119 (436)	0.1 (735)	0.06 (356)	G	A	-	1.54e-38	1.93e-37	0.9957	rs4997493	G	A	-	1.6e-18	2.51e-17	0.89	AG:23/AA:342/GG:374/GA:19
rs12460237	19	36690874	244	chr19:36659629-36833693	cg14695492	8	143545574	BAI1	1stExon	Island	0.089	8.72e-32	1.36e-20	A	T	-	0.203 (606)	0.179 (706)	0.154 (206)	A	T	-	0.00571	0.00677684	0.88265	rs2972540	A	G	-	0.0107666	0.0169992	1	AG:60/AA:0/TG:14/TA:42
rs12471210	2	3292186	245	chr2:3277947-3310161	cg24963001	17	46651952	HOXB3	TSS200	N_Shelf	0.11	9.08e-38	1.42e-26	C	T	+	0.904 (663)	0.916 (586)	0.924 (203)	C	T	+	5.04e-05	7.38e-05	0.97496	rs4854164	A	G	+	0.00852566	0.0138383	1	CA:449/CG:0/TA:7/TG:302
rs12472311	2	240649383	246	chr2:240632857-240656525	cg21212314	5	74807937	COL4A3BP/COL4A3BP/POLK	TSS1500/TSS200/5'UTR	Island	0.057	9.9e-21	1.54e-09	C	T	-	0.017 (1012)	0.016 (465)	0.014 (64)	C	T	-	0.337	0.349073	0.92067	rs1437731	A	G	+	0.490088	0.536323	0.98	CA:363/CG:239/TA:1/TG:155
rs12476309	2	3404845	247	chr2:3392075-3454566	cg08163906	14	102227932	PPP2R5C	TSS1500	Island	0.132	5.11e-48	7.97e-37	A	G	+	0.061 (572)	0.07 (731)	0.08 (242)	A	G	+	7.13e-20	3.36e-19	0.96247	rs6747650	A	G	+	1.69e-10	1.22e-09	0.89	AA:457/AG:28/GA:18/GG:255
rs12477481	2	134731059	248	chr2:134728101-134746204	cg17642796	7	72813894				0.062	1.69e-22	2.64e-11	C	T	+	0.459 (649)	0.476 (694)	0.496 (195)	C	T	+	4.66e-11	1.17e-10	1	rs901224	C	A	+	1.89e-05	5.48e-05	1	CA:0/CC:464/TA:294/TC:0
rs12512685	4	140112553	249	chr4:139927828-140162960	cg08855861	1	52498679	TXNDC12	Body	Island	0.035	2.78e-13	0.043332	C	G	-	0.072 (790)	0.062 (610)	0.05 (142)	C	G	-	0.00383	0.00461748	0.99769	rs4597768	G	A	-	0.000876525	0.00178172	0.98	CG:571/CA:2/GG:37/GA:148
rs12513233	4	175939626	250	chr4:175933726-175960753	cg18689295	12	79258855	SYT1	5'UTR		0.096	7.06e-35	1.1e-23	G	A	+	0.4 (1041)	0.418 (454)	0.441 (50)	G	A	+	2.43e-11	6.23e-11	0.99669	rs6553853	A	C	+	1.1e-05	3.36e-05	1	AA:0/AC:107/GA:651/GC:0
rs12525451	6	162057800	127	chr6:162046674-162077431	cg19215386	18	72921446	TSHZ1	TSS1500	Island	0.066	5.84e-24	9.1e-13	A	T	+	0.017 (638)	0.019 (715)	0.02 (193)	A	T	+	4.5e-19	2.03e-18	0.95407	rs6455744	G	A	+	0.00111129	0.00219983	1	AG:319/AA:173/TG:0/TA:266
rs12528427	6	90893900	251	chr6:90854533-91015039	cg08487581	16	89100852				0.04	5.56e-15	0.000867192	A	T	-	0.98 (1347)	0.977 (171)	0.911 (12)	A	T	+	0.187	0.196984	0.9821	rs2501726	G	A	-	0.79838	0.82395	0.59	AA:692/AG:14/TA:29/TG:23
rs12528991	6	74633657	252	chr6:74586805-74838497	cg01585860	6	75922610				0.042	1.53e-15	0.000238154	T	C	-	0.044 (690)	0.041 (684)	0.038 (150)	T	C	-	0.000566	0.00074097	0.94996	rs9352037	C	A	-	0.255793	0.300526	0.96	CA:278/CC:5/TA:75/TC:400
rs12535328	7	55291726	253	chr7:55243754-55309640	cg18993481	18	37333028	LOC647946	TSS1500		0.076	1.5e-27	2.34e-16	T	C	+	0.941 (597)	0.944 (745)	0.949 (204)	T	C	+	9.12e-16	3.21e-15	0.99733	rs2293348	G	A	+	0.0613902	0.0831924	0.92	CG:43/CA:226/TG:478/TA:11
rs12540064	7	98381738	254	chr7:98379142-98384975	cg07153965	11	125552087	ACRV1	TSS1500		0.06	8.64e-22	1.35e-10	T	C	+	0.965 (416)	0.97 (754)	0.973 (371)	T	C	+	0.491	0.502077	0.81266	rs962223	G	A	+	0.791096	0.817889	0.96	CA:361/CG:3/TA:212/TG:182
rs12551234	9	129417809	255	chr9:129413490-129421148	cg00256632	1	26881328	RPS6KA1	Body		0.055	3.63e-20	5.66e-09	G	C	+	0.979 (558)	0.98 (740)	0.984 (247)
rs12568050	1	182026813	256	chr1:181884564-182046561	cg24617612	8	49043544			Island	0.04	8.84e-16	0.000137712	G	C	+	0.869 (1201)	0.891 (393)	0.911 (28)	G	C	+	4.62e-05	6.78e-05	0.9993	rs1281311	A	G	+	0.565859	0.61193	0.9	CA:9/CG:107/GA:607/GG:35
rs12605631	18	77450915	257	chr18:77408967-77501180	cg09723533	3	128968410	COPG	TSS200	Island	0.276	7.3e-104	1.14e-92	A	G	+	0.019 (896)	0.022 (522)	0.027 (76)	A	G	+	7.84e-25	4.7e-24	0.98467	rs529195	G	A	+	1.34e-20	2.48e-19	0.96	AG:566/AA:5/GG:5/GA:182
rs12606438	18	42041063	258	chr18:41968564-42113151	cg17001566	1	2990490	PRDM16	Body	Island	0.042	1.54e-15	0.000239266	A	C	+	0.277 (1150)	0.308 (360)	0.339 (27)	A	C	+	0.022	0.0247113	0.97295	rs9948878	G	A	+	0.0496596	0.0685776	0.98	AG:633/AA:2/CG:5/CA:118
rs12607938	18	76651887	259	chr18:76640016-76663143	cg02800362	5	177631904	HNRNPAB	Body	Island	0.411	5.06e-175	7.89e-164	T	G	+	0.023 (789)	0.034 (631)	0.044 (125)	T	G	+	1.63e-82	7.19e-81	0.99977	rs9949512	A	G	+	2.48e-40	1.39e-38	1	GG:200/GA:0/TG:0/TA:558
rs12608842	19	22548013	260	chr19:22461218-22642916	cg05751344	7	153641267	DPP6	Body		0.113	2.2e-40	3.43e-29	C	G	-	0.697 (478)	0.67 (724)	0.636 (323)	C	G	-	8.12e-15	2.69e-14	0.90044	rs1865075	G	A	-	1.63e-06	6.02e-06	1	CG:398/CA:1/GG:0/GA:359
rs12608842	19	22548013	260	chr19:22461218-22642916	cg13765278	7	153641242	DPP6	Body		0.138	7.08e-50	1.1e-38	C	G	-	0.851 (478)	0.813 (724)	0.78 (323)	C	G	-	1.1e-15	3.84e-15	0.90044	rs1865075	G	A	-	2.9e-07	1.22e-06	1	CG:398/CA:1/GG:0/GA:359
rs12608842	19	22548013	260	chr19:22461218-22642916	cg15383397	7	153641307	DPP6	Body		0.054	8.87e-20	1.38e-08	C	G	-	0.77 (478)	0.75 (724)	0.733 (323)
rs12609410	19	58436229	261	chr19:58401342-58530188	cg19137348	6	1555311			Island	0.035	2.16e-13	0.0336491	A	T	-	0.303 (751)	0.283 (634)	0.238 (159)	A	T	-	0.00883	0.0102194	0.99489	rs257654	A	G	-	0.0100562	0.0159651	0.98	AA:523/AG:7/TA:3/TG:225
rs12610384	19	634095	262	chr19:616999-636717	cg04941127	11	8892760	ST5	5'UTR	Island	0.101	1.87e-35	2.92e-24	A	G	+	0.073 (384)	0.089 (772)	0.104 (341)	A	G	+	1.13e-12	3.22e-12	0.52916	rs2283575	A	G	+	0.00878395	0.014231	0.92	AG:393/AA:4/GG:267/GA:94
rs12610384	19	634095	262	chr19:616999-636717	cg07683804	2	29093162	TRMT61B	5'UTR	Island	0.049	1.02e-17	1.6e-06	A	G	+	0.01 (384)	0.011 (772)	0.011 (341)	A	G	+	2.28e-06	3.83e-06	0.52916	rs2283575	A	G	+	0.0173648	0.0263195	0.92	AG:393/AA:4/GG:267/GA:94
rs12610384	19	634095	262	chr19:616999-636717	cg08874598	8	102217901	ZNF706/ZNF706/ZNF706	1stExon/5'UTR/TSS200	Island	0.057	3.6e-20	5.61e-09	A	G	+	0.115 (384)	0.125 (772)	0.132 (341)	A	G	+	4.5e-16	1.65e-15	0.52916	rs2283575	A	G	+	0.419886	0.468034	0.92	AG:393/AA:4/GG:267/GA:94
rs12610384	19	634095	262	chr19:616999-636717	cg11204780	5	162932808	MAT2B	Body	Island	0.07	1.11e-24	1.73e-13	A	G	+	0.112 (384)	0.123 (772)	0.136 (341)	A	G	+	2.52e-11	6.44e-11	0.52916	rs2283575	A	G	+	0.386904	0.435173	0.92	AG:393/AA:4/GG:267/GA:94
rs12610384	19	634095	262	chr19:616999-636717	cg15489005	1	39044328			Island	0.107	1.22e-37	1.9e-26	A	G	+	0.088 (384)	0.103 (772)	0.117 (341)	A	G	+	1.24e-13	3.8e-13	0.52916	rs2283575	A	G	+	0.0941313	0.122596	0.92	AG:393/AA:4/GG:267/GA:94
rs12610522	19	2413228	263	chr19:2405559-2449000	cg25835954	13	50160062	RCBTB1	TSS1500	Island	0.302	2.74e-117	4.27e-106	C	T	+	0.04 (805)	0.051 (614)	0.064 (100)	C	T	+	2.51e-30	2.06e-29	0.95337	rs7254110	A	G	+	3.26e-05	9.02e-05	0.93	CA:534/CG:9/TA:39/TG:176
rs12610522	19	2413228	263	chr19:2405559-2449000	cg27178407	1	9189213	GPR157	1stExon	Island	0.273	1.97e-104	3.07e-93	C	T	+	0.045 (805)	0.06 (614)	0.074 (100)	C	T	+	4.74e-36	5.1e-35	0.95337	rs7254110	A	G	+	2.84e-08	1.45e-07	0.93	CA:534/CG:9/TA:39/TG:176
rs12616972	2	233340715	264	chr2:233313492-233352548	cg25192619	6	37467404	C6orf129	Body	Island	0.085	2.72e-30	4.24e-19	T	C	+	0.075 (546)	0.083 (758)	0.091 (206)	T	C	+	1.73e-15	5.96e-15	1	rs2853425	G	A	+	1.49e-05	4.48e-05	0.85	CA:210/CG:81/TA:20/TG:447
rs1261993	10	79593051	265	chr10:79528858-79699288	cg03914645	7	138125757				0.055	3.49e-20	5.44e-09	G	A	+	0.945 (705)	0.947 (662)	0.951 (175)	G	A	+	0.0036	0.00436214	0.98711	rs2579166	A	G	+	0.00486145	0.00832571	0.97	AG:271/AA:10/GG:5/GA:472
rs12621901	2	87105444	266	chr2:87068782-87105444	cg05746288	18	48405273	ME2	TSS200	Island	0.107	2.05e-37	3.19e-26	C	T	+	0.017 (400)	0.02 (778)	0.023 (312)							rs6709175	G	A	-	7.55e-06	2.4e-05	1	CG:0/CA:405/TG:133/TA:220
rs12623588	2	10957612	267	chr2:10913149-10963867	cg27658640	17	4843839	RNF167/SLC25A11	5'UTR/TSS1500	S_Shore	0.039	1.17e-14	0.00182722	G	C	-	0.023 (759)	0.022 (647)	0.02 (120)	G	C	+	0.716	0.726396	0.98595	rs3856465	G	A	-	0.0785459	0.104488	0.92	CA:215/CG:16/GA:11/GG:516
rs12628771	22	49571997	268	chr22:49560497-49582753	cg03028236	15	65669811	IGDCC3	Body	Island	0.054	1.05e-19	1.64e-08	C	T	+	0.052 (1185)	0.056 (333)	0.065 (17)	C	T	+	1.27e-38	1.6e-37	0.97323	rs737834	G	A	+	8.2e-05	0.000206185	0.96	CG:527/CA:138/TG:2/TA:91
rs12639242	3	197793905	269	chr3:197686513-197836780	cg26432128	8	43105801			S_Shelf	0.051	6.26e-19	9.76e-08	C	T	-	0.964 (1267)	0.959 (262)	0.937 (10)	C	T	-	1.28e-06	2.21e-06	1	rs6763122	G	A	-	1.64e-13	1.7e-12	1	CG:691/CA:0/TG:0/TA:67
rs12659589	5	56527661	270	chr5:56399127-56606541	cg16602369	5	10564338	ANKRD33B	TSS200	Island	0.051	1.9e-18	2.97e-07	A	G	+	0.091 (713)	0.096 (651)	0.102 (141)	A	G	+	8.97e-19	3.99e-18	1	rs4267826	A	G	+	0.000117435	0.000285786	1	AG:0/AA:530/GG:222/GA:6
rs12698191	7	158051918	130	chr7:158049421-158060343	cg01499736	6	36164655	BRPF3	5'UTR	Island	0.063	6.01e-23	9.37e-12	T	C	-	0.095 (610)	0.088 (727)	0.084 (208)	T	C	-	3.59e-13	1.06e-12	0.98983	rs6976603	G	A	-	2.37e-06	8.43e-06	0.98	CG:2/CA:300/TG:432/TA:24
rs12702360	7	47660647	271	chr7:47633846-47661980	cg10999867	6	114292751	HDAC2	TSS1500	Island	0.093	4e-33	6.23e-22	A	T	-	0.018 (780)	0.017 (610)	0.015 (118)	A	T	-	0.00638	0.00751353	0.9323	rs7778311	A	G	-	0.000579315	0.00121887	0.98	AA:522/AG:6/TA:3/TG:227
rs12716974	16	29944832	272	chr16:29923510-30144379	cg01974375	1	151298954	PI4KB	TSS1500	N_Shore	0.042	1.85e-15	0.000288708	A	G	+	0.227 (467)	0.233 (744)	0.242 (322)	A	G	+	9.25e-05	0.000132244	0.93511	rs4609871	A	G	+	5.93e-06	1.94e-05	0.98	AG:6/AA:380/GG:369/GA:3
rs12736276	1	37415673	273	chr1:37409996-37417404	cg19265000	12	49460706	RHEBL1	Body	N_Shelf	0.037	7.51e-14	0.0116997	T	C	-	0.953 (1366)	0.952 (168)	0.863 (10)	T	C	+	0.26	0.271494	0.95991	rs550115	C	A	+	0.947914	0.955049	0.84	CA:39/CC:2/TA:475/TC:242
rs12757113	1	26597144	274	chr1:26531034-26648551	cg22508172	1	24069723	TCEB3	TSS200	Island	0.101	2.22e-36	3.45e-25	A	G	+	0.018 (618)	0.019 (731)	0.02 (183)	A	G	+	0.963	0.96415	0.99996	rs6598955	G	A	+	0.116349	0.147771	0.95	AG:470/AA:7/GG:61/GA:220
rs12788649	11	1368574	275	chr11:1332905-1400705	cg01946760	5	177540738	N4BP3	5'UTR	Island	0.069	6.31e-25	9.84e-14	G	A	+	0.017 (575)	0.019 (703)	0.02 (252)	G	A	+	1.09e-12	3.11e-12	0.8228	rs7122936	C	A	+	0.00192915	0.0036407	0.95	AA:272/AC:5/GA:194/GC:287
rs12797672	11	134386613	276	chr11:134369417-134396173	cg14688588	3	184870705	C3orf70	1stExon	Island	0.058	3.34e-21	5.21e-10	C	T	+	0.214 (422)	0.223 (724)	0.231 (380)	C	T	+	4.47e-05	6.58e-05	0.90831	rs7936730	A	G	+	0.00307765	0.00554359	0.87	CA:366/CG:23/TA:25/TG:344
rs1281144	4	8227652	277	chr4:8217555-8228434	cg09416717	2	42996637	HAAO	Body		0.041	3e-15	0.000468266	T	A	+	0.95 (456)	0.953 (763)	0.956 (318)	T	A	+	1.83e-06	3.11e-06	0.56991	rs7660416	G	A	-	0.18354	0.224585	0.9	AG:8/AA:299/TG:205/TA:246
rs12864773	13	112574273	278	chr13:112531897-112574386	cg07283098	3	134514086	EPHB1	TSS200	Island	0.314	4.55e-125	7.09e-114	A	G	-	0.093 (580)	0.076 (717)	0.059 (247)	A	G	-	2.14e-52	4.17e-51	0.88983	rs9577788	A	G	-	1.96e-10	1.39e-09	0.97	AG:25/AA:444/GG:284/GA:5
rs12864773	13	112574273	278	chr13:112531897-112574386	cg26514337	18	57026503	LMAN1	1stExon	Island	0.486	3.4e-219	5.29e-208	A	G	-	0.073 (580)	0.051 (717)	0.034 (247)	A	G	-	1.3e-50	2.42e-49	0.88983	rs9577788	A	G	-	1.88e-10	1.35e-09	0.97	AG:25/AA:444/GG:284/GA:5
rs12864773	13	112574273	278	chr13:112531897-112574386	cg27194049	6	79788061	PHIP	TSS200	Island	0.043	4.41e-16	6.87e-05	A	G	-	0.079 (580)	0.074 (717)	0.07 (247)	A	G	-	8.53e-27	5.72e-26	0.88983	rs9577788	A	G	-	0.00354629	0.00629648	0.97	AG:25/AA:444/GG:284/GA:5
rs1286480	14	91048879	279	chr14:91008164-91068994	cg10688514	10	48354852	ZNF488	TSS1500	Island	0.095	3.16e-34	4.93e-23	C	T	-	0.081 (1024)	0.075 (463)	0.064 (52)	C	T	-	1.52e-15	5.27e-15	0.98963	rs8013722	G	A	-	2.03e-10	1.43e-09	0.96	CG:637/CA:2/TG:42/TA:77
rs1286480	14	91048879	279	chr14:91008164-91068994	cg13484581	9	133814685	FIBCD1	TSS1500	Island	0.079	1.15e-28	1.8e-17	C	T	-	0.042 (1024)	0.037 (463)	0.03 (52)	C	T	-	7.94e-11	1.96e-10	0.98963	rs8013722	G	A	-	5.47e-11	4.17e-10	0.96	CG:637/CA:2/TG:42/TA:77
rs12884934	14	93146857	280	chr14:93133731-93153412	cg00083139	2	198380745	MOBKL3/MOBKL3	5'UTR/TSS200	Island	0.041	3.21e-15	0.000500636	G	A	+	0.017 (401)	0.018 (758)	0.019 (386)	G	A	+	2.9e-06	4.83e-06	0.98681	rs7150931	G	A	+	0.0935805	0.122153	1	AG:0/AA:378/GG:376/GA:4
rs12888043	14	101170436	5	chr14:101156585-101186641	cg21279996	1	43815465	MPL	Body	S_Shore	0.04	3.6e-15	0.000560651	G	A	-	0.874 (1167)	0.863 (355)	0.854 (24)	G	A	-	0.11	0.118023	0.99894	rs7156824	C	A	-	0.382364	0.430683	0.98	AA:113/AC:6/GA:1/GC:638
rs12899649	15	40281684	281	chr15:40209789-40281684	cg02416013	16	11891051			Island	0.041	1.98e-15	0.000308851	T	C	-	0.042 (1189)	0.038 (321)	0.034 (26)	T	C	-	6.06e-13	1.76e-12	0.92482	rs7176881	G	A	-	3.75e-05	0.000102273	0.97	CG:5/CA:94/TG:657/TA:2
rs12912397	15	25056192	282	chr15:25039077-25074305	cg13446802	18	52576880	CCDC68	Body		0.059	9.54e-22	1.49e-10	A	G	-	0.942 (1320)	0.936 (211)	0.915 (9)	A	G	-	1.74e-06	2.96e-06	0.98597	rs8034720	A	G	-	0.01527	0.0233683	0.99	AG:7/AA:701/GG:50/GA:0
rs12925177	16	68569645	88	chr16:68551277-68680576	cg08837884	19	4540782	LRG1	TSS1500	N_Shelf	0.052	1.23e-18	1.92e-07	T	C	-	0.876 (882)	0.874 (534)	0.844 (78)
rs12927476	16	78984097	283	chr16:78984097-78989902	cg10916021	12	112279993	MAPKAPK5	TSS1500	Island	0.107	7.53e-39	1.17e-27	C	G	+	0.019 (1167)	0.023 (353)	0.025 (26)	C	G	+	2.03e-15	6.91e-15	0.69777	rs7189021	A	G	+	0.000156117	0.00036858	0.59	CA:621/CG:46/GA:32/GG:59
rs12928460	16	1179031	284	chr16:1179031-1179309	cg27205941	6	2245854	GMDS	TSS200	Island	0.118	2.26e-42	3.52e-31	T	G	-	0.128 (404)	0.112 (762)	0.095 (363)							rs550713	C	A	+	0.829748	0.849414	0.34	GC:107/GA:247/TC:57/TA:347
rs12933929	16	35111585	286	chr16:34806860-35211534	cg01171360	6	293285	DUSP22	Body	S_Shore	0.412	2.14e-175	3.34e-164	G	A	-	0.393 (475)	0.307 (734)	0.123 (335)	G	A	-	1.34e-33	1.31e-32	0.94312	rs2163977	A	G	-	1.75e-22	3.9e-21	0.86	AA:24/AG:312/GA:391/GG:31
rs12933929	16	35111585	286	chr16:34806860-35211534	cg01516881	6	292596	DUSP22	Body	Island	0.37	5.31e-153	8.27e-142	G	A	-	0.429 (475)	0.355 (734)	0.115 (335)	G	A	-	7e-29	5.29e-28	0.94312	rs2163977	A	G	-	3.37e-21	6.98e-20	0.86	AA:24/AG:312/GA:391/GG:31
rs12933929	16	35111585	286	chr16:34806860-35211534	cg02865670	16	32178973				0.08	3.56e-29	5.55e-18	G	A	-	0.972 (475)	0.97 (734)	0.963 (335)	G	A	-	5.01e-09	1.06e-08	0.94312	rs2163977	A	G	-	1.68e-11	1.38e-10	0.86	AA:24/AG:312/GA:391/GG:31
rs12933929	16	35111585	286	chr16:34806860-35211534	cg03395511	6	291903	DUSP22	TSS200	N_Shore	0.361	1.7e-148	2.65e-137	G	A	-	0.614 (475)	0.508 (734)	0.16 (335)	G	A	-	2.3e-29	1.77e-28	0.94312	rs2163977	A	G	-	1.99e-21	4.22e-20	0.86	AA:24/AG:312/GA:391/GG:31
rs12933929	16	35111585	286	chr16:34806860-35211534	cg03624871	6	317607	DUSP22	Body		0.044	2.64e-16	4.11e-05	G	A	-	0.813 (475)	0.798 (734)	0.767 (335)	G	A	-	9.7e-07	1.69e-06	0.94312	rs2163977	A	G	-	0.0296511	0.0428513	0.86	AA:24/AG:312/GA:391/GG:31
rs12933929	16	35111585	286	chr16:34806860-35211534	cg05064044	6	292385	DUSP22	1stExon	Island	0.372	9.84e-154	1.53e-142	G	A	-	0.556 (475)	0.458 (734)	0.151 (335)	G	A	-	3.87e-29	2.96e-28	0.94312	rs2163977	A	G	-	5.44e-20	9.28e-19	0.86	AA:24/AG:312/GA:391/GG:31
rs12933929	16	35111585	286	chr16:34806860-35211534	cg05582440	5	177471165	FAM153C	Body		0.044	1.9e-16	2.97e-05	G	A	+	0.828 (475)	0.832 (734)	0.84 (335)	G	A	+	0.017	0.0192759	0.94312	rs2163977	A	G	+	2.39e-06	8.49e-06	0.86	AA:24/AG:312/GA:391/GG:31
rs12933929	16	35111585	286	chr16:34806860-35211534	cg07262585	18	48405372	ME2	TSS200	Island	0.044	1.92e-16	2.99e-05	G	A	-	0.043 (475)	0.04 (734)	0.038 (335)	G	A	-	0.017	0.0192759	0.94312	rs2163977	A	G	-	2.91e-05	8.13e-05	0.86	AA:24/AG:312/GA:391/GG:31
rs12933929	16	35111585	286	chr16:34806860-35211534	cg07332563	6	291687	DUSP22	TSS1500	N_Shore	0.401	1.27e-169	1.98e-158	G	A	-	0.539 (475)	0.417 (734)	0.14 (335)	G	A	-	2.22e-32	2.06e-31	0.94312	rs2163977	A	G	-	5.45e-24	1.34e-22	0.86	AA:24/AG:312/GA:391/GG:31
rs12933929	16	35111585	286	chr16:34806860-35211534	cg09823154	10	43332737			Island	0.153	2.88e-56	4.49e-45	G	A	-	0.232 (475)	0.211 (734)	0.181 (335)	G	A	-	1.61e-24	9.47e-24	0.94312	rs2163977	A	G	-	2.75e-12	2.55e-11	0.86	AA:24/AG:312/GA:391/GG:31
rs12933929	16	35111585	286	chr16:34806860-35211534	cg10270150	6	297974	DUSP22	Body		0.158	5.37e-58	8.37e-47	G	A	+	0.404 (475)	0.425 (734)	0.461 (335)	G	A	+	6.74e-15	2.25e-14	0.94312	rs2163977	A	G	+	1.4e-06	5.24e-06	0.86	AA:24/AG:312/GA:391/GG:31
rs12933929	16	35111585	286	chr16:34806860-35211534	cg10424751	16	32289757			Island	0.082	8.08e-30	1.26e-18	G	A	-	0.766 (475)	0.739 (734)	0.714 (335)
rs12933929	16	35111585	286	chr16:34806860-35211534	cg10808102	17	25783956			Island	0.097	2.32e-35	3.61e-24	G	A	-	0.151 (475)	0.145 (734)	0.133 (335)	G	A	-	1.25e-17	5.18e-17	0.94312	rs2163977	A	G	-	2.13e-07	9.17e-07	0.86	AA:24/AG:312/GA:391/GG:31
rs12933929	16	35111585	286	chr16:34806860-35211534	cg11235426	6	292522	DUSP22	1stExon	Island	0.359	1.82e-147	2.84e-136	G	A	-	0.523 (475)	0.429 (734)	0.136 (335)	G	A	-	3.52e-28	2.56e-27	0.94312	rs2163977	A	G	-	4.93e-21	9.86e-20	0.86	AA:24/AG:312/GA:391/GG:31
rs12933929	16	35111585	286	chr16:34806860-35211534	cg12777672	16	32360338			Island	0.046	4.66e-17	7.26e-06	G	A	-	0.623 (475)	0.609 (734)	0.597 (335)	G	A	-	0.00247	0.00304573	0.94312	rs2163977	A	G	-	0.0741566	0.0991795	0.86	AA:24/AG:312/GA:391/GG:31
rs12933929	16	35111585	286	chr16:34806860-35211534	cg13214185	14	107219616			N_Shore	0.23	3.64e-87	5.67e-76	G	A	+	0.63 (475)	0.662 (734)	0.716 (335)
rs12933929	16	35111585	286	chr16:34806860-35211534	cg13719228	6	341315	DUSP22	Body		0.155	4.65e-57	7.25e-46	G	A	+	0.595 (475)	0.612 (734)	0.647 (335)	G	A	+	2.65e-12	7.36e-12	0.94312	rs2163977	A	G	+	3.22e-09	1.93e-08	0.86	AA:24/AG:312/GA:391/GG:31
rs12933929	16	35111585	286	chr16:34806860-35211534	cg15383120	6	291909	DUSP22	TSS200	N_Shore	0.364	7.52e-150	1.17e-138	G	A	-	0.641 (475)	0.53 (734)	0.161 (335)	G	A	-	4.42e-27	3e-26	0.94312	rs2163977	A	G	-	2.57e-20	4.47e-19	0.86	AA:24/AG:312/GA:391/GG:31
rs12933929	16	35111585	286	chr16:34806860-35211534	cg16305516	6	345932	DUSP22	Body		0.036	1.47e-13	0.022957	G	A	+	0.907 (475)	0.914 (734)	0.92 (335)	G	A	+	4.17e-07	7.59e-07	0.94312	rs2163977	A	G	+	0.000994579	0.00198687	0.86	AA:24/AG:312/GA:391/GG:31
rs12933929	16	35111585	286	chr16:34806860-35211534	cg17431380	16	32127078			Island	0.04	6.69e-15	0.00104286	G	A	-	0.481 (475)	0.467 (734)	0.458 (335)
rs12933929	16	35111585	286	chr16:34806860-35211534	cg18000306	6	288505			N_Shelf	0.165	5.13e-61	8e-50	G	A	+	0.737 (475)	0.756 (734)	0.785 (335)	G	A	+	8.53e-05	0.000122578	0.94312	rs2163977	A	G	+	0.0261621	0.0382538	0.86	AA:24/AG:312/GA:391/GG:31
rs12933929	16	35111585	286	chr16:34806860-35211534	cg18110333	6	292329	DUSP22	1stExon	Island	0.368	4.53e-152	7.07e-141	G	A	-	0.578 (475)	0.472 (734)	0.134 (335)	G	A	-	1.39e-28	1.04e-27	0.94312	rs2163977	A	G	-	1.93e-20	3.43e-19	0.86	AA:24/AG:312/GA:391/GG:31
rs12933929	16	35111585	286	chr16:34806860-35211534	cg18120979	6	313464	DUSP22	Body		0.19	8.49e-71	1.32e-59	G	A	+	0.566 (474)	0.635 (734)	0.713 (335)	G	A	+	3.35e-17	1.35e-16	0.94312	rs2163977	A	G	+	1.81e-11	1.46e-10	0.86	AA:24/AG:312/GA:391/GG:31
rs12933929	16	35111585	286	chr16:34806860-35211534	cg18134411	6	312058	DUSP22	Body		0.112	1.19e-40	1.86e-29	G	A	+	0.911 (475)	0.92 (734)	0.932 (335)	G	A	+	1.34e-11	3.49e-11	0.94312	rs2163977	A	G	+	0.01256	0.0196179	0.86	AA:24/AG:312/GA:391/GG:31
rs12933929	16	35111585	286	chr16:34806860-35211534	cg20555310	16	32290371			Island	0.049	3.98e-18	6.2e-07	G	A	-	0.768 (475)	0.746 (734)	0.733 (335)	G	A	-	2.03e-09	4.43e-09	0.94312	rs2163977	A	G	-	4.18e-05	0.000112414	0.86	AA:24/AG:312/GA:391/GG:31
rs12933929	16	35111585	286	chr16:34806860-35211534	cg21548813	6	291882	DUSP22	TSS1500	N_Shore	0.378	5.15e-157	8.02e-146	G	A	-	0.574 (475)	0.462 (734)	0.129 (335)	G	A	-	1.13e-29	8.81e-29	0.94312	rs2163977	A	G	-	3.28e-21	6.88e-20	0.86	AA:24/AG:312/GA:391/GG:31
rs12933929	16	35111585	286	chr16:34806860-35211534	cg26220725	6	296538	DUSP22	Body	S_Shelf	0.191	3.51e-71	5.47e-60	G	A	+	0.168 (475)	0.23 (734)	0.313 (335)	G	A	+	5.8e-13	1.7e-12	0.94312	rs2163977	A	G	+	3.28e-09	1.95e-08	0.86	AA:24/AG:312/GA:391/GG:31
rs12935567	16	75204443	287	chr16:75172340-75217180	cg25937451	21	46001680	C21orf29	Body		0.045	7.34e-16	0.000114352	C	T	-	0.741 (494)	0.725 (682)	0.698 (265)	C	T	-	0.266	0.277587	1	rs9939124	G	A	-	2.21e-07	9.43e-07	0.94	CG:429/CA:8/TG:94/TA:227
rs12947571	17	113794	288	chr17:113794-116229	cg15248777	18	9334699	TWSG1	TSS200	N_Shore	0.059	1.56e-21	2.43e-10	G	T	+	0.135 (683)	0.149 (677)	0.151 (175)							rs4617924	C	A	+	0.528167	0.574381	0.82	GA:130/GC:368/TA:236/TC:24
rs12947571	17	113794	288	chr17:113794-116229	cg18562525	17	7232547	NEURL4	1stExon	Island	0.103	4.88e-37	7.6e-26	G	T	+	0.036 (683)	0.049 (677)	0.06 (175)							rs4617924	C	A	-	0.822363	0.844196	0.82	GA:130/GC:368/TA:236/TC:24
rs12947571	17	113794	288	chr17:113794-116229	cg19294931	6	43230558	TTBK1	Body	N_Shore	0.061	2.72e-22	4.24e-11	G	T	-	0.938 (683)	0.932 (677)	0.926 (175)							rs4617924	C	A	-	0.158882	0.196625	0.82	GA:130/GC:368/TA:236/TC:24
rs12953957	18	72281011	289	chr18:72266470-72387913	cg15750534	19	17623398	PGLS	Body	S_Shore	0.113	3.39e-40	5.29e-29	T	C	+	0.206 (751)	0.228 (610)	0.252 (145)	T	C	+	4.93e-07	8.92e-07	0.94592	rs8088980	A	G	+	5.86e-05	0.000151507	0.95	CG:214/CA:6/TG:99/TA:439
rs12957087	18	31328519	243	chr18:31293499-31422612	cg23903470	6	30876145	GTF2H4	1stExon	S_Shore	0.041	4.87e-15	0.000759491	C	T	+	0.035 (587)	0.037 (683)	0.039 (240)	C	T	+	0.178	0.188095	1	rs9956636	G	A	+	0.231203	0.274498	0.97	CG:452/CA:19/TG:5/TA:282
rs12972593	19	21932574	290	chr19:21873996-22031822	cg08072402	11	41481502				0.205	9.05e-77	1.41e-65	C	G	+	0.107 (556)	0.142 (704)	0.202 (281)	C	G	+	6.86e-17	2.69e-16	0.77051	rs6511286	G	A	+	3.43e-06	1.19e-05	0.84	CG:413/CA:24/GG:72/GA:249
rs12972593	19	21932574	290	chr19:21873996-22031822	cg11382417	11	41481655				0.142	1.09e-51	1.71e-40	C	G	+	0.08 (556)	0.108 (704)	0.149 (281)	C	G	+	3.91e-10	9.11e-10	0.77051	rs6511286	G	A	+	2.12e-08	1.09e-07	0.84	CG:413/CA:24/GG:72/GA:249
rs12972593	19	21932574	290	chr19:21873996-22031822	cg15681577	11	41481497				0.188	9.96e-70	1.55e-58	C	G	+	0.179 (556)	0.219 (704)	0.279 (281)	C	G	+	5.64e-19	2.53e-18	0.77051	rs6511286	G	A	+	3.72e-06	1.28e-05	0.84	CG:413/CA:24/GG:72/GA:249
rs12972593	19	21932574	290	chr19:21873996-22031822	cg23401684	2	9772068	YWHAQ	TSS1500	S_Shore	0.259	1.17e-99	1.83e-88	C	G	+	0.907 (556)	0.923 (704)	0.936 (281)	C	G	+	6.11e-25	3.71e-24	0.77051	rs6511286	G	A	+	3.68e-05	0.000100679	0.84	CG:413/CA:24/GG:72/GA:249
rs12972593	19	21932574	290	chr19:21873996-22031822	cg24638253	11	41481578				0.251	2.83e-96	4.41e-85	C	G	+	0.111 (556)	0.167 (704)	0.248 (281)	C	G	+	5.54e-16	2.02e-15	0.77051	rs6511286	G	A	+	2.93e-11	2.32e-10	0.84	CG:413/CA:24/GG:72/GA:249
rs12974502	19	12523289	291	chr19:12519710-12626461	cg26841967	19	53812098			S_Shore	0.044	3.16e-16	4.92e-05	A	G	+	0.428 (816)	0.46 (606)	0.472 (114)	A	G	+	0.000591	0.000771289	1	rs889175	G	A	+	3.11e-06	1.08e-05	1	AG:545/AA:0/GG:1/GA:212
rs13000184	2	3658674	292	chr2:3652616-3669482	cg06044899	4	91760229	FAM190A/TMSL3	Body/1stExon	Island	0.069	2.74e-25	4.27e-14	G	A	+	0.611 (804)	0.619 (616)	0.635 (123)	G	A	+	0.00371	0.0044857	0.99331	rs2872168	A	C	+	0.00089348	0.00181195	0.98	AA:2/AC:208/GA:537/GC:11
rs13000184	2	3658674	292	chr2:3652616-3669482	cg14950044	20	49457327	BCAS4	Body	Island	0.358	7.37e-147	1.15e-135	G	A	-	0.679 (804)	0.632 (616)	0.592 (123)	G	A	-	1.13e-30	9.57e-30	0.99331	rs2872168	A	C	-	2.53e-09	1.53e-08	0.98	AA:2/AC:208/GA:537/GC:11
rs1300114	1	33326172	293	chr1:33225668-33398985	cg03035248	3	50540699	CACNA2D2	1stExon	Island	0.069	3.36e-25	5.23e-14	G	A	-	0.031 (1008)	0.029 (475)	0.023 (60)	G	A	-	1.13e-08	2.35e-08	0.87591	rs2282293	A	G	-	0.0142043	0.0219303	0.88	AG:127/AA:21/GG:13/GA:597
rs13006698	2	516565	294	chr2:510344-571759	cg12228919	15	44955936	SPG11	TSS200	Island	0.235	7.23e-85	1.13e-73	G	T	-	0.066 (928)	0.042 (475)	0.023 (60)	G	T	-	4.21e-14	1.32e-13	1	rs2974256	G	A	-	3.2e-08	1.63e-07	0.93	GG:519/GA:75/TG:7/TA:157
rs13006826	2	1806879	295	chr2:1782463-1820060	cg03820205	10	76970516	VDAC2	TSS200	Island	0.043	1.6e-15	0.000248841	C	T	+	0.027 (585)	0.029 (710)	0.033 (207)	C	T	+	1.58e-10	3.8e-10	0.99289	rs7588942	G	A	+	0.000829438	0.00169392	0.96	CG:443/CA:53/TG:5/TA:257
rs13006826	2	1806879	295	chr2:1782463-1820060	cg17225407	17	41176954	RND2	TSS1500	Island	0.14	6.39e-50	9.95e-39	C	T	+	0.047 (585)	0.062 (710)	0.085 (207)	C	T	+	7.23e-21	3.62e-20	0.99289	rs7588942	G	A	+	2.4e-10	1.67e-09	0.96	CG:443/CA:53/TG:5/TA:257
rs13016055	2	151778653	296	chr2:151773732-151897331	cg19596655	14	61644038				0.041	1.35e-14	0.00210263	A	T	-	0.967 (645)	0.965 (659)	0.962 (152)	A	T	-	2.58e-19	1.18e-18	0.99965	rs16829095	A	G	-	1.72e-05	5.08e-05	0.89	AA:512/AG:19/TA:17/TG:210
rs13078394	3	182879648	297	chr3:182862450-182885170	cg27573806	6	31774911	LSM2	TSS200	S_Shore	0.061	1.62e-22	2.53e-11	G	C	-	0.065 (1254)	0.059 (280)	0.047 (12)	G	C	-	1.15e-05	1.78e-05	0.86341	rs605105	A	G	-	0.382665	0.430683	0.82	CA:11/CG:66/GA:612/GG:69
rs13214605	6	449483	298	chr6:432573-464861	cg11070069	6	105389370			Island	0.12	1.4e-43	2.18e-32	G	C	-	0.12 (956)	0.107 (505)	0.081 (79)	G	C	-	1.51e-16	5.78e-16	0.98762	rs950286	A	G	+	0.499982	0.546463	0.9	CA:74/CG:105/GA:6/GG:573
rs13215498	6	17592683	299	chr6:17568390-17609623	cg05418106	11	23421790				0.202	3.76e-75	5.86e-64	G	C	-	0.908 (520)	0.895 (739)	0.882 (276)	G	C	-	2.91e-30	2.35e-29	0.90548	rs9297040	A	G	-	1.22e-27	3.79e-26	0.76	CG:268/CA:41/GG:62/GA:387
rs1321689	1	86959796	300	chr1:86953871-86986357	cg01706409	11	60524907	MS4A15	5'UTR		0.774	0	0	T	C	-	0.934 (845)	0.828 (611)	0.738 (89)	T	C	-	5.8e-94	3.6e-92	0.99899	rs2791494	G	A	-	7.86e-33	3.26e-31	1	CG:58/CA:138/TG:562/TA:0
rs13229600	7	142473437	301	chr7:142435691-142476156	cg18540325	9	33795118	PRSS3	TSS1500		0.598	2.35e-281	3.66e-270	G	C	+	0.549 (427)	0.602 (784)	0.695 (242)							rs6959895	G	A	+	1.32e-45	9.57e-44	0.71	CG:49/CA:252/GG:384/GA:73
rs13267697	8	70112933	302	chr8:70060679-70157296	cg04592747	11	66035942	RAB1B	TSS200	Island	0.275	3.84e-104	5.98e-93	T	G	+	0.033 (1262)	0.084 (225)	0.176 (15)	T	G	+	2.06e-33	1.97e-32	0.59189	rs9298146	A	C	+	1.63e-17	2.36e-16	1	GC:70/GA:0/TC:73/TA:615
rs13267697	8	70112933	302	chr8:70060679-70157296	cg25206134	2	45395956			Island	0.219	2.54e-80	3.97e-69	T	G	+	0.07 (1262)	0.112 (225)	0.183 (15)	T	G	+	2.26e-24	1.32e-23	0.59189	rs9298146	A	C	+	1.54e-05	4.6e-05	1	GC:70/GA:0/TC:73/TA:615
rs1328822	13	94807665	303	chr13:94803645-94825640	cg14662756	12	53901405	NPFF	5'UTR		0.035	1.36e-14	0.0021263	C	G	-	0.962 (1044)	0.959 (569)	0.956 (84)	C	G	-	0.00384	0.00462621	0.96999	rs7991937	G	A	-	0.160146	0.197895	0.94	CA:7/CG:601/GA:141/GG:9
rs13315940	3	163836633	304	chr3:163756519-164194049	cg11748640	19	5691196	RPL36	Body	Island	0.039	2.06e-14	0.00320793	T	C	+	0.012 (1253)	0.013 (242)	0.084 (11)	T	C	+	0.621	0.63308	0.96671	rs9818705	A	G	+	0.209021	0.251172	0.98	CG:65/CA:1/TG:2/TA:690
rs133164	22	25719288	305	chr22:25710415-25771156	cg10444953	17	6278525				0.037	1.46e-13	0.022694	C	T	-	0.031 (692)	0.029 (657)	0.024 (127)	C	T	-	0.793	0.801121	0.44238	rs713847	A	G	-	0.656969	0.698571	0.9	CG:15/CA:508/TG:208/TA:27
rs13359491	5	28682078	306	chr5:28651452-28694069	cg07881623	6	80731107	TTK	Body		0.377	2.32e-152	3.61e-141	C	T	+	0.927 (756)	0.946 (621)	0.968 (128)	C	T	+	1.4e-95	9.03e-94	0.98953	rs1862558	A	G	+	6.54e-17	8.89e-16	1	CG:95/CA:441/TG:222/TA:0
rs13360844	5	7314820	307	chr5:7300299-7317925	cg08424930	15	23115353			Island	0.077	6.49e-28	1.01e-16	A	G	+	0.392 (745)	0.41 (643)	0.411 (155)	A	G	+	0.000379	0.000506844	0.98984	rs4132671	A	G	+	1.42e-05	4.29e-05	1	AA:508/AG:0/GA:1/GG:249
rs13360844	5	7314820	307	chr5:7300299-7317925	cg12800150	6	34216964	C6orf1	TSS200	Island	0.05	2.46e-18	3.83e-07	A	G	+	0.026 (745)	0.028 (643)	0.029 (155)	A	G	+	9.65e-16	3.38e-15	0.98984	rs4132671	A	G	+	0.000374963	0.000822266	1	AA:508/AG:0/GA:1/GG:249
rs13378247	13	44068967	308	chr13:43994291-44141325	cg26741380	15	41871084	TYRO3	3'UTR		0.463	6.51e-204	1.01e-192	C	T	-	0.962 (810)	0.945 (594)	0.935 (133)
rs13397724	2	132184976	309	chr2:132166208-132233525	cg12110929	2	130985658			N_Shore	0.052	2.96e-19	4.61e-08	C	T	+	0.938 (1014)	0.942 (459)	0.951 (63)
rs13402629	2	178823407	310	chr2:178560269-179008437	cg20512924	13	22021376	ZDHHC20	Body		0.057	8.96e-21	1.4e-09	G	T	+	0.983 (1324)	0.984 (206)	0.984 (10)	G	T	+	0.00249	0.00306813	0.99892	rs7600368	G	A	+	0.000309085	0.000687734	0.97	GG:706/GA:1/TG:1/TA:50
rs13410885	2	106192020	311	chr2:106164404-106209385	cg08666333	4	56209383			N_Shelf	0.292	2.06e-109	3.21e-98	T	A	+	0.666 (414)	0.686 (741)	0.707 (318)	T	A	+	1.83e-32	1.71e-31	0.95307	rs6723920	G	A	+	9.49e-08	4.4e-07	0.92	AG:118/AA:205/TG:426/TA:9
rs13414373	2	9458181	312	chr2:9411076-9481426	cg16447652	17	54674338			Island	0.037	7.23e-14	0.0112738	A	G	+	0.024 (625)	0.025 (712)	0.026 (189)	A	G	+	0.0196	0.0220747	0.99746	rs7569295	G	A	+	0.0940389	0.122568	1	AG:490/AA:1/GG:0/GA:267
rs13426038	2	85803398	313	chr2:85737719-85823476	cg11102794	11	8285587	LMO1	TSS200	S_Shore	0.041	3.05e-15	0.000475802	G	C	+	0.025 (1193)	0.029 (308)	0.033 (34)	G	C	+	0.158	0.167488	0.9941	rs2121397	G	A	+	0.735631	0.768768	1	CA:77/CG:0/GA:0/GG:681
rs13426038	2	85803398	313	chr2:85737719-85823476	cg11103442	1	1447201	ATAD3A	TSS1500	Island	0.06	8.5e-22	1.32e-10	G	C	+	0.01 (1193)	0.011 (308)	0.013 (34)
rs1342705	1	147254256	314	chr1:147254256-147308207	cg02805052	2	104973361				0.249	7.38e-90	1.15e-78	C	T	+	0.869 (985)	0.902 (426)	0.928 (44)	C	T	+	3.9e-35	4.06e-34	0.99727	rs12076930	A	G	+	4.05e-21	8.19e-20	0.85	CG:13/CA:590/TG:98/TA:57
rs135853	22	49978453	315	chr22:49930455-50079434	cg10717722	10	124134020	PLEKHA1	TSS200	N_Shore	0.147	9.84e-54	1.53e-42	C	T	+	0.119 (1287)	0.145 (237)	0.159 (14)	C	T	+	2.33e-12	6.51e-12	0.99941	rs4824059	A	G	+	6.16e-13	5.95e-12	0.93	CG:3/CA:690/TG:51/TA:14
rs1359890	10	10700036	316	chr10:10632421-10771564	cg22982528	21	40686185	BRWD1	TSS1500	Island	0.063	5.51e-23	8.59e-12	A	G	-	0.025 (802)	0.023 (627)	0.021 (115)	A	G	-	5.44e-07	9.79e-07	0.94871	rs7921819	G	A	+	0.0809313	0.107333	0.95	AA:30/AG:514/GA:208/GG:6
rs1367023	10	49397232	317	chr10:49389869-49441456	cg01066431	10	48185197	LOC642826	TSS1500	N_Shore	0.096	1.19e-34	1.86e-23	G	A	-	0.386 (843)	0.341 (593)	0.322 (106)	G	A	-	7.45e-06	1.18e-05	0.84766	rs4838578	G	A	+	0.382617	0.430683	0.96	AG:35/AA:178/GG:541/GA:4
rs1373666	4	85468897	318	chr4:85447778-85482445	cg26329376	11	132757156	OPCML	Body		0.125	3.27e-50	5.1e-39	C	T	-	0.959 (1035)	0.951 (586)	0.939 (80)	C	T	-	3.77e-06	6.19e-06	0.9998	rs7695015	A	G	-	0.221953	0.265064	0.72	CG:58/CA:517/TG:146/TA:37
rs1377374	7	158215647	319	chr7:158192646-158234014	cg05880490	6	132890978	TAAR6	TSS1500		0.044	1.99e-16	3.1e-05	T	G	+	0.957 (406)	0.963 (768)	0.966 (372)	T	G	+	6.03e-18	2.54e-17	1	rs4909081	G	A	+	0.0402946	0.0564514	0.77	GA:320/GG:89/TA:37/TG:312
rs138541	22	47002838	320	chr22:46998334-47015133	cg22703061	20	3154259			Island	0.05	1.2e-17	1.88e-06	T	C	+	0.015 (1012)	0.016 (420)	0.016 (41)	T	C	+	5.49e-06	8.84e-06	0.9907	rs138523	G	A	+	0.000754831	0.00155066	1	CG:0/CA:102/TG:655/TA:1
rs1386620	4	38419150	321	chr4:38382718-38455406	cg06952190	4	518274	PIGG	Body		0.265	1.91e-102	2.98e-91	A	T	-	0.897 (1323)	0.864 (212)	0.862 (6)
rs1387211	3	25755427	322	chr3:25730461-25913883	cg27474149	6	29572333	GABBR1	Body		0.14	6.26e-51	9.76e-40	C	G	-	0.952 (1073)	0.94 (428)	0.931 (35)	C	G	-	2.69e-14	8.54e-14	0.96274	rs879912	G	A	-	4.12e-07	1.67e-06	0.99	CG:617/CA:3/GG:1/GA:137
rs1393007	16	34964475	323	chr16:34260359-35205717	cg01560685	16	32322028			Island	0.216	2.42e-80	3.77e-69	C	G	-	0.933 (1248)	0.897 (261)	0.756 (17)	C	G	-	1.8e-08	3.67e-08	0.75381	rs237997	G	A	-	0.0993248	0.128575	0.78	CA:277/CG:404/GA:68/GG:9
rs1393943	15	100971201	324	chr15:100912913-101012497	cg15814157	19	56041511	SBK2	Body	Island	0.135	2.46e-49	3.84e-38	T	A	-	0.97 (500)	0.963 (776)	0.959 (269)	T	A	-	3.28e-14	1.04e-13	0.93639	rs972731	C	A	-	3.41e-09	2.01e-08	0.88	AA:302/AC:20/TA:52/TC:384
rs139540	22	42178040	325	chr22:41819960-42216326	cg24210428	3	15643525	HACL1	TSS1500	Island	0.039	4.79e-14	0.00746158	C	T	-	0.037 (907)	0.035 (487)	0.032 (62)	C	T	-	0.000705	0.000912257	0.99946	rs4820446	G	A	-	1.26e-06	4.77e-06	0.96	CG:597/CA:4/TG:17/TA:140
rs139811	22	50134204	326	chr22:50120525-50158200	cg20248656	2	97535973	SEMA4C	TSS1500	Island	0.101	1.23e-35	1.91e-24	G	T	-	0.039 (922)	0.034 (510)	0.03 (66)	G	T	-	9.77e-13	2.82e-12	0.94006	rs139816	G	A	-	3.26e-07	1.35e-06	0.97	GG:586/GA:2/TG:44/TA:126
rs1401926	19	21740932	327	chr19:21644608-21768899	cg00097384	16	29703459	QPRT	Body	N_Shelf	0.128	8.1e-47	1.26e-35	C	T	-	0.369 (457)	0.333 (763)	0.297 (324)	C	T	-	4.93e-09	1.05e-08	1	rs7249412	A	G	-	2.33e-09	1.43e-08	0.66	CG:91/CA:315/TG:294/TA:58
rs1401926	19	21740932	327	chr19:21644608-21768899	cg00145955	16	29703480	QPRT	Body	N_Shelf	0.117	1.33e-42	2.08e-31	C	T	-	0.421 (457)	0.384 (763)	0.343 (324)	C	T	-	1.68e-07	3.17e-07	1	rs7249412	A	G	-	4.2e-08	2.09e-07	0.66	CG:91/CA:315/TG:294/TA:58
rs1401926	19	21740932	327	chr19:21644608-21768899	cg03997039	16	29703361	QPRT	Body	N_Shelf	0.15	4.36e-55	6.8e-44	C	T	-	0.67 (457)	0.625 (763)	0.579 (324)	C	T	-	8.94e-11	2.2e-10	1	rs7249412	A	G	-	7.4e-12	6.25e-11	0.66	CG:91/CA:315/TG:294/TA:58
rs1401926	19	21740932	327	chr19:21644608-21768899	cg20054420	12	22590199				0.081	2.74e-29	4.26e-18	C	T	-	0.958 (457)	0.95 (763)	0.936 (324)	C	T	-	2.46e-09	5.35e-09	1	rs7249412	A	G	-	3.86e-06	1.31e-05	0.66	CG:91/CA:315/TG:294/TA:58
rs1403175	7	1964357	30	chr7:1861695-2033780	cg02510736	10	81205445	ZCCHC24	TSS200	Island	0.124	3.06e-42	4.77e-31	T	A	+	0.118 (999)	0.136 (396)	0.139 (44)	T	A	+	2.29e-15	7.77e-15	0.97774	rs7788921	C	A	+	4.13e-05	0.000111241	0.97	AA:143/AC:3/TA:16/TC:596
rs1403175	7	1964357	30	chr7:1861695-2033780	cg10628276	19	52430632	ZNF613	TSS200		0.102	1.35e-34	2.1e-23	T	A	+	0.024 (999)	0.027 (396)	0.03 (44)	T	A	+	8.28e-05	0.000119189	0.97774	rs7788921	C	A	+	7e-10	4.54e-09	0.97	AA:143/AC:3/TA:16/TC:596
rs1403175	7	1964357	30	chr7:1861695-2033780	cg10840412	1	235813424	GNG4/GNG4	5'UTR/TSS200	Island	0.367	9.78e-141	1.52e-129	T	A	+	0.066 (999)	0.099 (396)	0.122 (44)	T	A	+	5.31e-43	7.88e-42	0.97774	rs7788921	C	A	+	6.05e-19	9.84e-18	0.97	AA:143/AC:3/TA:16/TC:596
rs1403175	7	1964357	30	chr7:1861695-2033780	cg22232500	2	134024266	NCKAP5	Body	Island	0.07	6.42e-24	1e-12	T	A	+	0.203 (999)	0.241 (396)	0.241 (44)	T	A	+	1.08e-19	5.05e-19	0.97774	rs7788921	C	A	+	3.67e-09	2.15e-08	0.97	AA:143/AC:3/TA:16/TC:596
rs1404147	7	65264524	328	chr7:65065341-65562179	cg10756647	7	56101905	PSPH	5'UTR		0.121	2.33e-42	3.63e-31	C	T	+	0.067 (1162)	0.083 (309)	0.1 (17)							rs7795242	A	G	+	3.37e-24	8.5e-23	0.83	CG:15/CA:675/TG:58/TA:10
rs1443291	17	64032552	329	chr17:63925756-64125331	cg25039966	14	36289250				0.048	7.98e-17	1.24e-05	T	C	-	0.972 (441)	0.969 (704)	0.965 (316)	T	C	-	0.0236	0.02642	0.99849	rs2319116	A	G	-	0.800218	0.825151	1	CA:0/CG:361/TA:396/TG:1
rs1457343	2	81454921	330	chr2:81353201-81466779	cg03162686	16	89346269	ANKRD11	Body	Island	0.323	1.23e-141	1.92e-130	C	G	-	0.987 (799)	0.983 (716)	0.976 (174)	C	G	-	1.48e-65	4.14e-64	0.90993	rs921963	A	C	-	8.45e-27	2.54e-25	0.96	CA:523/CC:19/GA:5/GC:211
rs1460943	1	72813129	331	chr1:72750500-72940273	cg04890237	1	2537585	MMEL1	Body	N_Shore	0.046	3.27e-16	5.1e-05	T	C	-	0.908 (562)	0.902 (700)	0.899 (195)	T	C	+	0.911	0.915367	0.88301	rs7531118	G	A	-	0.00236141	0.0043945	0.97	CG:4/CA:276/TG:412/TA:66
rs1465427	19	21065217	332	chr19:20987911-21156682	cg05475109	8	49427684			S_Shore	0.113	1.19e-40	1.85e-29	T	C	-	0.137 (872)	0.062 (560)	0.027 (95)	T	C	-	3.89e-12	1.07e-11	1	rs7253466	G	A	-	9.45e-11	6.97e-10	0.97	CG:81/CA:111/TG:564/TA:2
rs1465427	19	21065217	332	chr19:20987911-21156682	cg08681904	8	49427415			Island	0.191	2.38e-70	3.71e-59	T	C	-	0.267 (872)	0.129 (560)	0.052 (95)	T	C	-	6.08e-20	2.89e-19	1	rs7253466	G	A	-	9.04e-14	9.71e-13	0.97	CG:81/CA:111/TG:564/TA:2
rs1465434	19	37915232	236	chr19:37796311-38008862	cg02538833	1	9822207	CLSTN1	Body	N_Shore	0.057	8.43e-20	1.31e-08	G	A	-	0.971 (996)	0.966 (418)	0.948 (43)	G	A	-	0.000194	0.000268431	0.90881	rs7408736	C	A	-	1.89e-10	1.35e-09	0.84	AC:24/AA:91/GC:629/GA:14
rs1465434	19	37915232	236	chr19:37796311-38008862	cg15215348	19	18344520	PDE4C	5'UTR	S_Shore	0.05	1.69e-17	2.64e-06	G	A	-	0.709 (996)	0.665 (418)	0.578 (43)	G	A	-	0.000111	0.000157618	0.90881	rs7408736	C	A	-	2.12e-05	6.12e-05	0.84	AC:24/AA:91/GC:629/GA:14
rs1466308	19	11956624	333	chr19:11877120-11991587	cg15254671	19	8591513	MYO1F	Body	Island	0.038	7.02e-14	0.0109465	T	C	+	0.912 (505)	0.928 (683)	0.939 (285)	T	C	+	1.58e-09	3.48e-09	0.99848	rs286246	A	G	+	1.38e-06	5.19e-06	1	CG:309/CA:0/TG:1/TA:448
rs1469087	19	58572979	334	chr19:58555686-58572979	cg02392025	19	56658502	ZNF444	Body	Island	0.051	1.68e-19	2.62e-08	A	G	-	0.915 (1172)	0.902 (390)	0.877 (35)	A	G	-	0.0254	0.0283217	0.89923	rs8103853	G	A	+	0.0272501	0.0397445	1	AG:531/AA:121/GG:0/GA:106
rs1472716	13	90066103	335	chr13:90010395-90089274	cg20291423	1	55350823	DHCR24	Body	N_Shore	0.059	7.37e-24	1.15e-12	A	G	+	0.954 (1163)	0.96 (501)	0.965 (38)	A	G	+	4.57e-37	5.18e-36	1	rs7986598	G	A	+	0.980935	0.982189	0.97	AG:530/AA:105/GG:2/GA:121
rs1473689	1	20080310	336	chr1:20069302-20107018	cg18753664	12	124515061				0.096	8.36e-35	1.3e-23	C	T	-	0.954 (829)	0.949 (620)	0.935 (97)	C	T	-	4.03e-07	7.37e-07	1	rs2294634	A	C	-	0.00158407	0.00304225	0.96	CC:4/CA:569/TC:156/TA:29
rs1473739	20	60612761	337	chr20:60551677-60649412	cg05518842	16	1823291	MRPS34	TSS200	Island	0.092	1.6e-33	2.49e-22	G	A	+	0.053 (1251)	0.064 (283)	0.085 (10)	G	A	+	9.79e-10	2.21e-09	0.98877	rs6142922	C	A	+	0.377071	0.426041	0.98	AA:80/AC:1/GA:41/GC:636
rs1496948	5	178337506	338	chr5:178288983-178368945	cg21646032	3	25623905	RARB	Body		0.043	2.76e-17	4.3e-06	G	A	+	0.775 (927)	0.798 (643)	0.808 (110)	G	A	+	1.31e-06	2.25e-06	0.9882	rs7448421	A	G	+	1.23e-06	4.67e-06	0.97	AG:204/AA:5/GG:4/GA:545
rs1505307	3	24343330	339	chr3:24343330-24357243	cg04590721	10	102807587			N_Shore	0.052	3.24e-19	5.04e-08	C	T	+	0.31 (627)	0.322 (703)	0.336 (213)	C	T	+	5.18e-07	9.36e-07	0.9872	rs9310736	G	A	+	0.00859887	0.0139441	0.95	CA:7/CG:488/TA:248/TG:15
rs1505307	3	24343330	339	chr3:24343330-24357243	cg11405200	6	14212128			S_Shore	0.048	9.76e-18	1.52e-06	C	T	+	0.762 (627)	0.778 (703)	0.782 (213)	C	T	+	0.00116	0.00147373	0.9872	rs9310736	G	A	-	0.526309	0.572719	0.95	CA:7/CG:488/TA:248/TG:15
rs1506784	10	30909900	340	chr10:30891070-30911432	cg15850954	10	26505245	GAD2/GAD2	1stExon/5'UTR	Island	0.05	3.82e-18	5.96e-07	G	T	+	0.077 (1334)	0.087 (183)	0.085 (5)	G	T	+	4.02e-07	7.36e-07	0.90646	rs661893	A	G	-	0.646544	0.68933	1	GA:434/GG:257/TA:0/TG:67
rs1511324	2	454860	341	chr2:454860-494962	cg22638185	17	42385946	RUNDC3A/RUNDC3A	1stExon/5'UTR	Island	0.033	6.88e-14	0.0107179	G	A	-	0.047 (1083)	0.044 (538)	0.044 (78)	G	A	-	2.56e-07	4.76e-07	1	rs867926	A	G	-	0.546224	0.592537	1	AA:71/AG:100/GA:587/GG:0
rs1511324	2	454860	341	chr2:454860-494962	cg23922134	2	109403538	CCDC138	Body	Island	0.201	1.05e-82	1.64e-71	G	A	-	0.08 (1083)	0.063 (538)	0.049 (78)	G	A	-	4.02e-44	6.18e-43	1	rs867926	A	G	-	6.65e-08	3.19e-07	1	AA:71/AG:100/GA:587/GG:0
rs1521526	2	165329726	342	chr2:165219140-165339873	cg04319873	2	164205343			S_Shore	0.039	2.82e-14	0.00438938	C	A	-	0.374 (400)	0.347 (734)	0.319 (379)	C	A	-	9.55e-14	2.94e-13	0.99193	rs7580761	A	G	-	9.51e-05	0.000236054	1	AA:0/AG:385/CA:268/CG:105
rs1521526	2	165329726	342	chr2:165219140-165339873	cg06372850	2	164205188			S_Shore	0.048	1.5e-17	2.34e-06	C	A	-	0.382 (400)	0.354 (734)	0.325 (379)	C	A	-	1.51e-16	5.78e-16	0.99193	rs7580761	A	G	-	0.0118358	0.0185534	1	AA:0/AG:385/CA:268/CG:105
rs1521526	2	165329726	342	chr2:165219140-165339873	cg26343883	2	164205032			Island	0.054	2.12e-19	3.31e-08	C	A	-	0.36 (400)	0.339 (734)	0.318 (379)	C	A	-	9.42e-16	3.3e-15	0.99193	rs7580761	A	G	-	5.26e-05	0.000138254	1	AA:0/AG:385/CA:268/CG:105
rs1524617	7	62838557	343	chr7:62705329-62946693	cg07571970	14	67999948	PLEKHH1	TSS200	Island	0.101	2.34e-39	3.65e-28	G	C	+	0.037 (604)	0.04 (791)	0.046 (268)	G	C	+	4.29e-18	1.84e-17	0.7293	rs1524616	A	G	+	0.000415391	0.0009001	1	CA:0/CG:306/GA:391/GG:61
rs1524617	7	62838557	343	chr7:62705329-62946693	cg12114260	7	57080792			N_Shelf	0.106	2.13e-41	3.32e-30	G	C	-	0.94 (604)	0.931 (791)	0.918 (268)	G	C	-	2.54e-05	3.82e-05	0.7293	rs1524616	A	G	-	6.36e-06	2.06e-05	1	CA:0/CG:306/GA:391/GG:61
rs1528317	16	31691912	344	chr16:31656504-31860504	cg03944143	17	2595123	KIAA0664	Body	Island	0.723	0	0	T	C	-	0.909 (755)	0.827 (660)	0.76 (119)	T	C	-	1.31e-174	1.1e-171	0.98579	rs7204877	G	A	-	1.64e-80	1.43e-77	0.99	CA:256/CG:1/TA:2/TG:499
rs1529409	2	71830689	345	chr2:71830689-71833536	cg20761860	5	131992114			Island	0.035	2.67e-13	0.0415521	C	T	+	0.02 (1317)	0.022 (215)	0.085 (10)	C	T	-	0.237	0.248096	1	rs11897583	A	G	-	0.911861	0.924615	0.8	CG:49/CA:663/TG:38/TA:8
rs1531681	6	28226878	173	chr6:27895213-28569949	cg19808620	1	153514442	S100A5	TSS1500		0.093	9.26e-33	1.44e-21	A	G	-	0.404 (514)	0.381 (756)	0.35 (226)	A	G	-	2.42e-13	7.23e-13	0.98548	rs853684	A	G	-	2.88e-05	8.06e-05	0.98	AG:2/AA:463/GG:275/GA:18
rs1531681	6	28226878	173	chr6:27895213-28569949	cg22403782	2	233246136	ALPP	Body	Island	0.038	4.36e-14	0.00679907	A	G	-	0.416 (514)	0.391 (756)	0.374 (226)	A	G	-	0.00962	0.0110878	0.98548	rs853684	A	G	-	0.00923247	0.0148415	0.98	AG:2/AA:463/GG:275/GA:18
rs1538961	1	245826977	346	chr1:245814381-245839280	cg16406226	20	42086458	SFRS6	TSS200	Island	0.066	2.78e-24	4.34e-13	T	C	+	0.024 (743)	0.026 (668)	0.027 (134)	T	C	+	6.31e-16	2.29e-15	1	rs6701020	A	C	+	0.101416	0.130655	0.93	CA:8/CC:234/TA:402/TC:114
rs1539231	10	530644	347	chr10:525358-554631	cg05663122	19	59055778	TRIM28	TSS200	Island	0.036	2.65e-13	0.041336	A	G	+	0.039 (1346)	0.055 (166)	0.096 (8)	A	G	+	0.329	0.340997	0.81675	rs7095189	A	G	+	0.378091	0.426917	0.81	AA:678/AG:39/GA:7/GG:34
rs1541110	13	111702204	348	chr13:111668672-111716537	cg18241387	7	84494975				0.037	7.16e-14	0.0111638	T	A	-	0.92 (492)	0.914 (756)	0.907 (289)	T	A	-	0.0061	0.00721417	0.99521	rs8000668	A	C	-	0.0783244	0.104273	0.81	AC:302/AA:32/TC:63/TA:361
rs1541822	5	269234	349	chr5:198620-301699	cg00591740	6	150377927			N_Shore	0.059	9.55e-22	1.49e-10	G	T	+	0.917 (1170)	0.924 (344)	0.929 (31)	G	T	+	1.47e-05	2.26e-05	0.91371	rs7725227	G	A	+	0.00151894	0.00293335	0.85	GA:11/GG:660/TA:76/TG:11
rs1544799	16	985717	350	chr16:949766-1012393	cg07968857	19	52599226	ZNF841	TSS1500	Island	0.049	3.76e-17	5.86e-06	G	A	+	0.072 (735)	0.075 (605)	0.083 (118)	G	A	+	1.61e-05	2.46e-05	0.99276	rs4984988	G	A	+	0.00366543	0.00646185	1	AG:0/AA:223/GG:534/GA:1
rs1547074	14	96034828	351	chr14:96027153-96074748	cg03876823	20	32899771	AHCY	TSS200		0.056	1.97e-20	3.07e-09	A	G	-	0.03 (978)	0.029 (485)	0.026 (80)	A	G	-	8.11e-12	2.17e-11	0.99597	rs9323929	G	A	-	0.00238728	0.0044379	0.98	AG:573/AA:25/GG:2/GA:158
rs1548133	11	130316680	352	chr11:130305605-130330518	cg23528492	20	25681052			S_Shelf	0.041	4.58e-15	0.000713202	T	C	-	0.866 (553)	0.853 (755)	0.851 (218)	T	C	-	3.72e-19	1.7e-18	0.97709	rs923075	A	G	-	3.2e-05	8.87e-05	1	CG:288/CA:0/TG:4/TA:466
rs1554855	11	1499084	353	chr11:1482851-1610150	cg06471548	7	192006	FAM20C	TSS1500	Island	0.05	3.74e-18	5.83e-07	A	C	+	0.101 (677)	0.108 (683)	0.112 (145)	A	C	+	5.09e-18	2.16e-17	1	rs4881743	G	A	+	0.00353335	0.0062799	0.96	AG:523/AA:6/CG:8/CA:221
rs1560717	19	22292247	354	chr19:22100508-22413097	cg06964475	5	51688			Island	0.038	2.39e-14	0.0037318	A	G	+	0.926 (1134)	0.948 (360)	0.964 (46)	A	G	+	3.34e-05	4.96e-05	0.948	rs7247228	G	A	+	1.17e-07	5.32e-07	0.95	AG:626/AA:7/GG:5/GA:120
rs1560717	19	22292247	354	chr19:22100508-22413097	cg08767686	5	51426			Island	0.05	1.87e-18	2.92e-07	A	G	+	0.75 (1134)	0.817 (360)	0.862 (46)	A	G	+	7.61e-07	1.35e-06	0.948	rs7247228	G	A	+	0.000299413	0.000667066	0.95	AG:626/AA:7/GG:5/GA:120
rs1563148	8	144664319	355	chr8:144643603-144688736	cg00170236	7	99691604	MCM7/MIR25/MIR93	Body/TSS1500/TSS200		0.052	4.5e-19	7.02e-08	G	C	+	0.962 (620)	0.965 (713)	0.969 (213)	G	C	+	9.9e-10	2.23e-09	0.99517	rs4606077	G	A	+	0.217625	0.260611	0.97	CG:106/CA:183/GG:466/GA:3
rs1584613	7	32530105	356	chr7:32463198-32674008	cg02294146	10	80829916	ZMIZ1	5'UTR	Island	0.071	8.84e-26	1.38e-14	C	G	+	0.032 (1006)	0.035 (477)	0.038 (60)	C	G	+	0.016	0.0181789	0.97532	rs7791492	A	G	+	5.82e-05	0.000150696	1	CG:0/CA:612/GG:142/GA:4
rs1591080	9	78126443	357	chr9:78068839-78164045	cg06651450	3	32860909	TRIM71	Body	N_Shore	0.17	2.73e-59	4.26e-48	A	G	+	0.882 (500)	0.89 (693)	0.899 (264)	A	G	+	8.85e-26	5.62e-25	0.98489	rs528127	G	A	+	8.19e-05	0.000206185	0.96	AA:16/AG:431/GA:304/GG:7
rs1599801	16	87768317	358	chr16:87751186-87777959	cg01554453	6	132129103	ENPP1	TSS200	Island	0.068	8.24e-25	1.28e-13	T	G	+	0.222 (537)	0.231 (785)	0.244 (221)	T	G	+	5.3e-06	8.55e-06	0.87712	rs9940714	G	A	+	0.113823	0.145199	0.93	GA:270/GG:6/TA:251/TG:231
rs1599801	16	87768317	358	chr16:87751186-87777959	cg02330114	3	43663594	ANO10	TSS200	N_Shore	0.057	5.02e-21	7.83e-10	T	G	+	0.296 (537)	0.304 (785)	0.312 (221)	T	G	+	0.000434	0.000576718	0.87712	rs9940714	G	A	-	0.437173	0.48451	0.93	GA:270/GG:6/TA:251/TG:231
rs1599801	16	87768317	358	chr16:87751186-87777959	cg02870950	10	46168231	ANUBL1/ANUBL1	1stExon/5'UTR	Island	0.245	1.25e-93	1.95e-82	T	G	+	0.128 (537)	0.148 (785)	0.167 (221)	T	G	+	1.47e-18	6.42e-18	0.87712	rs9940714	G	A	+	0.00840121	0.0136618	0.93	GA:270/GG:6/TA:251/TG:231
rs1599801	16	87768317	358	chr16:87751186-87777959	cg16914151	15	75249787	RPP25	TSS200	Island	0.104	1.13e-37	1.77e-26	T	G	+	0.039 (537)	0.044 (785)	0.049 (221)	T	G	+	1.8e-10	4.32e-10	0.87712	rs9940714	G	A	+	0.00407902	0.00707627	0.93	GA:270/GG:6/TA:251/TG:231
rs1599801	16	87768317	358	chr16:87751186-87777959	cg18645906	4	15704599	BST1	1stExon	N_Shore	0.216	3.37e-81	5.26e-70	T	G	+	0.125 (537)	0.15 (785)	0.172 (221)	T	G	+	8.02e-16	2.84e-15	0.87712	rs9940714	G	A	+	0.00240946	0.00446006	0.93	GA:270/GG:6/TA:251/TG:231
rs1599801	16	87768317	358	chr16:87751186-87777959	cg25749165	10	75634242	CAMK2G/CAMK2G	1stExon/5'UTR	Island	0.119	2.46e-43	3.84e-32	T	G	+	0.348 (537)	0.366 (785)	0.39 (221)	T	G	+	2.46e-15	8.33e-15	0.87712	rs9940714	G	A	+	0.0475658	0.0659478	0.93	GA:270/GG:6/TA:251/TG:231
rs1607664	19	21705980	359	chr19:21591358-21777851	cg17283857	10	102989315	FLJ41350	TSS200	Island	0.272	2.35e-118	3.66e-107	T	C	+	0.066 (1114)	0.102 (548)	0.141 (68)	T	C	+	1.58e-70	5.41e-69	0.90936	rs2681384	G	A	+	5.07e-47	3.84e-45	0.93	CA:149/CG:8/TA:8/TG:593
rs1609550	17	53206	360	chr17:53206-55497	cg01515516	19	14544032	PKN1	TSS200	Island	0.134	1.15e-48	1.79e-37	G	A	+	0.034 (406)	0.042 (782)	0.048 (354)							rs11654695	G	A	+	9.57e-05	0.000237205	1	AG:0/AA:363/GG:156/GA:239
rs1609550	17	53206	360	chr17:53206-55497	cg09435190	22	50968297	TYMP/TYMP	5'UTR/TSS200	Island	0.136	1.41e-49	2.2e-38	G	A	+	0.269 (406)	0.302 (782)	0.326 (354)							rs11654695	G	A	+	0.0437751	0.0610816	1	AG:0/AA:363/GG:156/GA:239
rs1609550	17	53206	360	chr17:53206-55497	cg17298403	19	15218155	SYDE1	TSS200	Island	0.056	1.15e-20	1.8e-09	G	A	+	0.087 (406)	0.1 (782)	0.107 (354)							rs11654695	G	A	+	0.861218	0.877867	1	AG:0/AA:363/GG:156/GA:239
rs1609550	17	53206	360	chr17:53206-55497	cg17460285	17	40985453	PSME3/PSME3	1stExon/5'UTR	Island	0.189	2.63e-70	4.1e-59	G	A	+	0.114 (406)	0.142 (782)	0.162 (354)							rs11654695	G	A	+	0.00124855	0.00245756	1	AG:0/AA:363/GG:156/GA:239
rs1609550	17	53206	360	chr17:53206-55497	cg19928764	5	40835490	RPL37	TSS200	Island	0.05	2.18e-18	3.4e-07	G	A	+	0.018 (406)	0.019 (782)	0.019 (354)							rs11654695	G	A	+	0.00298641	0.00539601	1	AG:0/AA:363/GG:156/GA:239
rs1633063	6	29726046	361	chr6:29606145-29764472	cg02575092	17	77100187	HRNBP3	Body	Island	0.036	2.64e-13	0.0412208	C	T	+	0.339 (896)	0.366 (529)	0.382 (76)	C	T	+	0.0452	0.0496401	0.9832	rs2747430	G	A	+	0.000440082	0.000947701	0.74	CA:82/CG:521/TA:126/TG:29
rs1636608	7	157020640	362	chr7:156936896-157061642	cg19653701	2	24161085			N_Shelf	0.053	2.81e-19	4.39e-08	A	C	-	0.929 (901)	0.917 (530)	0.915 (77)	A	C	-	7.65e-16	2.72e-15	1	rs7807	A	C	-	1.76e-08	9.25e-08	0.85	AA:573/AC:18/CA:29/CC:138
rs1638021	7	157438037	363	chr7:157437832-157463080	cg05919561	1	84465150	TTLL7	TSS1500	Island	0.041	5.18e-15	0.000806797	C	T	+	0.019 (1227)	0.02 (255)	0.021 (16)	C	T	+	7.53e-07	1.34e-06	0.99541	rs2906934	A	G	+	0.0713534	0.0957247	0.97	CA:664/CG:10/TA:2/TG:82
rs164749	16	89708224	364	chr16:89690688-89756473	cg03920392	8	28243022	ZNF395	5'UTR	N_Shore	0.069	2.94e-25	4.59e-14	T	G	-	0.062 (437)	0.057 (772)	0.052 (333)	T	G	-	1.12e-16	4.34e-16	0.86553	rs460879	G	A	-	5.64e-05	0.000147573	0.98	GG:3/GA:365/TG:383/TA:7
rs164749	16	89708224	364	chr16:89690688-89756473	cg13698153	12	118541722	VSIG10	1stExon	Island	0.187	1.44e-69	2.24e-58	T	G	-	0.025 (437)	0.022 (772)	0.02 (333)	T	G	-	1.98e-26	1.3e-25	0.86553	rs460879	G	A	-	9.95e-25	2.58e-23	0.98	GG:3/GA:365/TG:383/TA:7
rs1660144	18	77266527	365	chr18:77253338-77273658	cg08117032	8	38325144	FGFR1	5'UTR	Island	0.046	2.91e-16	4.53e-05	A	G	+	0.034 (726)	0.037 (574)	0.038 (156)	A	G	+	0.00708	0.00828553	0.99617	rs372741	A	G	+	0.000261768	0.000589995	0.99	AA:532/AG:2/GA:1/GG:223
rs1669681	8	606117	366	chr8:576324-642842	cg25220460	8	123792839	ZHX2	TSS1500	Island	0.053	2.63e-19	4.1e-08	G	A	-	0.025 (587)	0.024 (714)	0.021 (226)	G	A	-	0.000282	0.000384171	0.99124	rs4735900	G	A	-	0.0408217	0.0570978	1	AG:0/AA:279/GG:402/GA:77
rs1675126	11	61906374	67	chr11:61880227-61978495	cg13267368	14	50234727	KLHDC2	TSS200	Island	0.1	5.24e-36	8.17e-25	C	T	+	0.194 (1305)	0.218 (213)	0.224 (10)	C	T	+	1.39e-15	4.83e-15	0.99479	rs1792886	A	G	+	5.65e-06	1.86e-05	0.98	CA:674/CG:8/TA:1/TG:75
rs1675126	11	61906374	67	chr11:61880227-61978495	cg19683457	6	105307726	HACE1	5'UTR	Island	0.344	3.36e-138	5.24e-127	C	T	+	0.21 (1305)	0.254 (213)	0.269 (10)	C	T	+	4.19e-25	2.58e-24	0.99479	rs1792886	A	G	+	1.27e-13	1.34e-12	0.98	CA:674/CG:8/TA:1/TG:75
rs1682280	17	18289210	367	chr17:18164239-18294537	cg05530484	17	16688816	LOC162632	TSS1500		0.04	5.02e-15	0.000782716	T	C	-	0.911 (581)	0.899 (757)	0.88 (207)	T	C	-	4.94e-13	1.45e-12	0.46896	rs2461847	A	G	-	6.49e-11	4.89e-10	0.97	CG:290/CA:5/TG:13/TA:450
rs1683565	19	880602	368	chr19:868551-891948	cg22842510	19	11456965	CCDC159/TMEM205/TMEM205	TSS1500/1stExon/5'UTR	Island	0.065	8.1e-23	1.26e-11	A	G	-	0.03 (739)	0.027 (630)	0.024 (120)	A	G	-	0.0135	0.0154325	0.82603	rs2965292	A	G	-	0.0460665	0.0640734	0.95	AA:528/AG:7/GA:29/GG:194
rs16835979	4	4635276	369	chr4:4605880-4677394	cg02670466	3	47020191	NBEAL2	TSS1500	N_Shore	0.674	0	0	C	A	-	0.922 (949)	0.882 (509)	0.83 (77)	C	A	-	1.66e-106	1.33e-104	1	rs870142	G	A	-	1.4e-35	6.58e-34	0.97	AG:3/AA:164/CG:586/CA:5
rs16837988	3	126815345	370	chr3:126809721-126858157	cg04125246	3	42003553	ULK4	1stExon	Island	0.036	1.55e-13	0.0242209	T	C	+	0.016 (869)	0.017 (548)	0.018 (103)	T	C	+	0.0747	0.0810821	0.95663	rs970495	A	G	-	0.474287	0.52034	0.94	CG:198/CA:8/TG:32/TA:520
rs16840091	4	7341694	371	chr4:7334693-7352049	cg25120630	11	14380003	RRAS2/RRAS2	1stExon/5'UTR	Island	0.07	1.46e-24	2.27e-13	T	G	-	0.056 (946)	0.052 (472)	0.047 (65)	T	G	-	0.000492	0.000649161	0.98688	rs7689486	C	A	-	0.0255864	0.0375066	0.93	GA:147/GC:8/TA:49/TC:554
rs16847508	1	200968879	372	chr1:200882238-201024949	cg15907372	3	111904806	SLC9A10	Body	Island	0.417	3.73e-177	5.81e-166	G	A	-	0.795 (1145)	0.756 (363)	0.601 (27)	G	A	-	2.95e-48	5.21e-47	0.9897	rs6663263	G	A	-	1.29e-21	2.81e-20	1	AA:79/AG:0/GA:1/GG:678
rs16872346	5	74149730	373	chr5:74002331-74168479	cg07967114	12	94915694				0.412	3.75e-173	5.85e-162	A	G	-	0.793 (911)	0.72 (529)	0.665 (84)
rs16879934	6	89304760	374	chr6:89298590-89307677	cg24539999	17	73937305	FBF1	TSS200	Island	0.129	3.27e-47	5.1e-36	A	G	+	0.012 (1394)	0.014 (145)	0.016 (7)	A	G	+	3.07e-09	6.63e-09	0.91022	rs9294406	G	A	+	0.0529194	0.0723898	0.94	AA:41/AG:679/GA:36/GG:2
rs16891241	5	33501919	375	chr5:33500180-33505986	cg11084611	2	132480958	C2orf27A	5'UTR		0.232	1.96e-79	3.05e-68	A	G	+	0.832 (905)	0.845 (452)	0.869 (37)	A	G	+	1.07e-35	1.14e-34	0.74104	rs6893481	A	G	-	0.00464342	0.007968	0.8	AG:94/AA:3/GG:4/GA:15
rs16892750	6	39920674	376	chr6:39913168-39945406	cg02267698	19	7991119	CTXN1	TSS200	Island	0.34	5e-138	7.8e-127	G	C	-	0.124 (768)	0.089 (639)	0.051 (139)	G	C	-	8.01e-25	4.78e-24	0.98989	rs6912379	A	G	-	1.79e-20	3.24e-19	0.85	CG:206/CA:59/GG:22/GA:471
rs16904657	8	133331038	377	chr8:133328302-133337410	cg07621075	15	92937285	ST8SIA2	5'UTR	Island	0.036	2.12e-13	0.0330636	A	G	+	0.025 (1330)	0.027 (185)	0.06 (11)	A	G	-	0.917	0.920844	1	rs7837201	A	G	+	0.227062	0.270423	0.96	AG:125/AA:594/GG:38/GA:1
rs16904657	8	133331038	377	chr8:133328302-133337410	cg18147226	4	85887769	WDFY3	TSS1500	Island	0.036	1.2e-13	0.0186508	A	G	+	0.019 (1330)	0.021 (185)	0.06 (11)	A	G	-	0.45	0.460714	1	rs7837201	A	G	-	0.423545	0.471508	0.96	AG:125/AA:594/GG:38/GA:1
rs16937696	10	38432697	378	chr10:38026334-38561336	cg07774025	1	162760659	HSD17B7	Body	Island	0.043	6.71e-16	0.000104531	G	A	+	0.034 (1329)	0.047 (203)	0.069 (8)	G	A	+	0.523	0.534148	0.9958	rs874860	C	A	-	0.856474	0.873543	0.76	AC:13/AA:49/GC:672/GA:24
rs16964352	17	20148408	379	chr17:19799326-20396398	cg24615689	17	18317909				0.085	1.12e-30	1.74e-19	A	G	+	0.928 (1141)	0.949 (382)	0.964 (19)	A	G	+	7.53e-15	2.5e-14	0.94957	rs5025290	A	G	+	0.00497445	0.00848583	1	AA:657/AG:0/GA:5/GG:96
rs16965220	16	57065121	380	chr16:57056463-57067595	cg00218406	6	31431407	HCP5	3'UTR		0.051	9.15e-19	1.43e-07	C	A	+	0.311 (734)	0.341 (637)	0.366 (164)	C	A	+	1.89e-05	2.88e-05	1	rs16965220	C	A	+	0.0234202	0.0345349	1	AA:226/AC:0/CA:0/CC:532
rs16965220	16	57065121	380	chr16:57056463-57067595	cg18808777	6	31431503	HCP5	3'UTR		0.04	8.67e-15	0.00135177	C	A	+	0.255 (734)	0.284 (637)	0.312 (164)	C	A	+	1.44e-07	2.74e-07	1	rs16965220	C	A	+	0.303195	0.350305	1	AA:226/AC:0/CA:0/CC:532
rs16965220	16	57065121	380	chr16:57056463-57067595	cg25843003	6	31431312	HCP5	3'UTR		0.048	8.12e-18	1.27e-06	C	A	+	0.118 (734)	0.137 (637)	0.16 (164)	C	A	+	0.000349	0.000470099	1	rs16965220	C	A	+	0.0204387	0.0304481	1	AA:226/AC:0/CA:0/CC:532
rs16967213	17	30556282	381	chr17:30419260-30571416	cg17704839	19	9939038	UBL5	Body	S_Shore	0.686	0	0	A	G	-	0.703 (1044)	0.573 (453)	0.109 (48)	A	G	-	8.7e-66	2.47e-64	0.95769	rs733675	G	A	-	3.95e-30	1.4e-28	0.95	AG:613/AA:5/GG:5/GA:135
rs16980013	19	46267453	65	chr19:46234155-46367206	cg10853231	19	48111307	GLTSCR1	TSS200	N_Shore	0.516	7.71e-238	1.2e-226	G	T	-	0.541 (779)	0.494 (601)	0.372 (155)	G	T	-	2.68e-23	1.5e-22	0.96829	rs4802274	A	G	-	5.62e-21	1.1e-19	0.97	GA:511/GG:4/TA:4/TG:239
rs16990209	20	44094550	382	chr20:44088568-44105841	cg21960191	2	63271537	EHBP1/LOC100132215	Body/Body	N_Shore	0.042	1.88e-15	0.000293345	A	C	-	0.881 (1296)	0.866 (222)	0.849 (9)	A	C	-	4.86e-10	1.12e-09	0.96436	rs6073742	G	A	-	2.07e-06	7.44e-06	0.97	AA:49/AG:662/CA:46/CG:1
rs17001758	19	12191233	383	chr19:12103906-12237151	cg08690976	6	90349330	LYRM2	TSS1500	S_Shore	0.064	1.53e-23	2.39e-12	A	G	-	0.938 (1299)	0.924 (233)	0.859 (13)	A	G	-	0.0052	0.00618907	0.87754	rs8109273	A	G	-	0.830995	0.849886	0.88	AG:11/AA:681/GG:59/GA:7
rs17001758	19	12191233	383	chr19:12103906-12237151	cg10686758	17	39279735	KRTAP4-12	3'UTR		0.043	4.75e-16	7.4e-05	A	G	-	0.468 (1299)	0.44 (233)	0.412 (13)	A	G	-	2.26e-06	3.81e-06	0.87754	rs8109273	A	G	-	0.0489516	0.0677612	0.88	AG:11/AA:681/GG:59/GA:7
rs17001965	19	12489726	384	chr19:12484469-12495162	cg00498434	2	212917701	ERBB4	Body		0.056	1.55e-20	2.41e-09	T	C	+	0.617 (431)	0.651 (777)	0.663 (336)	T	C	+	0.00029	0.000393789	0.98911	rs8106123	G	A	+	0.0178866	0.0269694	0.85	CG:26/CA:316/TG:363/TA:53
rs17036142	4	106634736	385	chr4:106508526-106816063	cg16264408	10	79924574				0.036	3.09e-13	0.0480908	T	C	-	0.991 (1335)	0.991 (165)	0.916 (10)	T	C	+	0.423	0.434132	0.99865
rs17041996	2	550338	294	chr2:510344-581414	cg16655837	10	32636197	EPC1	TSS200	Island	0.048	5.89e-18	9.17e-07	A	G	-	0.021 (1013)	0.02 (486)	0.018 (44)	A	G	-	0.000497	0.000654214	1	rs2974256	G	A	-	0.000130909	0.000315051	0.89	AG:515/AA:88/GG:11/GA:144
rs17052396	17	21835272	386	chr17:21799998-21957063	cg23593958	10	35415966	CREM/CREM/CREM	1stExon/5'UTR/TSS1500	Island	0.065	2.5e-23	3.89e-12	A	G	+	0.018 (740)	0.019 (640)	0.02 (132)	A	G	+	2.4e-08	4.87e-08	0.85313	rs8066323	G	A	+	0.395517	0.443428	0.87	AG:501/AA:21/GG:21/GA:215
rs17055478	13	59374021	387	chr13:59326360-59457017	cg26502610	12	66138247			S_Shore	0.138	7.51e-48	1.17e-36	C	A	-	0.966 (1216)	0.96 (244)	0.957 (7)	C	A	-	1.59e-17	6.5e-17	0.99193	rs9538184	A	G	-	0.37407	0.42458	0.85	AG:64/AA:8/CG:100/CA:586
rs17098169	10	81816134	388	chr10:81613249-81991401	cg16634718	10	52496341			N_Shelf	0.189	7.96e-70	1.24e-58	T	C	-	0.893 (1315)	0.826 (202)	0.707 (11)
rs17099617	14	101170488	5	chr14:101156585-101186641	cg02725398	3	9988144	PRRT3	Body	Island	0.044	1.11e-15	0.000173619	A	G	-	0.359 (1122)	0.315 (352)	0.308 (12)	A	G	-	0.167	0.176693	1	rs7156824	C	A	-	0.291069	0.338543	0.98	AA:1/AC:638/GA:113/GC:6
rs1710285	10	127741076	389	chr10:127731012-127752819	cg09020064	8	141545748	EIF2C2	Body	Island	0.199	4.98e-74	7.77e-63	A	G	+	0.983 (428)	0.986 (788)	0.989 (320)	A	G	+	2.23e-09	4.86e-09	0.99882	rs2459113	G	A	+	0.0351553	0.0498535	1	AG:424/AA:0/GG:2/GA:332
rs17112978	14	107038603	390	chr14:107020100-107050177	cg14786713	22	45406130	PHF21B	TSS1500	Island	0.197	6.54e-73	1.02e-61	T	A	-	0.277 (915)	0.243 (546)	0.196 (65)	T	A	-	5e-14	1.56e-13	0.72785	rs2583328	A	G	+	0.7732	0.802246	0.62	AG:124/AA:36/TG:179/TA:419
rs17114279	14	106990000	50	chr14:106918767-107038543	cg09601770	2	162930671	DPP4	1stExon	Island	0.062	1.39e-22	2.16e-11	T	C	+	0.028 (1337)	0.037 (200)	0.055 (8)							rs7143266	G	A	+	2.47e-05	7.03e-05	0.79	CG:13/CA:33/TG:704/TA:8
rs17124898	20	29983441	391	chr20:29804073-30053739	cg25501191	2	133090347				0.035	2.18e-13	0.0340238	G	A	+	0.832 (975)	0.848 (499)	0.861 (62)	G	A	+	0.000259	0.000353124	0.99248	rs6119392	A	C	+	0.00886616	0.0143375	0.92	AC:141/AA:10/GC:9/GA:598
rs17135129	16	1089949	392	chr16:1079657-1105966	cg12054521	1	245318229	KIF26B	TSS200	Island	0.268	1.09e-103	1.7e-92	G	A	+	0.027 (1146)	0.034 (365)	0.043 (33)	G	A	+	4.56e-27	3.08e-26	0.93509	rs4989489	G	A	+	5.82e-13	5.66e-12	0.92	AG:33/AA:69/GG:651/GA:5
rs17136317	16	3366513	393	chr16:3302774-3376824	cg13889620	12	122092201	MORN3	Body		0.082	1.03e-29	1.61e-18	T	A	-	0.919 (847)	0.906 (584)	0.886 (114)	T	A	-	1.02e-07	1.97e-07	0.84412	rs757108	A	G	-	0.000112947	0.000275249	0.97	AG:196/AA:4/TG:4/TA:554
rs17136317	16	3366513	393	chr16:3302774-3376824	cg21634218	19	50553699	FLJ26850	TSS1500	N_Shore	0.101	1.23e-36	1.91e-25	T	A	-	0.43 (847)	0.402 (584)	0.367 (114)	T	A	-	2.14e-05	3.23e-05	0.84412	rs757108	A	G	-	0.000384624	0.000838654	0.97	AG:196/AA:4/TG:4/TA:554
rs17136317	16	3366513	393	chr16:3302774-3376824	cg26257814	19	50553708	FLJ26850	TSS1500	N_Shore	0.105	3.16e-38	4.93e-27	T	A	-	0.178 (847)	0.156 (584)	0.127 (114)	T	A	-	1.4e-09	3.09e-09	0.84412	rs757108	A	G	-	4.67e-06	1.57e-05	0.97	AG:196/AA:4/TG:4/TA:554
rs17137242	16	4798072	394	chr16:4747136-4814767	cg10522587	1	120166026	ZNF697	Body	Island	0.053	1.78e-19	2.78e-08	G	C	+	0.967 (667)	0.969 (711)	0.972 (167)	G	C	+	9.47e-08	1.84e-07	0.99952	rs737700	G	A	+	0.00183838	0.00349726	0.99	CA:264/CG:1/GA:1/GG:492
rs17139226	16	6089495	395	chr16:6089142-6102634	cg06362966	8	49823433			Island	0.035	2.74e-13	0.0427505	G	T	-	0.965 (1297)	0.961 (225)	0.891 (12)	G	T	-	0.282	0.293553	0.8144	rs8062118	A	G	+	0.456015	0.503149	0.69	GG:20/GA:670/TG:49/TA:19
rs17142283	7	20030908	396	chr7:20024998-20048205	cg21826272	1	225996810	EPHX1	TSS1500	N_Shore	0.04	6.74e-15	0.00104988	G	T	-	0.983 (1356)	0.982 (174)	0.911 (10)
rs17142769	11	81378133	397	chr11:81304861-81479956	cg10307600	1	33430314	RNF19B	TSS200	Island	0.042	4.38e-15	0.000682357	T	C	-	0.026 (1143)	0.024 (299)	0.022 (28)	T	C	+	0.662	0.674058	1	rs7938144	A	G	-	0.670686	0.710283	0.92	CA:6/CG:90/TA:587/TG:75
rs17146072	16	994887	398	chr16:958358-1025505	cg25761955	20	61679122			S_Shelf	0.129	6.89e-47	1.07e-35	G	A	-	0.965 (1318)	0.942 (205)	0.922 (14)	G	A	-	0.0069	0.00810315	1	rs6600235	G	A	+	0.61752	0.661629	0.99	AG:0/AA:51/GG:578/GA:129
rs17163470	1	26351382	399	chr1:26343910-26351382	cg09107364	6	170060666	WDR27	Body	N_Shore	0.062	5.57e-22	8.68e-11	T	C	-	0.953 (1016)	0.944 (416)	0.934 (57)	T	C	-	0.00817	0.00949486	1	rs1938405	G	A	-	0.511143	0.557262	0.97	CG:1/CA:107/TG:240/TA:410
rs17169062	7	136984858	400	chr7:136965864-136988804	cg02208776	2	198365119	HSPD1/HSPD1/HSPE1	TSS1500/TSS200/1stExon	Island	0.154	7.97e-56	1.24e-44	G	C	+	0.012 (1042)	0.043 (441)	0.058 (46)	G	C	+	1.01e-11	2.65e-11	0.99133	rs919581	A	G	+	3.11e-13	3.06e-12	1	CA:0/CG:109/GA:649/GG:0
rs17169062	7	136984858	400	chr7:136965864-136988804	cg27005255	2	198365139	HSPD1/HSPD1/HSPE1	TSS1500/TSS200/1stExon	Island	0.136	4e-49	6.23e-38	G	C	+	0.016 (1042)	0.024 (441)	0.029 (46)	G	C	+	1.07e-12	3.06e-12	0.99133	rs919581	A	G	+	1e-07	4.6e-07	1	CA:0/CG:109/GA:649/GG:0
rs17173681	7	150059414	401	chr7:150002815-150076156	cg12371569	12	13278271				0.036	2.56e-13	0.0399392	C	T	-	0.399 (794)	0.397 (604)	0.37 (125)	C	T	-	0.0108	0.0123882	0.9981	rs9640161	C	A	-	0.0372475	0.0526061	0.96	CA:55/CC:476/TA:222/TC:5
rs17173682	7	150059602	401	chr7:150002815-150076156	cg08136809	19	41882642	TMEM91/TMEM91/TMEM91	1stExon/5'UTR/TSS1500	Island	0.05	1.63e-18	2.54e-07	T	C	-	0.377 (803)	0.364 (607)	0.342 (127)	T	C	-	7.36e-07	1.31e-06	0.99854	rs9640161	C	A	+	0.486604	0.532845	0.96	CA:222/CC:5/TA:55/TC:476
rs17173682	7	150059602	401	chr7:150002815-150076156	cg08676425	19	41882327	TMEM91/TMEM91	5'UTR/TSS200	N_Shore	0.038	2.84e-14	0.00442531	T	C	-	0.249 (803)	0.235 (607)	0.213 (127)	T	C	-	9.5e-06	1.49e-05	0.99854	rs9640161	C	A	-	0.605265	0.650903	0.96	CA:222/CC:5/TA:55/TC:476
rs17177912	16	89909429	402	chr16:89810220-89913008	cg04377525	19	2977344	TLE6	TSS200	Island	0.197	2.38e-73	3.71e-62	A	G	+	0.041 (1399)	0.064 (139)	0.081 (3)	A	G	+	2.17e-16	8.2e-16	0.4582	rs3751700	G	A	+	0.630304	0.672971	0.81	AA:65/AG:637/GA:47/GG:9
rs17198113	4	10138470	403	chr4:10032516-10413822	cg06165179	7	39990544	CDK13	1stExon	Island	0.085	6.28e-31	9.79e-20	C	T	+	0.03 (857)	0.033 (589)	0.034 (100)	C	T	+	9.3e-07	1.63e-06	1	rs4619888	A	C	+	0.000659851	0.00137337	0.94	CA:557/CC:7/TA:14/TC:180
rs17198113	4	10138470	403	chr4:10032516-10413822	cg15882809	6	26285828	HIST1H4H	TSS200	Island	0.089	3.59e-32	5.6e-21	C	T	+	0.013 (857)	0.014 (589)	0.015 (100)	C	T	+	9.58e-35	9.68e-34	1	rs4619888	A	C	+	2.98e-09	1.79e-08	0.94	CA:557/CC:7/TA:14/TC:180
rs17198113	4	10138470	403	chr4:10032516-10413822	cg26043149	18	55253948	FECH/FECH	1stExon/5'UTR	Island	0.647	0	0	C	T	+	0.024 (857)	0.067 (589)	0.096 (100)	C	T	+	5.26e-135	9.8e-133	1	rs4619888	A	C	+	4.4e-49	3.65e-47	0.94	CA:557/CC:7/TA:14/TC:180
rs17226479	12	71016506	404	chr12:71016506-71016506	cg01479664	16	58016655	TEPP	Body	N_Shore	0.037	1.84e-13	0.0287439	A	G	-	0.958 (1247)	0.947 (214)	0.91 (18)	A	G	-	0.768	0.777739	1	rs6581958	A	G	+	0.847225	0.865124	0.82	AG:367/AA:326/GG:60/GA:5
rs1723834	11	73512648	405	chr11:73366546-73618444	cg26860703	11	6255872	FAM160A2/FAM160A2	1stExon/5'UTR	Island	0.043	1.21e-15	0.000188076	C	T	-	0.078 (1325)	0.06 (180)	0.067 (3)	C	T	-	7.17e-17	2.8e-16	0.96748
rs1724305	7	148855216	406	chr7:148758841-148917227	cg10899547	5	179554111	RASGEF1C	Body	Island	0.053	2.41e-19	3.75e-08	G	C	-	0.162 (1086)	0.119 (416)	0.078 (39)	G	C	-	0.000355	0.000477031	0.97985	rs1202469	C	A	-	5.67e-05	0.000147913	0.93	CC:27/CA:93/GC:633/GA:5
rs17272903	19	53708045	407	chr19:53702748-53729006	cg25189241	2	171785027	GORASP2	TSS1500	N_Shore	0.035	2.03e-13	0.0316116	T	C	+	0.937 (657)	0.947 (678)	0.952 (210)	T	C	+	0.00244	0.00301317	0.9641	rs6509732	G	A	+	0.00906758	0.0146224	0.94	CG:7/CA:254/TG:338/TA:159
rs17285189	21	39845940	408	chr21:39835031-39903359	cg22433862	1	28013341				0.082	1.16e-29	1.81e-18	G	T	-	0.965 (1185)	0.957 (332)	0.942 (28)	G	T	-	1.56e-08	3.2e-08	0.98972	rs2836448	A	G	-	0.000375218	0.000822266	0.89	GG:17/GA:652/TG:81/TA:8
rs1732103	4	1277826	409	chr4:1236111-1340889	cg02018101	14	64320521	SYNE2	5'UTR	Island	0.079	1.5e-28	2.33e-17	T	C	+	0.017 (594)	0.019 (722)	0.02 (225)	T	C	+	0.00166	0.00208214	1	rs7673398	A	G	+	0.406472	0.455123	0.97	CA:3/CG:267/TA:367/TG:121
rs1734035	7	63205293	410	chr7:63130095-63274786	cg10568297	7	5321676	SLC29A4	TSS1500	N_Shore	0.132	4.1e-52	6.4e-41	A	G	-	0.694 (868)	0.674 (675)	0.629 (134)							rs1524616	G	A	-	7.18e-12	6.12e-11	0.27	AA:236/AG:284/GA:155/GG:83
rs1734035	7	63205293	410	chr7:63130095-63274786	cg17967304	7	56878291			N_Shelf	0.277	3.11e-117	4.85e-106	A	G	-	0.967 (868)	0.952 (675)	0.937 (134)
rs1735169	8	146067054	411	chr8:145974196-146132895	cg03245229	8	26436527	DPYSL2	Body	Island	0.052	9.98e-21	1.56e-09	G	A	+	0.075 (660)	0.082 (794)	0.093 (225)	G	A	+	0.0032	0.00390284	1	rs2727237	A	G	+	0.0544242	0.0743314	0.98	AG:269/AA:5/GG:2/GA:482
rs17387886	1	43419705	412	chr1:43408279-43438399	cg19693031	1	145441552	TXNIP	3'UTR		0.049	2.53e-18	3.95e-07	G	C	+	0.817 (1048)	0.844 (445)	0.874 (53)	G	C	+	7.33e-12	1.97e-11	0.98615	rs841853	C	A	+	0.69386	0.730379	0.68	CA:93/CC:26/GA:131/GC:508
rs1740752	10	38538771	413	chr10:38414204-38739704	cg23533926	12	111358616	MYL2	TSS1500		0.226	2.09e-80	3.26e-69	A	G	-	0.94 (417)	0.928 (730)	0.913 (303)	A	G	-	1.86e-40	2.52e-39	0.80192	rs2996580	A	C	-	2.48e-10	1.72e-09	0.97	AC:63/AA:365/GC:326/GA:4
rs17447242	4	42467523	414	chr4:42399335-42518807	cg17078326	4	4509338	STX18	Body		0.195	1.87e-72	2.91e-61	G	A	-	0.794 (514)	0.779 (778)	0.751 (246)	G	A	-	2.17e-41	3.08e-40	1	rs7695984	G	A	-	1.75e-05	5.15e-05	0.96	AG:25/AA:299/GG:427/GA:7
rs17509530	2	3920685	415	chr2:3918719-3970271	cg10038168	12	124497713	ZNF664	3'UTR		0.097	2.34e-34	3.64e-23	C	A	+	0.946 (1168)	0.961 (324)	0.97 (14)	C	A	+	3.62e-09	7.77e-09	0.97687	rs6729762	A	C	+	0.0416953	0.0582729	0.69	AC:69/AA:21/CC:106/CA:562
rs17547957	9	7834859	416	chr9:7821493-7895918	cg27386912	3	52479108	SEMA3G	TSS200		0.04	4.95e-14	0.00772111	T	C	+	0.028 (1297)	0.029 (126)	0.07 (13)	T	C	+	0.821	0.827912	0.84359	rs10758911	G	A	-	0.701838	0.73833	0.91	CA:46/CG:3/TA:180/TG:529
rs17606460	17	28899024	417	chr17:28859670-28899614	cg11344638	17	39781108	KRT17	TSS1500		0.315	3.26e-123	5.08e-112	C	T	+	0.576 (895)	0.614 (543)	0.652 (75)
rs17612154	10	72669673	418	chr10:72661135-72684615	cg27469719	7	73134089	STX1A	TSS200	Island	0.062	5.16e-22	8.04e-11	C	T	-	0.066 (1301)	0.059 (201)	0.044 (6)	C	T	-	5.17e-06	8.36e-06	0.87682	rs4747121	A	C	-	0.161578	0.199111	0.49	CC:64/CA:635/TC:33/TA:26
rs17630758	22	24136542	419	chr22:24100654-24179922	cg02611031	22	17640532	CECR4/CECR5/CECR5	Body/Body/TSS1500	Island	0.037	3.68e-14	0.00573661	G	A	-	0.118 (1102)	0.108 (398)	0.109 (44)	G	A	-	0.00465	0.00555812	0.99023	rs9620326	G	A	-	0.000649033	0.00135735	1	AG:0/AA:121/GG:637/GA:0
rs17642498	4	119317236	420	chr4:119317236-119371173	cg26518628	1	97050305				0.665	0	0	T	C	-	0.978 (661)	0.91 (693)	0.825 (173)	T	C	-	6.62e-149	2.22e-146	0.8868	rs1818521	A	G	-	8.39e-78	4.87e-75	0.98	CG:250/CA:22/TG:2/TA:484
rs17658001	4	52997158	421	chr4:52824349-53076568	cg26835374	1	142618826			Island	0.086	2.65e-31	4.13e-20	G	A	-	0.846 (1101)	0.805 (406)	0.763 (34)	G	A	-	0.000683	0.000885155	0.99877	rs13353646	G	A	-	0.0146982	0.0226327	0.9	AG:10/AA:117/GG:612/GA:19
rs17662853	17	44248848	422	chr17:44040184-44363616	cg09385632	17	62917327			S_Shore	0.178	6.2e-66	9.67e-55	G	A	+	0.976 (1082)	0.983 (410)	0.989 (49)
rs17662853	17	44248848	422	chr17:44040184-44363616	cg09450550	17	62918437			S_Shelf	0.117	2.22e-42	3.47e-31	G	A	-	0.784 (1082)	0.772 (410)	0.753 (49)
rs17672688	1	195686601	423	chr1:195673187-195731969	cg04026699	6	28834513			S_Shelf	0.306	1.4e-120	2.18e-109	G	A	-	0.136 (594)	0.122 (711)	0.097 (231)	G	A	-	9.06e-52	1.73e-50	1	rs17672688	G	A	-	1.55e-08	8.2e-08	1	AA:272/AG:0/GA:0/GG:486
rs176939	11	496073	424	chr11:433867-526438	cg22661866	11	9113194	SCUBE2	TSS200	Island	0.042	4.84e-15	0.00075451	C	G	-	0.035 (931)	0.032 (506)	0.029 (38)	C	G	-	2.63e-05	3.94e-05	0.84716	rs7935013	A	G	-	0.000121083	0.000293842	0.79	CA:502/CG:77/GA:25/GG:154
rs176939	11	496073	424	chr11:433867-526438	cg26509254	6	30685303	MDC1	1stExon	Island	0.066	3.48e-23	5.43e-12	C	G	-	0.038 (931)	0.035 (506)	0.031 (38)	C	G	-	6.27e-07	1.12e-06	0.84716	rs7935013	A	G	-	0.199892	0.241369	0.79	CA:502/CG:77/GA:25/GG:154
rs17696480	8	23259377	425	chr8:23214961-23271519	cg15457037	20	62562848	DNAJC5	Body	Island	0.088	3.13e-31	4.88e-20	G	A	-	0.988 (820)	0.987 (613)	0.986 (81)	G	A	-	1.28e-09	2.84e-09	1	rs6557675	G	A	-	0.0237012	0.0349197	0.73	AG:38/AA:178/GG:470/GA:72
rs17697168	10	49403556	317	chr10:49389869-49441456	cg04127044	10	47083355	PPYR1	TSS200	Island	0.06	6.24e-22	9.73e-11	C	T	-	0.087 (839)	0.074 (594)	0.064 (113)	C	T	-	3.72e-05	5.51e-05	0.94064	rs4838578	G	A	-	0.0377486	0.0532273	0.96	CG:544/CA:4/TG:32/TA:178
rs17697168	10	49403556	317	chr10:49389869-49441456	cg14087880	10	47083316	PPYR1	TSS1500	N_Shore	0.043	4e-16	6.23e-05	C	T	-	0.176 (839)	0.16 (594)	0.142 (113)	C	T	-	0.00102	0.0012998	0.94064	rs4838578	G	A	-	0.194887	0.236144	0.96	CG:544/CA:4/TG:32/TA:178
rs17697168	10	49403556	317	chr10:49389869-49441456	cg17771050	10	47083342	PPYR1	TSS200	Island	0.059	9.3e-22	1.45e-10	C	T	-	0.107 (839)	0.091 (594)	0.077 (113)	C	T	-	0.00244	0.00301317	0.94064	rs4838578	G	A	-	0.086033	0.113579	0.96	CG:544/CA:4/TG:32/TA:178
rs17715746	7	28403924	426	chr7:28365827-28406935	cg07660811	9	2933723			Island	0.181	2.45e-67	3.81e-56	A	G	+	0.937 (1076)	0.951 (421)	0.965 (48)
rs17732024	17	18108496	427	chr17:18098180-18267491	cg15845214	13	115070421	UPF3A	3'UTR		0.089	2.98e-32	4.65e-21	C	T	+	0.576 (1293)	0.604 (240)	0.658 (12)
rs17732290	17	6932677	428	chr17:6917873-6938434	cg13474750	22	38037408	SH3BP1	Body	S_Shore	0.046	1.14e-16	1.77e-05	A	C	+	0.942 (1297)	0.947 (178)	0.953 (19)	A	C	+	0.00492	0.00587248	0.99337	rs8078000	G	A	+	0.124994	0.157487	0.71	AA:122/AG:591/CA:35/CG:10
rs17753179	8	1071512	429	chr8:1059156-1077205	cg25830660	3	197026096	DLG1	TSS1500	Island	0.067	1.9e-24	2.96e-13	A	T	+	0.066 (842)	0.075 (583)	0.079 (117)	A	T	+	7.97e-08	1.56e-07	0.97728	rs7842241	A	G	-	0.00635554	0.0106129	1	AA:292/AG:269/TA:0/TG:197
rs17764730	5	127357526	430	chr5:127345966-127533085	cg16011800	17	1958478	HIC1/HIC1	5'UTR/TSS1500	Island	0.206	6.49e-76	1.01e-64	C	T	+	0.019 (896)	0.022 (523)	0.024 (101)	C	T	+	5.85e-12	1.59e-11	0.99501	rs790155	A	G	+	0.000558735	0.00118272	0.83	CG:19/CA:581/TG:129/TA:29
rs17773014	7	134093813	431	chr7:134083535-134108087	cg20361427	7	7610535	MIOS	5'UTR	S_Shelf	0.161	3.66e-59	5.71e-48	A	G	-	0.918 (403)	0.897 (772)	0.876 (370)	A	G	-	7.14e-16	2.57e-15	0.9924	rs6975650	G	A	-	0.136403	0.170749	0.99	AA:1/AG:389/GA:200/GG:168
rs17803197	7	76533023	432	chr7:76500940-76561536	cg05913257	4	53525745	USP46	TSS1500	Island	0.315	1.38e-125	2.16e-114	T	C	+	0.018 (938)	0.022 (519)	0.028 (88)	T	C	+	8.85e-30	6.94e-29	0.56748	rs3912067	G	A	+	1.22e-07	5.51e-07	0.9	CG:20/CA:145/TG:581/TA:12
rs17817448	17	53100483	433	chr17:53008152-53270820	cg02634341	1	179711583	FAM163A	TSS1500	N_Shore	0.062	1.01e-22	1.57e-11	G	T	-	0.499 (907)	0.462 (552)	0.435 (84)	G	T	-	7.4e-10	1.69e-09	0.9581	rs9904768	A	C	-	0.00400387	0.00696742	0.87	GC:17/GA:552/TC:169/TA:20
rs17817448	17	53100483	433	chr17:53008152-53270820	cg08539737	11	134254573	B3GAT1	Body	S_Shore	0.049	3.39e-18	5.28e-07	G	T	+	0.516 (907)	0.539 (552)	0.557 (84)	G	T	+	9.71e-10	2.19e-09	0.9581	rs9904768	A	C	+	0.835778	0.853936	0.87	GC:17/GA:552/TC:169/TA:20
rs17817448	17	53100483	433	chr17:53008152-53270820	cg18634506	7	99007560	BUD31	5'UTR	S_Shore	0.043	3.58e-16	5.58e-05	G	T	+	0.295 (907)	0.318 (552)	0.351 (84)	G	T	+	4.07e-07	7.43e-07	0.9581	rs9904768	A	C	+	0.160249	0.197895	0.87	GC:17/GA:552/TC:169/TA:20
rs1782176	14	41691450	434	chr14:41670653-41802477	cg11333007	15	52121944	TMOD3	5'UTR	Island	0.141	2.49e-51	3.89e-40	A	G	-	0.193 (909)	0.176 (546)	0.153 (86)	A	G	-	0.000681	0.000883246	0.95878	rs1779541	A	G	-	1.73e-06	6.31e-06	1	AG:0/AA:591/GG:149/GA:18
rs17839567	16	31057945	435	chr16:30914626-31109290	cg02921472	20	5094039	C20orf30	TSS1500	Island	0.043	1.46e-15	0.000227441	A	G	+	0.015 (596)	0.016 (695)	0.017 (198)	A	G	+	0.0967	0.104086	0.97177	rs7294	G	A	+	0.107343	0.137842	0.93	AG:475/AA:11/GG:14/GA:258
rs1794444	4	3517732	436	chr4:3495719-3521939	cg17147995	19	917813	KISS1R	Body	Island	0.041	2.47e-15	0.000384409	G	C	+	0.048 (717)	0.05 (679)	0.052 (150)	G	C	+	1.98e-06	3.35e-06	0.94509	rs7672287	A	C	+	0.207712	0.249772	0.86	CA:77/CC:143/GA:523/GC:15
rs1800330	16	89857964	437	chr16:89786761-89917258	cg03991512	16	75150456	LDHD	Body	S_Shore	0.049	2.85e-17	4.44e-06	T	C	-	0.563 (678)	0.537 (637)	0.523 (152)	T	C	-	0.0742	0.0805916	0.99811	rs6500452	A	G	-	4.86e-07	1.96e-06	1	CG:238/CA:9/TG:0/TA:511
rs1800330	16	89857964	437	chr16:89786761-89917258	cg07320140	16	75150611	LDHD	1stExon	S_Shore	0.055	2.21e-19	3.44e-08	T	C	-	0.487 (678)	0.46 (637)	0.448 (152)	T	C	-	0.0175	0.019816	0.99811	rs6500452	A	G	-	0.000106647	0.000260626	1	CG:238/CA:9/TG:0/TA:511
rs1800330	16	89857964	437	chr16:89786761-89917258	cg14167389	1	32708250	MTMR9L	TSS1500	S_Shore	0.048	4.01e-17	6.24e-06	T	C	-	0.31 (678)	0.293 (637)	0.279 (152)	T	C	-	0.00144	0.00181161	0.99811	rs6500452	A	G	-	0.174027	0.213696	1	CG:238/CA:9/TG:0/TA:511
rs1805731	12	9095226	438	chr12:9085099-9139887	cg02879784	3	128880367	ISY1	TSS1500	Island	0.038	1.74e-13	0.0271581	T	C	-	0.04 (522)	0.038 (710)	0.036 (226)	T	C	-	0.000211	0.000289564	0.99799	rs887783	G	A	-	0.0796087	0.10574	0.96	CA:277/CG:6/TA:6/TG:469
rs1811021	22	23854964	439	chr22:23850298-23868334	cg14334824	9	132203255			S_Shelf	0.622	1.92982041265591e-320	0	A	G	+	0.864 (1140)	0.935 (370)	0.986 (36)	A	G	+	1.1e-82	4.99e-81	0.99873	rs915583	C	A	+	1.23e-31	4.86e-30	1	AC:652/AA:5/GC:0/GA:101
rs1828774	15	29013164	440	chr15:29010369-29045316	cg00294852	15	23157823			Island	0.061	1.47e-21	2.3e-10	A	G	+	0.548 (506)	0.574 (691)	0.593 (295)
rs182971	2	8403555	441	chr2:8370841-8416488	cg18023283	12	85306828	SLC6A15	TSS1500	Island	0.045	9.78e-16	0.000152365	C	G	-	0.167 (858)	0.143 (524)	0.112 (73)	C	G	-	0.00904	0.0104336	0.99902	rs427375	A	G	+	0.794655	0.820594	0.99	CA:547/CG:33/GA:1/GG:177
rs1832558	1	121177380	167	chr1:121141155-121350213	cg04693014	5	180645302			N_Shore	0.043	5.76e-15	0.000897264	G	A	-	0.356 (502)	0.337 (717)	0.321 (221)
rs1832558	1	121177380	167	chr1:121141155-121350213	cg05137159	1	144534187			S_Shore	0.131	1.42e-44	2.21e-33	G	A	+	0.419 (502)	0.452 (717)	0.491 (221)							rs6683357	A	G	+	2.36e-10	1.65e-09	0.98	AA:12/AG:280/GA:463/GG:3
rs1832558	1	121177380	167	chr1:121141155-121350213	cg20806427	1	149718671			Island	0.054	1.26e-18	1.97e-07	G	A	-	0.447 (502)	0.438 (717)	0.423 (221)							rs6683357	A	G	-	0.375686	0.425077	0.98	AA:12/AG:280/GA:463/GG:3
rs1837665	7	62453346	442	chr7:62022459-62555989	cg05783455	1	121138733			Island	0.088	4.67e-32	7.27e-21	A	G	-	0.539 (1119)	0.507 (396)	0.482 (30)
rs1843014	12	34098641	443	chr12:33998010-34312045	cg14805890	4	68265702				0.105	2.85e-42	4.43e-31	C	G	+	0.842 (1166)	0.869 (505)	0.877 (53)	C	G	+	3.51e-16	1.3e-15	0.98533	rs3898966	G	A	+	0.00365473	0.00644952	0.99	CA:14/CG:613/GA:130/GG:1
rs1843881	12	38733706	444	chr12:38420726-39211300	cg25691495	4	68265207				0.243	6e-93	9.35e-82	C	T	-	0.898 (514)	0.868 (755)	0.826 (273)	C	T	-	8.18e-26	5.22e-25	0.97943	rs11183940	A	G	-	1.34e-17	1.96e-16	0.88	CA:410/CG:23/TA:22/TG:303
rs1855862	10	46943377	445	chr10:46943377-46943377	cg18189112	10	48905601			S_Shelf	0.046	1.86e-16	2.91e-05	C	T	-	0.905 (1306)	0.865 (187)	0.658 (4)							rs4838595	A	G	-	0.62403	0.667781	0.22	CG:645/CA:75/TG:26/TA:12
rs1865317	7	43497814	446	chr7:43474715-43556588	cg02867162	16	1020843	LMF1	1stExon	Island	0.282	2.99e-110	4.65e-99	A	G	-	0.043 (946)	0.036 (533)	0.028 (67)	A	G	-	1.39e-12	3.94e-12	0.99643	rs2292	G	A	-	0.164256	0.201982	0.78	AG:551/AA:46/GG:26/GA:135
rs1867258	9	11619099	447	chr9:11345807-11880539	cg21149595	14	93813495	KIAA1409	5'UTR	Island	0.051	9.53e-19	1.49e-07	T	G	+	0.963 (868)	0.968 (572)	0.97 (100)	T	G	+	7.99e-06	1.26e-05	0.97688	rs995280	C	A	+	0.0228835	0.0338295	0.85	GC:22/GA:168/TC:547/TA:21
rs1875037	1	5785135	448	chr1:5761546-5785572	cg06444125	16	30103218	TBX6	TSS200	Island	0.039	1.38e-14	0.00214845	T	C	+	0.016 (387)	0.017 (768)	0.018 (386)	T	C	+	0.0748	0.0811382	0.98994	rs904534	G	A	+	0.188482	0.229985	0.96	CG:84/CA:304/TG:364/TA:6
rs1878695	2	131053966	449	chr2:130992971-131073588	cg13060902	1	889215	NOC2L	Body	S_Shelf	0.063	1.62e-21	2.53e-10	T	C	-	0.868 (462)	0.862 (711)	0.856 (268)	T	C	-	0.00226	0.00280534	0.99412	rs13022580	G	A	-	0.0904994	0.118938	1	CA:361/CG:0/TA:0/TG:397
rs1882753	1	86965419	450	chr1:86956529-86968058	cg16090254	3	185277705				0.089	2.44e-32	3.81e-21	T	C	+	0.903 (835)	0.916 (595)	0.925 (114)	T	C	+	2.28e-13	6.84e-13	0.97412	rs6667102	G	A	-	0.649772	0.691924	0.51	CG:72/CA:124/TG:492/TA:70
rs1882800	8	1297024	451	chr8:1292375-1304034	cg14538439	10	90750381	ACTA2/FAS/FAS/FAS	5'UTR/1stExon/5'UTR/Body	Island	0.1	3.81e-38	5.94e-27	A	T	+	0.022 (1094)	0.024 (484)	0.032 (49)	A	T	+	3.15e-31	2.74e-30	0.97258	rs7463743	A	C	-	0.00121167	0.00238765	0.5	AC:600/AA:36/TC:72/TA:50
rs1893857	11	106069172	452	chr11:105952749-106248166	cg01420011	5	175161230				0.247	3.23e-104	5.04e-93	C	T	-	0.894 (1092)	0.856 (532)	0.834 (72)	C	T	-	9.8e-25	5.81e-24	0.9927	rs4755142	A	G	-	2.83e-13	2.8e-12	0.99	CA:598/CG:1/TA:1/TG:158
rs1894904	16	53325925	453	chr16:53156995-53375964	cg16533373	20	30457889	DUSP15/DUSP15/DUSP15/DUSP15	1stExon/5'UTR/Body/TSS200	N_Shore	0.139	1.85e-47	2.88e-36	C	T	+	0.054 (657)	0.064 (637)	0.071 (149)	C	T	+	2.58e-12	7.18e-12	0.99965	rs8052956	A	G	+	0.000206876	0.000475514	0.99	CG:1/CA:528/TG:227/TA:2
rs1918310	15	42065253	454	chr15:41892061-42146189	cg01560972	11	8190837	RIC3	TSS1500	S_Shore	0.046	4.04e-17	6.3e-06	A	C	+	0.229 (681)	0.244 (672)	0.255 (188)	A	C	+	0.0532	0.0581593	0.97244	rs4924575	G	A	+	0.0181983	0.0273517	0.97	AG:469/AA:9/CG:4/CA:276
rs1918310	15	42065253	454	chr15:41892061-42146189	cg01601299	3	128745637	CCDC48	Body	N_Shore	0.057	5.26e-21	8.2e-10	A	C	+	0.484 (681)	0.496 (672)	0.511 (188)	A	C	+	4.98e-05	7.29e-05	0.97244	rs4924575	G	A	+	2.92e-05	8.14e-05	0.97	AG:469/AA:9/CG:4/CA:276
rs1918310	15	42065253	454	chr15:41892061-42146189	cg06327746	11	8190834	RIC3	TSS1500	S_Shore	0.036	1.39e-13	0.0216743	A	C	+	0.189 (681)	0.196 (672)	0.202 (188)	A	C	+	0.0775	0.0840126	0.97244	rs4924575	G	A	+	0.100652	0.129922	0.97	AG:469/AA:9/CG:4/CA:276
rs1918310	15	42065253	454	chr15:41892061-42146189	cg09243021	7	142985019	CASP2/TMEM139	TSS1500/3'UTR	N_Shore	0.057	4.51e-21	7.03e-10	A	C	+	0.327 (681)	0.336 (672)	0.358 (188)	A	C	+	0.00039	0.000520725	0.97244	rs4924575	G	A	+	0.0115004	0.0180439	0.97	AG:469/AA:9/CG:4/CA:276
rs1918310	15	42065253	454	chr15:41892061-42146189	cg15524336	11	8190822	RIC3	TSS1500	S_Shore	0.048	1.1e-17	1.71e-06	A	C	+	0.208 (681)	0.221 (672)	0.231 (188)	A	C	+	0.0464	0.050858	0.97244	rs4924575	G	A	+	0.0299024	0.0431071	0.97	AG:469/AA:9/CG:4/CA:276
rs1918310	15	42065253	454	chr15:41892061-42146189	cg16190211	19	10590009			Island	0.038	3.65e-14	0.00569482	A	C	+	0.187 (681)	0.195 (672)	0.214 (188)	A	C	+	2.14e-07	4.01e-07	0.97244	rs4924575	G	A	+	0.262349	0.307606	0.97	AG:469/AA:9/CG:4/CA:276
rs1918310	15	42065253	454	chr15:41892061-42146189	cg19542048	19	10590162			S_Shore	0.042	1.13e-15	0.00017561	A	C	+	0.222 (681)	0.229 (672)	0.251 (188)	A	C	+	1.23e-07	2.36e-07	0.97244	rs4924575	G	A	+	0.159064	0.196711	0.97	AG:469/AA:9/CG:4/CA:276
rs1918310	15	42065253	454	chr15:41892061-42146189	cg20595215	3	8543014	LMCD1	TSS1500	N_Shore	0.061	2.74e-22	4.28e-11	A	C	+	0.059 (681)	0.065 (672)	0.078 (188)	A	C	+	8.83e-06	1.39e-05	0.97244	rs4924575	G	A	+	0.000540003	0.00114726	0.97	AG:469/AA:9/CG:4/CA:276
rs1936365	6	28268452	455	chr6:28011516-28576143	cg08823182	1	153514482	S100A5	TSS1500		0.051	3.17e-18	4.93e-07	G	C	-	0.853 (1057)	0.836 (398)	0.822 (21)	G	C	-	0.02	0.022495	0.99991	rs853679	C	A	+	0.935161	0.94392	0.98	CA:84/CC:1/GA:1/GC:672
rs1936473	9	91314841	456	chr9:91263679-91316857	cg14941291	2	176952930			Island	0.075	6.39e-26	9.96e-15	T	C	+	0.166 (528)	0.191 (693)	0.201 (234)	T	C	+	4.74e-07	8.58e-07	0.95338	rs9410392	A	C	+	0.00672868	0.011189	1	CC:347/CA:2/TC:0/TA:409
rs193814	7	105600568	457	chr7:105587100-105616335	cg24625034	7	80771132				0.051	8.96e-19	1.4e-07	G	A	-	0.962 (438)	0.958 (741)	0.953 (367)	G	A	-	0.000696	0.000901307	0.94049	rs41261	A	G	-	0.237136	0.280501	0.94	AA:9/AG:367/GA:304/GG:78
rs1963194	1	87916974	458	chr1:87893860-87964041	cg03263117	17	45798767				0.271	1.12e-104	1.74e-93	A	G	+	0.027 (1314)	0.036 (223)	0 (0)	A	G	+	2.37e-56	5.6e-55	0.81459	rs6672003	G	A	+	3.11e-12	2.83e-11	0.6	AA:31/AG:671/GA:36/GG:20
rs1968090	19	57839567	459	chr19:57832089-57866502	cg03814093	4	154410006	KIAA0922	Body		0.099	5.15e-39	8.02e-28	A	T	+	0.123 (957)	0.151 (621)	0.19 (101)	A	T	+	5.28e-08	1.05e-07	0.99989	rs862701	G	A	+	1.72e-05	5.08e-05	0.86	AG:529/AA:24/TG:20/TA:185
rs1968090	19	57839567	459	chr19:57832089-57866502	cg06716182	11	96074944	MAML2	1stExon		0.036	1.3e-14	0.00202041	A	T	+	0.166 (957)	0.193 (621)	0.243 (101)	A	T	+	5.65e-05	8.25e-05	0.99989	rs862701	G	A	+	0.136767	0.171081	0.86	AG:529/AA:24/TG:20/TA:185
rs1968090	19	57839567	459	chr19:57832089-57866502	cg11691189	2	47743741				0.038	1.39e-15	0.000216204	A	T	+	0.923 (957)	0.937 (621)	0.951 (101)	A	T	+	4.66e-06	7.59e-06	0.99989	rs862701	G	A	+	2.69e-05	7.64e-05	0.86	AG:529/AA:24/TG:20/TA:185
rs1969025	5	178425192	460	chr5:178425192-178491605	cg10044101	6	133084289	VNN2	5'UTR		0.042	9.47e-15	0.00147598	A	G	+	0.308 (896)	0.33 (486)	0.376 (61)	A	G	+	0.00127	0.00160618	1	rs7706393	A	C	+	1.11e-05	3.39e-05	0.96	AC:21/AA:558/GC:175/GA:4
rs1978435	19	9531116	37	chr19:9365997-9638223	cg03235179	5	10566165	ANKRD33B	Body	S_Shore	0.039	9.35e-14	0.0145733	T	C	+	0.505 (511)	0.525 (661)	0.551 (267)	T	C	+	6.99e-05	0.000101403	0.98331	rs6512121	A	C	+	0.000159279	0.000374521	1	CC:336/CA:0/TC:8/TA:414
rs1978435	19	9531116	37	chr19:9365997-9638223	cg16269196	4	141264721	SCOC/SCOC	1stExon/5'UTR		0.187	3.36e-65	5.24e-54	T	C	+	0.553 (513)	0.598 (661)	0.639 (269)	T	C	+	3.7e-16	1.37e-15	0.98331	rs6512121	A	C	+	1.16e-09	7.34e-09	1	CC:336/CA:0/TC:8/TA:414
rs1988038	19	22356993	461	chr19:22245354-22448069	cg15065854	19	861829	CFD	Body	Island	0.053	1.43e-19	2.22e-08	T	C	-	0.58 (652)	0.561 (676)	0.546 (217)	T	C	-	1.09e-05	1.7e-05	0.9789	rs4932963	G	A	-	0.000146306	0.000347777	1	CG:0/CA:265/TG:486/TA:7
rs1998041	6	169421061	462	chr6:169400285-169424766	cg01277369	11	568375	MIR210	TSS200	Island	0.069	3.19e-25	4.97e-14	G	A	+	0.021 (411)	0.023 (743)	0.025 (388)	G	A	+	0.000204	0.000280646	0.98581	rs864120	G	A	+	0.0909677	0.119459	0.83	AA:382/AG:25/GA:96/GG:255
rs1998467	13	101156645	463	chr13:101099053-101156645	cg17261508	5	150399534	GPX3	TSS1500	N_Shore	0.182	8.68e-68	1.35e-56	G	A	-	0.897 (913)	0.85 (563)	0.806 (69)
rs2000457	21	39633445	464	chr21:39451403-39690245	cg19787769	22	38577952	PLA2G6	TSS200	Island	0.047	1.63e-16	2.53e-05	A	T	+	0.033 (376)	0.036 (724)	0.039 (358)	A	T	+	0.0013	0.00164164	0.98073	rs2836293	A	G	+	0.00403621	0.00700899	0.94	AA:316/AG:19/TA:10/TG:413
rs2004133	15	22543969	465	chr15:22538369-22556731	cg01323457	15	20564627			S_Shore	0.049	1.87e-16	2.92e-05	G	A	-	0.936 (1163)	0.916 (223)	0.865 (7)
rs2004133	15	22543969	465	chr15:22538369-22556731	cg02458602	15	20563473			N_Shore	0.043	1.08e-14	0.00167877	G	A	+	0.835 (1163)	0.847 (223)	0.879 (7)
rs2004133	15	22543969	465	chr15:22538369-22556731	cg12688597	15	20487872				0.065	2.02e-21	3.15e-10	G	A	+	0.896 (1163)	0.91 (223)	0.935 (7)
rs2004133	15	22543969	465	chr15:22538369-22556731	cg14783259	15	20737822	GOLGA6L6	3'UTR		0.054	6.14e-18	9.57e-07	G	A	-	0.93 (1159)	0.88 (219)	0.547 (6)
rs2004133	15	22543969	465	chr15:22538369-22556731	cg15482874	15	93425855			N_Shore	0.042	2.05e-14	0.00319305	G	A	-	0.254 (1163)	0.236 (223)	0.21 (7)
rs2006288	21	45172860	466	chr21:45170743-45191005	cg03753681	2	20866500	GDF7	1stExon	Island	0.037	6.16e-14	0.00960456	G	T	+	0.016 (1059)	0.018 (436)	0.02 (42)	G	T	+	0.00202	0.00251862	0.96664	rs743466	A	G	-	0.923396	0.934677	0.84	GA:616/GG:14/TA:33/TG:95
rs2006748	4	87113	196	chr4:72048-201847	cg15117681	17	80202426	CSNK1D	3'UTR	N_Shore	0.041	3.83e-15	0.000596189	T	C	+	0.882 (1110)	0.893 (359)	0.902 (32)	T	C	+	0.00357	0.00433205	0.94873	rs3829	A	G	+	0.00508216	0.00865261	0.89	CG:118/CA:11/TG:15/TA:614
rs2007470	4	141698930	467	chr4:141632304-141720070	cg11340603	12	79816965	SYT1	Body		0.504	1.34e-254	2.09e-243	A	G	+	0.717 (730)	0.798 (762)	0.915 (209)	A	G	+	1.32e-71	4.71e-70	0.98093	rs6837240	A	G	+	9.11e-26	2.48e-24	0.93	AG:61/AA:446/GG:241/GA:10
rs2008860	6	108312267	468	chr6:108304893-108325624	cg09868451	2	74425749	MTHFD2/MTHFD2	5'UTR/Body	Island	0.044	3.77e-16	5.87e-05	G	C	+	0.014 (452)	0.015 (770)	0.015 (309)	G	C	+	0.301	0.312749	0.91207	rs6568524	A	G	+	0.0273046	0.0397907	0.81	CG:284/CA:50/GG:32/GA:392
rs200910	10	38108176	469	chr10:37848591-38460230	cg22094845	2	233324053	ALPI	3'UTR	S_Shore	0.04	3.12e-16	4.87e-05	C	T	+	0.53 (438)	0.558 (841)	0.578 (404)	C	T	+	0.000816	0.00105022	0.98395	rs7099777	C	A	+	0.0213445	0.0316349	0.93	CA:12/CC:366/TA:365/TC:15
rs200910	10	38108176	469	chr10:37848591-38460230	cg26181818	2	233323935	ALPI	3'UTR	Island	0.043	2.59e-17	4.04e-06	C	T	+	0.717 (438)	0.745 (841)	0.767 (404)	C	T	+	3.4e-05	5.04e-05	0.98395	rs7099777	C	A	+	8.29e-05	0.000208147	0.93	CA:12/CC:366/TA:365/TC:15
rs2009518	19	9799655	32	chr19:9707686-9929038	cg15837252	22	19138822	GSC2	TSS1500	S_Shore	0.04	3.36e-14	0.00523002	G	C	-	0.488 (915)	0.459 (479)	0.454 (59)	G	C	-	0.000803	0.00103507	0.92001	rs10418705	A	G	-	0.294123	0.341638	1	CA:1/CG:160/GA:597/GG:0
rs2009654	19	5061345	470	chr19:5034575-5086979	cg16261398	11	1410750	BRSK2	TSS1500	Island	0.051	8.61e-19	1.34e-07	A	T	-	0.05 (665)	0.047 (675)	0.045 (206)	A	T	-	0.0062	0.00731181	0.99752	rs858414	G	A	-	0.424219	0.471656	1	AG:478/AA:0/TG:0/TA:280
rs2014486	11	1258803	471	chr11:1249372-1318884	cg00437311	19	37178174			Island	0.098	9.45e-36	1.47e-24	G	A	+	0.122 (407)	0.143 (758)	0.157 (380)	G	A	+	4.04e-15	1.36e-14	0.95875	rs2857476	G	A	+	7.58e-06	2.4e-05	0.98	AG:6/AA:380/GG:369/GA:3
rs2015877	18	30091940	472	chr18:30082659-30095832	cg23085500	12	14952637	WBP11	Body	N_Shelf	0.509	4.15e-255	6.47e-244	C	A	+	0.856 (845)	0.923 (704)	0.967 (131)
rs2016308	7	57363983	473	chr7:57333045-57365679	cg13944903	7	65447069	GUSB	1stExon	Island	0.031	2.79e-13	0.0435576	T	C	-	0.05 (462)	0.044 (833)	0.04 (434)
rs2022962	8	108193330	474	chr8:108186900-108283673	cg24871584	5	115178131	ATG12	TSS1500	Island	0.04	1.78e-13	0.0277289	A	C	+	0.014 (426)	0.015 (661)	0.016 (288)	A	C	+	0.00208	0.0025915	1	rs2514878	A	G	-	0.745769	0.778427	0.9	AG:17/AA:388/CG:303/CA:50
rs2023634	22	18972450	475	chr22:18952113-18976311	cg17654470	22	20254932	RTN4R	Body	Island	0.114	5.49e-41	8.56e-30	A	G	-	0.311 (1257)	0.265 (261)	0.229 (12)	A	G	-	6.81e-09	1.44e-08	0.97839	rs2800960	A	G	-	0.216383	0.25948	0.56	AG:32/AA:651/GG:46/GA:29
rs2035172	19	23304504	476	chr19:23088256-23369559	cg14420230	1	183204836	LAMC2	Body		0.038	3.05e-14	0.00474953	T	C	-	0.977 (1240)	0.976 (279)	0.948 (12)	T	C	+	0.07	0.0761284	0.92603
rs2036771	12	102517804	477	chr12:102394872-102865052	cg01777103	8	145550585	DGAT1	TSS200	Island	0.051	8.95e-19	1.39e-07	G	A	+	0.019 (937)	0.02 (525)	0.021 (79)	G	A	+	0.000668	0.0008684	0.9934	rs1858173	A	C	+	0.114876	0.146221	0.98	AA:5/AC:164/GA:587/GC:2
rs203877	6	28048624	478	chr6:27819353-28197186	cg04746089	8	145501862	BOP1	Body	N_Shore	0.058	1.08e-22	1.68e-11	T	C	+	0.771 (911)	0.792 (641)	0.808 (112)	T	C	+	6.92e-06	1.1e-05	1	rs203877	A	G	+	0.000152875	0.000361416	1	CG:187/CA:0/TG:0/TA:571
rs2039713	6	687753	479	chr6:670871-690141	cg09625274	15	48413049	SLC24A5	TSS200		0.079	1.51e-27	2.35e-16	T	G	+	0.933 (840)	0.941 (538)	0.945 (105)	T	G	+	1.58e-14	5.14e-14	1	rs7454457	C	A	+	0.000767885	0.00157376	0.81	GA:191/GC:26/TA:84/TC:457
rs2040868	7	45327003	480	chr7:45294810-45345178	cg13082535	6	28864756			S_Shore	0.126	2.83e-43	4.4e-32	G	A	+	0.065 (625)	0.076 (674)	0.083 (158)	G	A	+	4.72e-13	1.39e-12	1	rs9784949	A	G	+	0.012244	0.0191415	1	AG:251/AA:0/GG:31/GA:476
rs2041247	16	4032581	481	chr16:4014245-4033012	cg09147213	5	78810602	HOMER1	TSS1500	S_Shore	0.073	1.29e-26	2.01e-15	C	T	+	0.066 (1072)	0.077 (428)	0.083 (39)	C	T	+	1.85e-06	3.13e-06	0.99684	rs933392	C	A	+	1.06e-08	5.76e-08	1	CC:640/CA:0/TC:7/TA:111
rs2044924	8	1154027	482	chr8:1152960-1161904	cg07462677	8	119124462	EXT1	TSS1500	S_Shore	0.06	7.16e-22	1.12e-10	A	G	+	0.015 (519)	0.017 (729)	0.017 (290)	A	G	+	0.00107	0.00136248	0.91928	rs7840420	C	A	+	0.0655951	0.088598	0.91	AC:428/AA:14/GC:31/GA:285
rs2049040	9	139897164	483	chr9:139839297-139908139	cg03128972	17	19140659	EPN2	TSS200	Island	0.261	1.34e-98	2.09e-87	T	C	+	0.032 (720)	0.041 (658)	0.048 (134)	T	C	+	2.24e-54	4.7e-53	0.93868	rs7048567	G	A	+	5.01e-17	6.86e-16	0.99	CA:250/CG:1/TA:1/TG:506
rs2049040	9	139897164	483	chr9:139839297-139908139	cg03592197	19	38865287	PSMD8	1stExon	Island	0.038	4.71e-14	0.00733915	T	C	+	0.057 (720)	0.063 (658)	0.062 (134)	T	C	+	4.73e-06	7.69e-06	0.93868	rs7048567	G	A	+	0.027915	0.0406121	0.99	CA:250/CG:1/TA:1/TG:506
rs2049040	9	139897164	483	chr9:139839297-139908139	cg16658931	19	51171061	SHANK1	Body	Island	0.329	1.15e-129	1.79e-118	T	C	+	0.037 (720)	0.06 (658)	0.084 (134)	T	C	+	1.98e-132	3.02e-130	0.93868	rs7048567	G	A	+	1.02e-69	2.96e-67	0.99	CA:250/CG:1/TA:1/TG:506
rs2052013	19	43658826	484	chr19:43638304-43743783	cg23263923	19	6591204	CD70	TSS200	S_Shore	0.065	1.67e-23	2.6e-12	C	T	-	0.045 (568)	0.041 (702)	0.036 (257)	C	T	-	1.83e-10	4.38e-10	1	rs4803586	C	A	-	0.000940549	0.00188543	0.91	CC:443/CA:14/TC:36/TA:265
rs2053480	8	98278951	485	chr8:98257434-98305993	cg08679828	8	102218111	ZNF706/ZNF706	TSS1500/TSS200	Island	0.281	6.33e-121	9.87e-110	T	A	-	0.061 (1479)	0.044 (209)	0.029 (11)	T	A	-	2.34e-32	2.16e-31	0.97303	rs2567769	G	A	-	2.93e-12	2.68e-11	1	AA:63/AG:0/TA:4/TG:691
rs2053815	19	13857240	486	chr19:13797048-13857847	cg02085294	2	65220148	SLC1A4	Body	S_Shelf	0.041	3.77e-15	0.000587161	G	A	-	0.961 (781)	0.955 (601)	0.951 (150)	G	A	-	1.04e-06	1.81e-06	1	rs7258177	G	A	-	0.00315576	0.00566668	0.81	AA:175/AG:48/GA:27/GG:508
rs2058389	7	75633209	487	chr7:75595580-75859888	cg11618788	7	65939595			Island	0.07	1.89e-25	2.94e-14	C	T	+	0.803 (1261)	0.828 (261)	0.84 (17)
rs2058459	19	2663849	488	chr19:2659294-2663849	cg19996654	14	56403510				0.046	1.62e-16	2.52e-05	C	T	+	0.928 (440)	0.934 (735)	0.941 (328)	C	T	+	3.32e-05	4.93e-05	1	rs2110119	G	A	+	0.0293706	0.0424811	0.75	CA:35/CG:418/TA:200/TG:105
rs2060718	7	128331413	489	chr7:128100708-128369156	cg05357861	7	51460827			S_Shelf	0.071	1.23e-25	1.92e-14	G	A	-	0.957 (906)	0.953 (544)	0.943 (74)	G	A	-	1.97e-11	5.08e-11	0.94699	rs6971091	G	A	-	4.99e-09	2.88e-08	0.99	AA:180/AG:6/GA:1/GG:571
rs2070882	2	1458001	490	chr2:1451697-1492069	cg08533336	11	119227717	USP2	Body	Island	0.05	1.26e-20	1.96e-09	C	T	-	0.104 (492)	0.096 (862)	0.083 (377)	C	T	-	3.95e-23	2.19e-22	1	rs6706775	G	A	-	3.38e-05	9.34e-05	1	CG:331/CA:90/TG:0/TA:337
rs2074071	19	58003580	491	chr19:57960763-58010764	cg17316564	12	100557738	GOLGA2L1	Body		0.082	3.28e-32	5.11e-21	G	A	-	0.196 (806)	0.144 (725)	0.107 (149)	G	A	-	1.57e-07	2.97e-07	1	rs2360761	C	A	-	4.45e-10	2.97e-09	1	AA:239/AC:0/GA:0/GC:519
rs2075180	7	158889282	492	chr7:158838419-158921764	cg11271188	17	17697841	RAI1	Body	Island	0.038	2.37e-14	0.00368921	C	G	-	0.992 (1323)	0.99 (211)	0.989 (8)	C	G	-	0.00365	0.00441634	0.93591	rs7790987	A	G	-	0.000214521	0.000489851	0.92	CA:694/CG:4/GA:5/GG:55
rs2075180	7	158889282	492	chr7:158838419-158921764	cg11275626	17	47841347	FAM117A	1stExon	Island	0.09	8.92e-33	1.39e-21	C	G	-	0.037 (1323)	0.031 (211)	0.027 (8)	C	G	-	2.32e-14	7.42e-14	0.93591	rs7790987	A	G	-	0.0726156	0.097268	0.92	CA:694/CG:4/GA:5/GG:55
rs2075180	7	158889282	492	chr7:158838419-158921764	cg11276280	6	42713551	TBCC	1stExon	Island	0.062	1.33e-22	2.07e-11	C	G	-	0.031 (1323)	0.026 (211)	0.021 (8)	C	G	-	3.28e-07	6.02e-07	0.93591	rs7790987	A	G	-	0.00279749	0.00509166	0.92	CA:694/CG:4/GA:5/GG:55
rs2075626	11	67799926	493	chr11:67772388-67816936	cg15600365	17	1420230	INPP5K/LOC100306951	TSS200/Body	Island	0.17	2.1e-62	3.27e-51	T	C	+	0.015 (906)	0.018 (537)	0.022 (93)	T	C	+	6.01e-09	1.27e-08	1	rs3133268	G	C	+	0.000469775	0.00100666	0.99	CC:155/CG:1/TC:7/TG:595
rs207925	2	217033760	494	chr2:217021602-217126251	cg05607577	6	43544120	POLH/XPO5	5'UTR/TSS1500	S_Shore	0.314	3.98e-125	6.21e-114	A	G	-	0.358 (620)	0.316 (740)	0.258 (184)	A	G	-	2.96e-38	3.65e-37	0.98118	rs3821104	A	G	-	2.21e-07	9.43e-07	1	AA:475/AG:35/GA:0/GG:248
rs2083937	4	146271699	495	chr4:146262747-146282837	cg27201625	10	6622279	PRKCQ	TSS200	Island	0.271	5.7e-105	8.88e-94	A	T	-	0.236 (778)	0.169 (644)	0.077 (120)	A	T	-	1.7e-26	1.12e-25	0.84597	rs568752	A	G	-	4.85e-57	5.63e-55	0.99	AG:113/AA:412/TG:232/TA:1
rs2083937	4	146271699	495	chr4:146262747-146282837	cg27230711	10	103892792	PPRC1	1stExon	Island	0.047	1.86e-17	2.9e-06	A	T	-	0.017 (778)	0.016 (644)	0.016 (120)	A	T	-	1.48e-14	4.82e-14	0.84597	rs568752	A	G	-	1.69e-16	2.21e-15	0.99	AG:113/AA:412/TG:232/TA:1
rs2092635	20	23006327	496	chr20:22994183-23022439	cg04016992	4	69537806	UGT2B15	TSS1500		0.045	3.52e-16	5.48e-05	G	A	+	0.879 (1272)	0.894 (210)	0.913 (3)
rs2095403	1	62860310	497	chr1:62848113-62871891	cg00070715	5	138862796	TMEM173	TSS1500		0.253	1.49e-96	2.32e-85	A	G	-	0.744 (1206)	0.635 (307)	0.575 (23)	A	G	-	2.64e-38	3.28e-37	1	rs2095403	A	G	-	2.45e-11	1.96e-10	1	AA:664/AG:0/GA:0/GG:94
rs2097081	4	2881109	498	chr4:2849168-2945516	cg22779802	4	185747061	ACSL1	5'UTR	Island	0.042	1.96e-17	3.06e-06	G	A	+	0.023 (1142)	0.025 (531)	0.026 (56)	G	A	+	0.257	0.268529	0.90739	rs3775068	A	G	-	0.505332	0.551271	0.98	AA:1/AG:154/GA:306/GG:297
rs2099720	10	13110850	499	chr10:13099421-13131600	cg03129962	6	159151573	SYTL3	Body		0.038	2.88e-14	0.00449519	C	G	-	0.949 (957)	0.945 (508)	0.932 (76)	C	G	+	0.000202	0.000278123	0.9036	rs7079869	A	G	-	0.727703	0.762019	0.85	CA:158/CG:19/GA:33/GG:548
rs2100197	11	6877875	500	chr11:6793488-6917772	cg18084215	5	125936716	PHAX	1stExon	Island	0.093	5.07e-37	7.9e-26	T	C	-	0.019 (999)	0.018 (595)	0.017 (107)	T	C	-	6.78e-20	3.2e-19	0.96821	rs2595432	A	G	-	0.00476316	0.00816542	0.99	CA:1/CG:143/TA:613/TG:1
rs2108485	2	242021742	501	chr2:242015270-242065358	cg08612384	17	27228511	DHRS13	Body	N_Shore	0.279	2.93e-118	4.57e-107	G	T	+	0.827 (1184)	0.846 (445)	0.893 (50)	G	T	+	1.47e-69	4.83e-68	1	rs2108485	C	A	+	0.000126158	0.000304459	1	GC:635/GA:0/TC:0/TA:123
rs2114582	2	179287834	502	chr2:179284643-179366093	cg18634211	1	26737262	LIN28	TSS200	Island	0.316	4.21e-126	6.56e-115	T	C	+	0.057 (837)	0.095 (600)	0.132 (106)	T	C	+	5.98e-92	3.58e-90	0.96322	rs4894020	A	C	+	1.1e-16	1.46e-15	0.99	CC:164/CA:44/TC:1/TA:549
rs2126977	19	37995747	14	chr19:37794528-38078680	cg07298347	2	153264085	FMNL2	Body		0.056	1.54e-20	2.4e-09	C	G	+	0.806 (1071)	0.833 (431)	0.849 (34)	C	G	+	4.6e-07	8.36e-07	0.97612	rs8109038	G	A	+	0.288405	0.336119	0.94	CA:5/CG:636/GA:112/GG:5
rs2127795	4	9510766	503	chr4:9481747-9569448	cg01511880	1	157015212	ARHGEF11	TSS200	Island	0.083	9.79e-30	1.53e-18	C	A	-	0.172 (1178)	0.144 (327)	0.105 (22)							rs9291512	C	A	-	0.0225077	0.0333305	1	AC:0/AA:126/CC:605/CA:27
rs2128244	11	108596177	504	chr11:108531761-108817161	cg23247274	13	21750649	MRP63/SKA3/SKA3	1stExon/1stExon/5'UTR	Island	0.953	0	0	G	A	+	0.013 (1282)	0.169 (381)	0.259 (35)	G	A	+	3.04e-137	7.28e-135	0.981	rs1975911	G	A	+	7.51e-117	1.31e-113	0.94	AG:6/AA:118/GG:628/GA:6
rs2132818	19	23182380	505	chr19:23060095-23241286	cg00849052	8	23570444			N_Shore	0.252	5.02e-97	7.82e-86	T	C	-	0.764 (1102)	0.687 (421)	0.585 (23)	T	C	-	2.32e-23	1.31e-22	0.99475	rs4497815	A	G	-	1.02e-10	7.46e-10	0.93	CA:5/CG:82/TA:624/TG:47
rs2132818	19	23182380	505	chr19:23060095-23241286	cg08527195	1	161442697			S_Shore	0.14	3.42e-51	5.34e-40	T	C	-	0.517 (1102)	0.473 (421)	0.41 (23)	T	C	-	1.39e-13	4.25e-13	0.99475	rs4497815	A	G	-	0.00350984	0.00624451	0.93	CA:5/CG:82/TA:624/TG:47
rs2132818	19	23182380	505	chr19:23060095-23241286	cg09756865	1	63249197	ATG4C	TSS1500		0.047	1.73e-17	2.69e-06	T	C	+	0.11 (1102)	0.128 (421)	0.233 (23)	T	C	+	0.00291	0.00356991	0.99475	rs4497815	A	G	+	0.00019304	0.000446662	0.93	CA:5/CG:82/TA:624/TG:47
rs2132818	19	23182380	505	chr19:23060095-23241286	cg09846895	1	161442738			S_Shore	0.108	4.07e-39	6.34e-28	T	C	-	0.871 (1102)	0.827 (421)	0.757 (23)
rs2132818	19	23182380	505	chr19:23060095-23241286	cg22683036	1	63249209	ATG4C	TSS1500		0.046	4.61e-17	7.18e-06	T	C	+	0.398 (1102)	0.45 (421)	0.632 (23)	T	C	+	0.0109	0.0124944	0.99475	rs4497815	A	G	+	9.84e-08	4.54e-07	0.93	CA:5/CG:82/TA:624/TG:47
rs2133820	19	21673882	359	chr19:21591358-21777851	cg25601967	12	22590017				0.083	2.33e-29	3.63e-18	A	G	-	0.934 (995)	0.92 (437)	0.891 (63)	A	G	-	1.25e-06	2.16e-06	0.97668	rs2681384	G	A	-	4.94e-05	0.000130897	0.93	AA:8/AG:593/GA:149/GG:8
rs2134397	12	38935336	506	chr12:38770987-39149497	cg00855262	19	21649132			S_Shelf	0.087	1.06e-31	1.64e-20	C	T	-	0.935 (1363)	0.918 (177)	0.91 (4)	C	T	-	1.75e-08	3.57e-08	0.98448
rs2134397	12	38935336	506	chr12:38770987-39149497	cg18634981	12	34478161				0.087	1.6e-31	2.5e-20	C	T	+	0.863 (1363)	0.874 (177)	0.899 (4)	C	T	+	1.86e-14	5.99e-14	0.98448
rs213658	16	1114258	507	chr16:1113859-1127569	cg01889773	2	241404021	GPC1	Body	Island	0.101	5.12e-36	7.97e-25	A	G	-	0.986 (940)	0.982 (522)	0.978 (60)	A	G	-	3.64e-11	9.19e-11	1	rs550713	A	C	-	0.00378424	0.00662966	0.79	AC:32/AA:569/GC:132/GA:25
rs2139001	4	168494406	508	chr4:168479114-168533299	cg16352085	1	859719	SAMD11	TSS1500	Island	0.04	1.37e-16	2.14e-05	A	G	+	0.042 (662)	0.045 (786)	0.049 (250)	A	G	+	8.53e-05	0.000122578	0.81496	rs1904115	C	A	+	0.962546	0.966434	0.97	AC:475/AA:3/GC:120/GA:160
rs2141199	2	132155419	510	chr2:132091050-132159846	cg15652933	6	33141807	COL11A2	Body		0.087	1.25e-29	1.95e-18	C	T	-	0.413 (927)	0.4 (458)	0.389 (57)	C	T	-	1.35e-10	3.28e-10	0.69646	rs2313693	G	A	-	2.63e-06	9.26e-06	0.98	CA:2/CG:617/TA:132/TG:7
rs2149380	9	90294574	511	chr9:90292625-90334530	cg07336754	12	48921782	OR8S1	Body	Island	0.037	5.95e-14	0.00927076	C	A	-	0.821 (379)	0.813 (794)	0.811 (362)	C	A	-	0.0176	0.0199158	0.90685	rs3128495	C	A	-	0.0387027	0.0544844	0.98	AC:41/AA:356/CC:359/CA:2
rs2154420	21	33854206	512	chr21:33802056-33875359	cg22440793	2	74734907	PCGF1	TSS200	Island	0.072	1.06e-28	1.65e-17	T	C	-	0.02 (721)	0.019 (790)	0.017 (188)	T	C	-	0.773	0.781858	1	rs8132953	A	G	-	0.276288	0.323296	0.99	CA:4/CG:265/TA:488/TG:1
rs2155965	21	15424368	513	chr21:15389721-15437953	cg15721020	18	14143658			N_Shelf	0.05	2.12e-18	3.3e-07	A	T	-	0.895 (975)	0.881 (501)	0.874 (59)							rs2822391	G	A	+	0.0406088	0.0568457	0.99	AA:257/AG:345/TA:156/TG:0
rs215772	1	37596443	514	chr1:37560090-37596443	cg12008680	21	30671144	BACH1	TSS1500	Island	0.102	1.21e-36	1.88e-25	A	T	-	0.017 (588)	0.016 (708)	0.013 (233)	A	T	-	1.16e-45	1.89e-44	0.89224	rs709303	G	A	-	4.13e-06	1.4e-05	0.91	AA:13/AG:436/TA:231/TG:78
rs2160567	16	4535557	515	chr16:4447771-4597844	cg15444531	11	76092435	PRKRIR	TSS1500	Island	0.298	5.07e-117	7.9e-106	T	C	-	0.035 (759)	0.029 (641)	0.023 (138)	T	C	-	0.00317	0.00386906	1	rs8129	G	A	-	0.301335	0.348387	0.98	CG:29/CA:217/TG:510/TA:2
rs216443	17	28931871	516	chr17:28865091-28993236	cg04808672	17	62658750	SMURF2	TSS1500	Island	0.306	1.31e-133	2.03e-122	T	C	+	0.023 (1347)	0.05 (327)	0.076 (25)	T	C	+	9.58e-41	1.32e-39	0.59436	rs4794873	G	A	+	3.69e-23	8.68e-22	0.77	CA:60/CG:15/TA:38/TG:645
rs216443	17	28931871	516	chr17:28865091-28993236	cg07784526	1	120838320	FAM72B	TSS1500	Island	0.04	1.87e-16	2.92e-05	T	C	+	0.03 (1347)	0.032 (327)	0.035 (25)	T	C	+	0.0451	0.0495627	0.59436	rs4794873	G	A	+	0.362532	0.412291	0.77	CA:60/CG:15/TA:38/TG:645
rs216443	17	28931871	516	chr17:28865091-28993236	cg25704638	17	62658371	SMURF2	5'UTR	Island	0.139	1.19e-55	1.86e-44	T	C	+	0.016 (1347)	0.02 (327)	0.025 (25)	T	C	+	3.97e-10	9.22e-10	0.59436	rs4794873	G	A	+	1.79e-13	1.84e-12	0.77	CA:60/CG:15/TA:38/TG:645
rs2166363	5	3641988	517	chr5:3617040-3655574	cg00974598	19	44223902	IRGC	Body	Island	0.075	2.45e-30	3.81e-19	C	A	+	0.976 (627)	0.979 (817)	0.982 (278)	C	A	+	1.14e-09	2.55e-09	0.96037	rs6555208	G	A	+	0.236311	0.279905	0.87	AG:27/AA:255/CG:454/CA:22
rs2167272	7	128748378	518	chr7:128730083-128770701	cg03016975	19	4124072	MAP2K2	5'UTR	Island	0.04	6.93e-15	0.00108032	A	G	-	0.039 (958)	0.036 (520)	0.032 (66)	A	G	-	8.92e-05	0.000127963	0.99012	rs13227498	A	G	-	2.51e-06	8.89e-06	1	AG:0/AA:580/GG:178/GA:0
rs2174387	4	136690900	519	chr4:136633826-136748626	cg13238856	12	5934251	ANO2	Body	N_Shelf	0.04	5.17e-14	0.00805453	T	G	+	0.866 (1045)	0.873 (365)	0.881 (33)	T	G	+	5.13e-22	2.73e-21	1	rs2174387	A	C	+	0.0006287	0.00131977	1	GC:136/GA:0/TC:0/TA:622
rs2176652	2	235209416	520	chr2:235168792-235212889	cg02598224	2	97001430	NCAPH	TSS200	Island	0.064	1.56e-23	2.43e-12	A	C	-	0.058 (912)	0.055 (538)	0.051 (92)	A	C	-	8.26e-07	1.46e-06	1	rs6704990	G	A	-	0.394646	0.442736	0.96	AG:580/AA:5/CG:13/CA:160
rs2177336	3	195516878	521	chr3:195477713-195550320	cg17952111	19	54960355	LENG8	1stExon	Island	0.149	3.64e-59	5.68e-48	C	T	-	0.051 (1112)	0.04 (507)	0.026 (54)	C	T	-	1.23e-15	4.28e-15	1	rs2177336	G	A	-	3.46e-07	1.42e-06	1	CG:635/CA:0/TG:0/TA:123
rs2177336	3	195516878	521	chr3:195477713-195550320	cg19052384	7	44622341	TMED4	TSS1500	Island	0.035	2.04e-14	0.0031788	C	T	-	0.024 (1112)	0.023 (507)	0.02 (54)
rs2178725	16	522672	522	chr16:495662-543357	cg11061177	10	119134785	PDZD8	1stExon	Island	0.107	8.27e-39	1.29e-27	T	C	+	0.177 (426)	0.187 (759)	0.204 (357)	T	C	+	0.0082	0.00952313	0.88777	rs3852766	A	G	-	0.304648	0.351517	0.91	CG:340/CA:19/TG:15/TA:384
rs2178725	16	522672	522	chr16:495662-543357	cg14516552	9	96213518	FAM120AOS	Body	Island	0.076	1.76e-27	2.74e-16	T	C	+	0.037 (426)	0.039 (759)	0.045 (357)	T	C	+	0.00276	0.00338837	0.88777	rs3852766	A	G	+	0.732366	0.766276	0.91	CG:340/CA:19/TG:15/TA:384
rs2182277	6	6958261	523	chr6:6958004-6981861	cg20143985	10	126920370			S_Shelf	0.053	2e-18	3.11e-07	C	T	+	0.827 (1251)	0.838 (194)	0.88 (5)
rs2187318	11	89872686	524	chr11:89831306-89917262	cg20884098	2	74710615	TTC31	Body	S_Shore	0.039	6.32e-14	0.0098501	T	C	+	0.025 (607)	0.027 (680)	0.028 (170)	T	C	+	0.00177	0.00221349	0.97055	rs7928477	A	G	+	0.0093049	0.0149221	0.94	CA:10/CG:265/TA:472/TG:11
rs2190403	7	108202345	525	chr7:108098223-108209623	cg05171921	7	157917118	PTPRN2	Body	N_Shore	0.3	1.58e-116	2.46e-105	A	C	-	0.844 (1030)	0.815 (438)	0.784 (49)	A	C	-	9.26e-65	2.55e-63	0.93057	rs995310	A	G	-	2.5e-09	1.52e-08	0.74	AG:64/AA:558/CG:109/CA:27
rs2195987	19	24149545	526	chr19:24067704-24258543	cg04796017	17	21951209			N_Shelf	0.075	2.82e-27	4.39e-16	T	C	-	0.661 (913)	0.642 (553)	0.609 (79)	T	C	-	1.4e-09	3.09e-09	1	rs251750	C	A	-	0.0132804	0.0205953	0.64	CA:125/CC:39/TA:130/TC:464
rs2195987	19	24149545	526	chr19:24067704-24258543	cg12347792	4	186393468	CCDC110	TSS1500	S_Shore	0.064	1.8e-23	2.81e-12	T	C	-	0.836 (913)	0.803 (553)	0.744 (79)	T	C	-	4.12e-06	6.73e-06	1	rs251750	C	A	-	0.000275215	0.0006187	0.64	CA:125/CC:39/TA:130/TC:464
rs2195987	19	24149545	526	chr19:24067704-24258543	cg22799396	4	186393429	CCDC110	TSS1500	S_Shore	0.067	2.63e-24	4.09e-13	T	C	-	0.647 (913)	0.607 (553)	0.559 (79)	T	C	-	2.12e-06	3.58e-06	1	rs251750	C	A	-	0.0094596	0.0151423	0.64	CA:125/CC:39/TA:130/TC:464
rs2195987	19	24149545	526	chr19:24067704-24258543	cg24660120	17	66730363				0.041	2.77e-15	0.000431621	T	C	-	0.761 (913)	0.75 (553)	0.686 (79)	T	C	-	1.13e-11	2.96e-11	1	rs251750	C	A	-	0.046349	0.0643866	0.64	CA:125/CC:39/TA:130/TC:464
rs2199695	4	22661581	527	chr4:22611901-22686680	cg20255042	10	75757586	VCL	TSS1500	Island	0.309	7.57e-122	1.18e-110	T	C	-	0.036 (646)	0.03 (696)	0.024 (191)	T	C	-	2.99e-32	2.74e-31	0.99862	rs2581968	G	A	-	7.81e-16	9.85e-15	1	CA:271/CG:0/TA:0/TG:487
rs220120	21	43529515	528	chr21:43519369-43530430	cg03044510	21	27107978	ATP5J/GABPA	TSS200/5'UTR	Island	0.04	6.47e-15	0.00100794	C	G	+	0.023 (523)	0.024 (754)	0.025 (268)	C	G	+	0.000249	0.000340043	0.99373	rs220143	G	A	+	0.560629	0.606651	0.78	CA:34/CG:414/GA:234/GG:76
rs220376	16	3328518	393	chr16:3302774-3375399	cg12442452	17	34842733	ZNHIT3	Body	Island	0.177	2.19e-65	3.41e-54	G	T	+	0.029 (862)	0.034 (572)	0.037 (103)	G	T	+	3.06e-26	2e-25	0.95997	rs757108	A	G	+	0.00071665	0.00147745	0.94	GG:13/GA:550/TG:187/TA:8
rs220379	16	3339435	393	chr16:3302774-3375399	cg13425960	19	50550359	ZNF473	3'UTR	N_Shelf	0.127	3.09e-46	4.82e-35	G	C	-	0.948 (867)	0.935 (570)	0.916 (103)	G	C	-	1.16e-09	2.59e-09	0.99531	rs757108	A	G	-	9.81e-06	3.03e-05	0.97	CG:189/CA:3/GG:11/GA:555
rs220379	16	3339435	393	chr16:3302774-3375399	cg25533993	19	50550284	ZNF473	Body	N_Shelf	0.109	2.29e-39	3.56e-28	G	C	-	0.974 (867)	0.967 (570)	0.957 (103)	G	C	-	3.92e-08	7.8e-08	0.99531	rs757108	A	G	-	0.000486182	0.00103798	0.97	CG:189/CA:3/GG:11/GA:555
rs2214924	7	103072819	529	chr7:103066776-103161127	cg21537297	8	144298583	GPIHBP1	3'UTR		0.063	1.51e-22	2.35e-11	C	G	-	0.941 (961)	0.932 (493)	0.924 (55)	C	G	-	2.26e-35	2.38e-34	0.99576	rs7807829	C	G	+	6.39e-06	2.07e-05	1	CC:587/CG:0/GC:1/GG:170
rs221668	20	10392595	530	chr20:10384819-10405327	cg23818921	4	76871621	SDAD1	3'UTR		0.044	2.94e-16	4.59e-05	A	G	-	0.98 (930)	0.978 (540)	0.974 (73)	A	G	+	0.027	0.030006	0.76608	rs6133929	A	G	+	0.0151642	0.0232269	0.96	AG:187/AA:425/GG:143/GA:3
rs2220757	11	129430058	531	chr11:129414580-129437781	cg17513182	1	153894941	GATAD2B	5'UTR	Island	0.077	9.23e-28	1.44e-16	G	T	+	0.038 (554)	0.04 (715)	0.044 (270)	G	T	+	3.43e-17	1.38e-16	0.92512	rs923811	A	C	+	2.03e-06	7.31e-06	0.98	GC:2/GA:466/TC:288/TA:2
rs2227278	19	36206050	532	chr19:36084307-36290583	cg03574360	10	75174167	ANXA7	TSS1500	S_Shore	0.075	1.52e-29	2.37e-18	A	C	-	0.014 (1351)	0.011 (310)	0.008 (20)	A	C	-	1.05e-07	2.02e-07	1	rs2267586	A	C	-	0.0174982	0.0264985	0.97	AC:2/AA:659/CC:88/CA:9
rs2230660	10	44053013	533	chr10:44022958-44085438	cg10548034	15	39872389	THBS1	TSS1500	N_Shore	0.042	6.69e-17	1.04e-05	C	G	-	0.024 (472)	0.022 (840)	0.022 (368)	C	G	-	1.15e-05	1.78e-05	0.99994	rs9422546	C	A	-	0.218845	0.261892	0.98	CC:411/CA:4/GC:2/GA:341
rs2230660	10	44053013	533	chr10:44022958-44085438	cg12484072	15	39872463	THBS1	TSS1500	N_Shore	0.047	8.75e-19	1.36e-07	C	G	-	0.025 (472)	0.024 (840)	0.021 (368)
rs2230660	10	44053013	533	chr10:44022958-44085438	cg23849826	15	39872186	THBS1	TSS1500	N_Shore	0.128	6.89e-51	1.07e-39	C	G	-	0.91 (472)	0.874 (840)	0.829 (368)	C	G	-	5.27e-07	9.51e-07	0.99994	rs9422546	C	A	-	1.74e-10	1.25e-09	0.98	CC:411/CA:4/GC:2/GA:341
rs2230660	10	44053013	533	chr10:44022958-44085438	cg25503381	15	39871923	THBS1	TSS1500	N_Shore	0.084	5.73e-33	8.94e-22	C	G	-	0.783 (472)	0.76 (840)	0.726 (368)	C	G	-	1.46e-06	2.5e-06	0.99994	rs9422546	C	A	-	3.86e-06	1.31e-05	0.98	CC:411/CA:4/GC:2/GA:341
rs2235989	6	110714584	534	chr6:110700229-110720209	cg02446681	16	3508257	NAT15	5'UTR	Island	0.04	8.4e-17	1.31e-05	A	T	-	0.04 (528)	0.038 (860)	0.036 (343)	A	T	-	0.12	0.128424	0.99451	rs7740028	A	G	+	0.504375	0.550573	1	AA:401/AG:0/TA:0/TG:357
rs2238527	16	89840708	535	chr16:89751433-89947861	cg21302420	1	112162376	RAP1A	TSS200	Island	0.126	4.97e-43	7.74e-32	C	A	+	0.027 (1223)	0.032 (215)	0.041 (10)	C	A	+	2.31e-16	8.71e-16	0.98837	rs2270461	A	G	+	1.79e-07	7.89e-07	0.73	AG:38/AA:12/CG:27/CA:681
rs2238527	16	89840708	535	chr16:89751433-89947861	cg24644049	4	85504048	CDS1	TSS200	Island	0.048	1.27e-16	1.98e-05	C	A	+	0.03 (1223)	0.041 (215)	0.069 (10)	C	A	+	5.32e-21	2.7e-20	0.98837	rs2270461	A	G	+	4.34e-12	3.83e-11	0.73	AG:38/AA:12/CG:27/CA:681
rs2239038	12	2374130	536	chr12:2292690-2413803	cg10766174	11	61248818	C11orf66	5'UTR		0.088	2.69e-30	4.19e-19	G	A	+	0.931 (559)	0.943 (662)	0.95 (234)	G	A	+	2.23e-12	6.25e-12	1	rs882194	A	G	+	0.0143747	0.0221738	0.94	AA:10/AG:298/GA:423/GG:27
rs2243492	10	43849358	537	chr10:43821380-43868029	cg05487635	10	28287999	ARMC4	TSS200	Island	0.04	7.63e-15	0.00118975	C	T	-	0.174 (1235)	0.149 (287)	0.105 (10)
rs2246565	10	42897648	538	chr10:42886786-42957330	cg26314806	2	132767457			Island	0.044	4.8e-16	7.49e-05	G	A	-	0.595 (1027)	0.584 (444)	0.58 (45)
rs2249152	19	5061052	539	chr19:5033752-5088927	cg08290993	6	30654736	KIAA1949/KIAA1949	1stExon/5'UTR	Island	0.048	1.17e-17	1.83e-06	C	T	+	0.015 (664)	0.015 (667)	0.016 (214)	C	T	+	0.312	0.323978	1	rs730291	G	A	+	0.00913208	0.0147128	1	CG:482/CA:0/TG:70/TA:206
rs2260163	13	114154208	540	chr13:114126728-114216310	cg12904880	6	30139832	TRIM15	Body	Island	0.093	2.41e-33	3.75e-22	G	A	+	0.076 (1208)	0.095 (296)	0.116 (26)	G	A	+	0.000147	0.000205604	1.00008	rs2260218	G	A	+	0.00784299	0.0129109	1	AG:0/AA:92/GG:666/GA:0
rs2261120	13	114146893	540	chr13:114126728-114216310	cg06185924	10	27529785	ACBD5/ACBD5/ACBD5	1stExon/5'UTR/Body	Island	0.068	6.07e-27	9.47e-16	C	T	+	0.036 (1331)	0.042 (338)	0.051 (25)	C	T	+	3.71e-13	1.1e-12	0.98857	rs2260218	G	A	+	3.55e-08	1.79e-07	1	CG:665/CA:0/TG:1/TA:92
rs2267834	7	73914388	541	chr7:73907471-73971100	cg17243193	1	47974278			S_Shore	0.12	4.16e-43	6.49e-32	A	C	+	0.023 (933)	0.029 (513)	0.033 (73)	A	C	+	9.18e-12	2.43e-11	0.72023	rs9647718	G	A	+	3.24e-13	3.17e-12	0.82	AG:601/AA:19/CG:23/CA:115
rs2270052	7	2291399	542	chr7:2256406-2329497	cg00273068	20	39995747	EMILIN3	TSS1500	Island	0.084	5.55e-34	8.65e-23	G	A	-	0.143 (680)	0.129 (815)	0.107 (239)	G	A	-	3.02e-11	7.7e-11	0.97331	rs7799006	G	A	-	9.26e-06	2.87e-05	0.82	AG:52/AA:225/GG:452/GA:29
rs2270927	5	75591710	543	chr5:75568985-75619467	cg13563193	19	33072644	PDCD5	Body	Island	0.501	2.16e-249	3.37e-238	C	G	+	0.027 (1385)	0.037 (279)	0.058 (17)	C	G	+	3.1e-78	1.3e-76	0.9695	rs6874435	A	G	+	6.65e-21	1.27e-19	0.97	CA:658/CG:23/GA:2/GG:75
rs2271403	4	77246835	544	chr4:77221247-77353828	cg04906985	11	73499350	MRPL48	Body	S_Shore	0.041	1.19e-16	1.85e-05	C	T	+	0.028 (647)	0.03 (773)	0.031 (282)	C	T	+	0.0463	0.0507816	0.98471	rs7660542	C	A	+	0.0550994	0.0751945	1	CC:460/CA:0/TC:93/TA:205
rs2271960	3	49878078	545	chr3:49734229-50060332	cg10075733	9	94495746	ROR2	Body	Island	0.041	1.79e-15	0.000279527	T	C	-	0.994 (420)	0.994 (763)	0.993 (359)
rs2271960	3	49878078	545	chr3:49734229-50060332	cg21582582	3	182698605	DCUN1D1	TSS1500	Island	0.172	2.03e-63	3.17e-52	T	C	+	0.067 (420)	0.076 (763)	0.081 (359)	T	C	+	9.43e-27	6.3e-26	0.97549	rs9855505	C	A	+	1.9e-20	3.41e-19	0.98	CC:3/CA:345/TC:404/TA:6
rs2271960	3	49878078	545	chr3:49734229-50060332	cg21665057	3	196295764	FBXO45/WDR53	5'UTR/TSS1500	Island	0.619	2.25903206376747e-316	3.52e-305	T	C	+	0.048 (420)	0.084 (763)	0.103 (359)	T	C	+	7.58e-55	1.63e-53	0.97549	rs9855505	C	A	+	4.44e-19	7.29e-18	0.98	CC:3/CA:345/TC:404/TA:6
rs2277769	20	61666805	546	chr20:61655766-61687027	cg13615516	5	77269221			S_Shore	0.489	9.22e-219	1.44e-207	T	C	-	0.433 (617)	0.404 (713)	0.291 (198)	T	C	-	1.06e-76	4.23e-75	0.98947	rs7273917	A	G	-	4.4e-35	2.01e-33	0.96	CA:7/CG:250/TA:495/TG:6
rs2277769	20	61666805	546	chr20:61655766-61687027	cg23505145	19	12996616	KLF1	Body	Island	0.595	1.17e-293	1.83e-282	T	C	-	0.192 (617)	0.165 (713)	0.075 (198)	T	C	-	5.58e-66	1.61e-64	0.98947	rs7273917	A	G	-	1.27e-34	5.67e-33	0.96	CA:7/CG:250/TA:495/TG:6
rs2279103	18	77473127	547	chr18:77409669-77534651	cg24451422	1	23751210	TCEA3	1stExon	Island	0.054	1.86e-19	2.9e-08	C	T	+	0.046 (989)	0.052 (476)	0.059 (56)	C	T	+	3.23e-14	1.02e-13	1	rs665138	A	G	+	1.01e-08	5.51e-08	0.89	CA:580/CG:38/TA:12/TG:128
rs2279103	18	77473127	547	chr18:77409669-77534651	cg27502066	17	74380231	SPHK1	TSS1500	Island	0.239	1.01e-89	1.57e-78	C	T	+	0.035 (989)	0.041 (476)	0.047 (56)	C	T	+	5.78e-25	3.52e-24	1	rs665138	A	G	+	0.00230857	0.00431422	0.89	CA:580/CG:38/TA:12/TG:128
rs2281850	16	68718750	548	chr16:68687856-68815549	cg04657470	2	198365150	HSPD1/HSPD1/HSPE1	TSS1500/TSS200/1stExon	Island	0.72	0	0	G	A	-	0.164 (596)	0.09 (716)	0.017 (209)	G	A	-	1.6e-182	2.68e-179	0.9879	rs8059194	A	G	-	8.69e-65	2.16e-62	0.98	AA:3/AG:286/GA:454/GG:15
rs2285164	22	44249905	549	chr22:44209196-44293320	cg01858300	15	41233997			Island	0.037	6.77e-14	0.0105442	G	A	-	0.041 (771)	0.038 (607)	0.036 (138)	G	A	-	0.121	0.129411	1	rs713956	A	G	-	0.00426503	0.00736957	1	AA:4/AG:204/GA:550/GG:0
rs2285897	19	987571	550	chr19:984218-998126	cg00712136	19	42829564	MEGF8	TSS200	Island	0.051	2.47e-18	3.85e-07	G	C	+	0.028 (687)	0.031 (661)	0.032 (142)							rs2285901	A	G	+	0.458679	0.505767	1	CG:198/CA:0/GG:127/GA:433
rs2287754	19	49496494	551	chr19:49492822-49522075	cg20160182	1	200638591	DDX59	5'UTR	Island	0.033	6.5e-14	0.0101347	G	A	-	0.028 (1474)	0.025 (249)	0.021 (11)	G	A	-	0.372	0.383904	0.86506	rs3764622	A	G	-	0.000427561	0.000921879	0.96	AG:69/AA:2/GG:6/GA:681
rs2289082	2	20881958	552	chr2:20880714-20928295	cg01263716	11	2951590	PHLDA2	TSS1500	Island	0.048	1.37e-16	2.14e-05	T	A	+	0.018 (703)	0.019 (578)	0.02 (139)	T	A	+	0.00611	0.00722091	0.98556	rs340596	G	A	+	0.755187	0.787313	0.96	AG:4/AA:236/TG:417/TA:101
rs2289143	19	58904715	553	chr19:58886431-58904715	cg22037779	5	139682734	PFDN1	TSS200		0.067	8.18e-23	1.27e-11	C	T	+	0.026 (979)	0.029 (428)	0.031 (31)							rs893188	G	A	+	0.0185725	0.027783	0.73	CG:525/CA:98/TG:26/TA:109
rs2290207	17	38640744	554	chr17:38637639-38648346	cg26528477	1	19166592	TAS1R2	Body		0.035	6.5e-15	0.00101373	C	T	-	0.987 (964)	0.985 (652)	0.982 (108)
rs2290207	17	38640744	554	chr17:38637639-38648346	cg26528484	2	103387474	TMEM182	Body		0.034	3.3e-14	0.00513939	C	T	-	0.939 (964)	0.931 (652)	0.923 (108)	C	T	-	0.00814	0.00946656	1	rs7214311	A	G	-	0.0815628	0.107952	0.96	CA:545/CG:17/TA:5/TG:191
rs2291357	3	155009135	555	chr3:154986693-155035446	cg00018896	13	25671476	PABPC3	1stExon	S_Shore	0.112	1.39e-40	2.16e-29	G	A	+	0.926 (588)	0.937 (720)	0.949 (236)	G	A	+	1.7e-05	2.59e-05	0.99383	rs9289952	C	A	+	0.000567734	0.00119948	0.96	AC:31/AA:265/GC:457/GA:5
rs2292433	4	189338469	556	chr4:189331196-189352381	cg17527814	6	32135061	EGFL8	Body	Island	0.037	6.68e-14	0.0104156	C	T	-	0.984 (1142)	0.983 (361)	0.926 (27)	C	T	+	0.67	0.681377	1	rs756359	G	A	+	0.854557	0.8721	1	CG:664/CA:8/TG:0/TA:86
rs2292986	19	21776332	557	chr19:21736237-21802485	cg08736918	1	9241615			N_Shore	0.113	1.85e-40	2.88e-29	C	A	+	0.048 (970)	0.059 (482)	0.079 (75)	C	A	+	6.67e-12	1.8e-11	1	rs4808279	G	A	+	0.408828	0.457172	0.94	AA:161/AG:5/CA:155/CG:437
rs2294451	16	847743	558	chr16:828319-857673	cg09994391	1	185125710	C1orf25/C1orf26	1stExon/TSS1500	N_Shore	0.215	2.69e-88	4.19e-77	C	T	-	0.366 (1023)	0.342 (574)	0.296 (81)	C	T	-	3.23e-17	1.31e-16	1	rs3765266	A	G	-	4.05e-17	5.64e-16	0.86	CA:593/CG:14/TA:38/TG:113
rs2295053	1	17401094	559	chr1:17341752-17425829	cg17198587	3	98620816	DCBLD2	TSS1500	Island	0.057	5.18e-21	8.07e-10	A	G	+	0.031 (652)	0.034 (691)	0.036 (200)	A	G	+	0.237	0.248096	0.99667	rs730387	G	A	+	0.02932	0.0424433	0.95	AA:7/AG:491/GA:231/GG:29
rs2304376	7	56049019	560	chr7:55924219-56178849	cg13383591	1	15931055			S_Shore	0.128	5.06e-44	7.89e-33	A	G	+	0.979 (851)	0.982 (543)	0.986 (62)	A	G	+	8.65e-07	1.52e-06	1	rs6974707	G	A	+	0.00826175	0.0134728	0.94	AA:7/AG:580/GA:164/GG:7
rs2304488	16	58074210	561	chr16:58058453-58127896	cg19807376	6	32055447	TNXB	Body	Island	0.397	1.02e-166	1.59e-155	A	G	+	0.027 (956)	0.038 (493)	0.051 (89)	A	G	+	4.29e-26	2.78e-25	1	rs9926693	A	G	+	5.6e-06	1.85e-05	0.95	AA:579/AG:17/GA:6/GG:156
rs2304540	7	2613042	562	chr7:2607252-2646179	cg16920189	15	100105709	MEF2A	TSS1500	Island	0.061	1.45e-21	2.26e-10	C	G	+	0.033 (828)	0.036 (585)	0.041 (78)	C	G	+	3.48e-16	1.29e-15	0.98657	rs4719601	G	A	+	9.66e-05	0.000238756	0.75	CG:519/CA:61/GG:31/GA:147
rs230500	4	103491724	563	chr4:103391275-103548216	cg15439725	4	299311			Island	0.035	2.43e-13	0.0379409	G	A	-	0.674 (661)	0.663 (676)	0.642 (199)							rs3774937	A	G	-	0.0970556	0.125869	0.95	AG:258/AA:16/GG:8/GA:476
rs230519	4	103466749	563	chr4:103391275-103548216	cg11827101	2	8468422				0.041	1.88e-14	0.00293344	C	T	-	0.678 (564)	0.67 (697)	0.669 (174)							rs3774937	A	G	-	0.010803	0.0170265	0.97	CG:4/CA:487/TG:262/TA:5
rs230520	4	103465612	563	chr4:103391275-103548216	cg00730373	16	89050488				0.056	8.19e-20	1.28e-08	A	G	-	0.739 (657)	0.713 (673)	0.704 (165)							rs3774937	A	G	-	0.448661	0.495664	0.97	AG:4/AA:487/GG:262/GA:5
rs230520	4	103465612	563	chr4:103391275-103548216	cg11152384	11	68934300				0.07	1.25e-24	1.94e-13	A	G	-	0.085 (657)	0.07 (673)	0.061 (165)							rs3774937	A	G	-	1.69e-05	5.04e-05	0.97	AG:4/AA:487/GG:262/GA:5
rs230531	4	103450377	563	chr4:103391275-103548216	cg09275408	10	44500491			N_Shore	0.084	1.86e-30	2.9e-19	A	G	-	0.547 (685)	0.525 (683)	0.508 (176)							rs3774937	A	G	-	0.00289989	0.00524511	0.97	AG:4/AA:487/GG:262/GA:5
rs230531	4	103450377	563	chr4:103391275-103548216	cg12428160	10	44500693			N_Shore	0.075	3.44e-27	5.35e-16	A	G	-	0.445 (685)	0.422 (683)	0.403 (176)							rs3774937	A	G	-	0.00350973	0.00624451	0.97	AG:4/AA:487/GG:262/GA:5
rs230531	4	103450377	563	chr4:103391275-103548216	cg16983541	3	52231347	ALAS1	TSS1500	N_Shore	0.064	3.19e-23	4.98e-12	A	G	-	0.791 (685)	0.78 (683)	0.775 (176)							rs3774937	A	G	-	0.0897419	0.118207	0.97	AG:4/AA:487/GG:262/GA:5
rs230539	4	103495532	563	chr4:103391275-103548216	cg00499237	2	97169033	NEURL3	Body	S_Shelf	0.066	1.05e-22	1.64e-11	A	G	-	0.936 (643)	0.928 (635)	0.924 (164)							rs3774937	A	G	-	3.16e-07	1.32e-06	0.93	AG:11/AA:476/GG:255/GA:16
rs230539	4	103495532	563	chr4:103391275-103548216	cg03929796	3	52231840	ALAS1	TSS1500	N_Shore	0.077	4.15e-26	6.46e-15	A	G	-	0.201 (643)	0.175 (635)	0.159 (164)							rs3774937	A	G	-	2.64e-06	9.28e-06	0.93	AG:11/AA:476/GG:255/GA:16
rs230539	4	103495532	563	chr4:103391275-103548216	cg11012543	3	52231691	ALAS1	TSS1500	N_Shore	0.049	3.95e-17	6.16e-06	A	G	-	0.657 (643)	0.637 (635)	0.625 (164)							rs3774937	A	G	-	9.66e-08	4.47e-07	0.93	AG:11/AA:476/GG:255/GA:16
rs2306219	17	73282636	564	chr17:73246961-73330313	cg05903609	17	1587888	PRPF8	5'UTR	Island	0.09	1.13e-30	1.77e-19	T	C	+	0.114 (950)	0.129 (437)	0.141 (64)	T	C	+	2.67e-05	4e-05	1	rs9892996	G	A	+	0.00274884	0.0050136	0.97	CA:152/CG:3/TA:5/TG:598
rs230703	14	65267469	565	chr14:65249973-65282178	cg12332536	3	46450983	CCRL2	3'UTR		0.039	1.36e-14	0.00211341	T	C	+	0.947 (759)	0.951 (654)	0.957 (133)	T	C	+	0.00036	0.000482976	1	rs230703	A	G	-	0.928619	0.938871	1	CG:237/CA:0/TG:0/TA:521
rs2319971	1	121226982	167	chr1:121141155-121350213	cg02912379	1	145054067	PDE4DIP	Body		0.053	3.51e-18	5.47e-07	G	T	+	0.74 (539)	0.745 (698)	0.763 (195)							rs6683357	A	G	+	0.0053804	0.00911724	0.95	GA:468/GG:14/TA:7/TG:269
rs2324027	17	15679601	566	chr17:15659957-15747266	cg08358166	17	18538271			Island	0.218	4.48e-77	6.99e-66	T	C	+	0.049 (522)	0.104 (700)	0.147 (225)	T	C	+	1.72e-14	5.56e-14	1	rs578065	A	C	+	1.09e-13	1.16e-12	0.7	CC:183/CA:74/TC:44/TA:457
rs2324027	17	15679601	566	chr17:15659957-15747266	cg27578341	17	17399802	RASD1	TSS200	Island	0.09	1.54e-30	2.4e-19	T	C	-	0.059 (522)	0.053 (700)	0.046 (225)	T	C	-	6.26e-10	1.44e-09	1	rs578065	A	C	-	5.24e-10	3.45e-09	0.7	CC:183/CA:74/TC:44/TA:457
rs2334026	2	239537238	567	chr2:239524822-239601424	cg07594831	8	101315560	RNF19A	5'UTR		0.092	6.29e-33	9.8e-22	A	T	-	0.738 (742)	0.717 (623)	0.687 (152)
rs2335167	7	158213948	319	chr7:158190566-158233320	cg01585784	2	120517537	PTPN4	5'UTR	Island	0.044	2e-16	3.12e-05	T	G	-	0.037 (496)	0.036 (768)	0.033 (281)	T	G	-	7.53e-08	1.47e-07	0.88815	rs4909081	G	A	-	0.000646447	0.00135357	0.82	GA:321/GG:32/TA:36/TG:369
rs2335167	7	158213948	319	chr7:158190566-158233320	cg02030672	11	45687055	CHST1	5'UTR	Island	0.253	2.36e-97	3.68e-86	T	G	+	0.056 (496)	0.075 (768)	0.091 (281)	T	G	+	5.08e-39	6.5e-38	0.88815	rs4909081	G	A	+	5.22e-15	6.18e-14	0.82	GA:321/GG:32/TA:36/TG:369
rs2335167	7	158213948	319	chr7:158190566-158233320	cg02624704	1	173446429	PRDX6	TSS200	Island	0.058	1.79e-21	2.78e-10	T	G	-	0.083 (496)	0.079 (768)	0.074 (281)	T	G	-	6.18e-12	1.67e-11	0.88815	rs4909081	G	A	-	3.76e-05	0.000102385	0.82	GA:321/GG:32/TA:36/TG:369
rs2335167	7	158213948	319	chr7:158190566-158233320	cg24171337	2	105946028	TGFBRAP1	5'UTR	N_Shore	0.058	1.94e-21	3.03e-10	T	G	+	0.096 (496)	0.107 (768)	0.115 (281)	T	G	+	8.55e-12	2.27e-11	0.88815	rs4909081	G	A	+	0.0393433	0.0552968	0.82	GA:321/GG:32/TA:36/TG:369
rs2335167	7	158213948	319	chr7:158190566-158233320	cg25288420	1	78511713	GIPC2	1stExon	Island	0.211	1.9e-79	2.96e-68	T	G	+	0.034 (496)	0.059 (768)	0.076 (281)	T	G	+	5.19e-26	3.35e-25	0.88815	rs4909081	G	A	+	2.3e-16	2.96e-15	0.82	GA:321/GG:32/TA:36/TG:369
rs2335331	12	3117015	568	chr12:3095017-3122199	cg08182446	15	27216012	GABRG3	TSS1500	Island	0.041	1.98e-15	0.00030804	C	T	+	0.082 (1165)	0.106 (349)	0.117 (26)	C	T	+	1.08e-10	2.64e-10	1	rs2335331	G	A	+	0.037688	0.0531851	1	CG:661/CA:0/TG:0/TA:97
rs2336906	15	29360401	569	chr15:29339947-29379764	cg21670708	8	127566191	FAM84B	3'UTR	N_Shelf	0.129	4.19e-44	6.54e-33	G	A	-	0.953 (974)	0.939 (401)	0.929 (68)	G	A	-	0.000293	0.000397541	1	rs4779487	G	A	-	0.0147569	0.0226629	1	AA:145/AG:0/GA:0/GG:613
rs2352852	2	241338785	570	chr2:241298420-241383281	cg13119035	7	42951436	C7orf25	Body	Island	0.085	4e-29	6.23e-18	G	A	-	0.281 (1259)	0.262 (194)	0.181 (3)	G	A	-	0.00365	0.00441634	1	rs2352852	G	A	-	0.0107759	0.0169992	1	AA:36/AG:0/GA:0/GG:722
rs2355846	15	25388267	571	chr15:25388267-25388267	cg24503056	1	149138268			Island	0.036	2.08e-13	0.0324799	C	T	+	0.071 (1287)	0.086 (231)	0.207 (12)	C	T	+	0.0308	0.0341385	1	rs610736	A	G	+	0.440675	0.48777	0.37	CA:68/CG:630/TA:27/TG:33
rs2367159	1	43432589	572	chr1:43413653-43454059	cg03119126	1	155532420	ASH1L	TSS200	Island	0.132	4.29e-48	6.69e-37	C	T	-	0.03 (414)	0.028 (786)	0.026 (344)	C	T	-	4.21e-07	7.66e-07	0.96189	rs841572	G	A	-	6.86e-06	2.21e-05	1	CA:0/CG:407/TA:306/TG:45
rs2372963	2	217962150	573	chr2:217952356-217977729	cg04774374	7	128379134	CALU	TSS1500	Island	0.144	6.18e-53	9.64e-42	C	G	+	0.071 (409)	0.079 (771)	0.086 (366)	C	G	+	9.68e-26	6.13e-25	0.68898	rs13015994	A	C	+	1.7e-11	1.39e-10	0.81	CA:387/CC:33/GA:57/GC:281
rs237596	10	27629746	574	chr10:27629746-27654517	cg04885673	1	144931975	PDE4DIP/PDE4DIP	1stExon/Body	Island	0.05	3.51e-20	5.47e-09	C	G	-	0.016 (763)	0.015 (740)	0.014 (175)	C	G	-	5.85e-05	8.53e-05	0.50189
rs237644	20	59517318	575	chr20:59484644-59526221	cg21936789	3	47620545	CSPG5	TSS200	Island	0.086	1.21e-30	1.89e-19	T	G	-	0.072 (572)	0.06 (762)	0.05 (188)	T	G	-	0.00017	0.000236786	1	rs6065016	A	G	-	8.16e-06	2.55e-05	0.91	GA:14/GG:251/TA:459/TG:34
rs2384732	10	38454921	576	chr10:38157928-38618879	cg00521048	13	50159798	RCBTB1	TSS200	Island	0.084	2.63e-30	4.1e-19	A	G	+	0.173 (1077)	0.189 (424)	0.212 (24)	A	G	+	2e-18	8.71e-18	0.88006	rs911176	C	A	+	4.45e-08	2.2e-07	0.65	AC:585/AA:38/GC:38/GA:97
rs2384732	10	38454921	576	chr10:38157928-38618879	cg15793563	11	910950	CHID1/CHID1	5'UTR/TSS200	Island	0.042	2.16e-15	0.000336336	A	G	+	0.064 (1077)	0.069 (424)	0.079 (24)	A	G	+	1.25e-19	5.82e-19	0.88006	rs911176	C	A	+	0.101415	0.130655	0.65	AC:585/AA:38/GC:38/GA:97
rs2384732	10	38454921	576	chr10:38157928-38618879	cg19403339	2	183580841	DNAJC10	TSS200	Island	0.053	1.96e-19	3.05e-08	A	G	+	0.229 (1077)	0.236 (424)	0.251 (24)	A	G	+	2.14e-09	4.67e-09	0.88006	rs911176	C	A	+	0.00805692	0.0131758	0.65	AC:585/AA:38/GC:38/GA:97
rs2385374	19	37583017	577	chr19:37379032-37747799	cg07586725	1	95007356	F3	1stExon	Island	0.035	1.9e-13	0.0295611	C	G	-	0.045 (407)	0.044 (757)	0.039 (380)	C	G	+	0.974	0.974581	0.99239	rs4254428	G	A	-	0.109943	0.140973	1	CG:376/CA:0/GG:1/GA:381
rs2387193	5	179866730	578	chr5:179854389-179874095	cg27468976	16	89410322	ANKRD11	5'UTR	S_Shore	0.042	2.1e-15	0.00032757	T	C	+	0.977 (553)	0.978 (752)	0.979 (219)	T	C	+	1.39e-10	3.36e-10	0.93079	rs951921	G	A	+	0.0194499	0.0290496	1	CA:301/CG:0/TA:0/TG:457
rs2397	7	1004523	579	chr7:999221-1080087	cg01087832	11	68039514	C11orf24	TSS200	Island	0.055	2.07e-20	3.23e-09	T	A	+	0.03 (1342)	0.035 (196)	0.04 (6)	T	A	+	0.000195	0.00026937	0.73628	rs9639696	A	G	+	0.0814569	0.107947	0.74	AG:38/AA:9/TG:160/TA:551
rs2397	7	1004523	579	chr7:999221-1080087	cg22825631	10	105253538	NEURL	TSS200	Island	0.246	2.33e-94	3.63e-83	T	A	+	0.017 (1342)	0.023 (196)	0.034 (6)	T	A	+	3.11e-18	1.34e-17	0.73628	rs9639696	A	G	+	1.22e-09	7.69e-09	0.74	AG:38/AA:9/TG:160/TA:551
rs2401012	14	101760286	580	chr14:101750703-101798238	cg03388712	1	168271061	TBX19	Body		0.13	1.59e-46	2.48e-35	G	A	-	0.833 (962)	0.817 (502)	0.806 (57)	G	A	-	1.37e-10	3.32e-10	0.97447	rs2151762	G	A	-	2.47e-05	7.03e-05	0.98	AA:125/AG:43/GA:1/GG:589
rs2404821	16	34636175	581	chr16:34208001-34852424	cg09344229	10	55259527				0.059	1.65e-19	2.58e-08	G	A	-	0.932 (1086)	0.924 (277)	0.919 (33)	G	A	-	0.00315	0.00384745	0.81644	rs4887584	A	G	-	0.0600173	0.0815861	0.93	AA:5/AG:94/GA:619/GG:40
rs2412776	4	57951468	582	chr4:57938714-57955089	cg11015356	20	62693102	TCEA2	5'UTR	N_Shore	0.086	1.51e-29	2.35e-18	A	G	+	0.912 (944)	0.919 (456)	0.937 (58)	A	G	+	1.11e-07	2.14e-07	0.97393	rs1718848	G	A	+	0.829888	0.849414	0.96	AG:591/AA:3/GG:50/GA:114
rs2414945	15	67567568	583	chr15:67480969-67663284	cg17762124	2	175838435	CHN1	Body		0.073	1.92e-26	2.99e-15	T	C	-	0.984 (912)	0.981 (548)	0.978 (85)
rs2415432	14	38562718	584	chr14:38559840-38587680	cg22964926	5	5025848				0.07	4.86e-24	7.57e-13	A	G	-	0.896 (595)	0.883 (659)	0.872 (204)	A	G	-	0.000365	0.000489293	0.9952	rs7145757	A	G	-	0.0211676	0.0314263	0.99	AG:1/AA:516/GG:216/GA:25
rs2417979	12	21591785	585	chr12:21572902-21630146	cg04279164	11	106698694	GUCY1A2	Body		0.361	2.15e-138	3.36e-127	G	C	-	0.608 (372)	0.53 (745)	0.496 (325)	G	C	-	3.14e-52	6.05e-51	0.99387	rs3782660	A	G	-	1.29e-08	6.97e-08	0.99	CG:332/CA:4/GG:1/GA:421
rs2418088	12	10806342	586	chr12:10774698-10818565	cg04983459	21	44391250			N_Shelf	0.049	6.14e-17	9.57e-06	T	G	-	0.784 (478)	0.777 (648)	0.768 (295)
rs2421002	10	123880054	587	chr10:123872127-123893386	cg15773072	3	158286552			N_Shelf	0.04	9.72e-15	0.00151417	C	T	+	0.939 (1000)	0.949 (452)	0.955 (61)	C	T	+	4.09e-06	6.69e-06	0.96197	rs4751874	A	G	+	0.195825	0.237115	1	CA:599/CG:0/TA:6/TG:153
rs2421126	10	124493805	588	chr10:124480450-124503366	cg23657718	4	1495933			S_Shore	0.048	1.15e-17	1.79e-06	T	C	-	0.889 (947)	0.874 (499)	0.852 (86)	T	C	-	7.2e-08	1.41e-07	0.98834	rs7919995	G	A	+	0.956828	0.961803	0.98	CA:163/CG:2/TA:4/TG:589
rs2421663	2	73858830	589	chr2:73633921-73907696	cg23020402	6	24666573	ACOT13	TSS1500	Island	0.089	3.46e-30	5.4e-19	G	A	+	0.014 (1111)	0.017 (311)	0.019 (18)	G	A	+	0.0414	0.0456462	0.9857	rs4852937	A	G	+	8.19e-05	0.000206185	0.94	AG:94/AA:5/GG:6/GA:653
rs2427638	20	62900717	590	chr20:62883069-62917729	cg13869341	1	15865	WASH5P	Body		0.086	1.14e-30	1.78e-19	T	C	-	0.914 (383)	0.898 (760)	0.879 (376)	T	C	-	7.65e-16	2.72e-15	1	rs6062362	G	A	-	7.63e-05	0.000193531	0.98	CA:402/CG:2/TA:53/TG:301
rs242821	20	58653917	591	chr20:58651710-58662529	cg06228542	12	56123961	CD63	TSS1500	S_Shore	0.092	1.66e-33	2.58e-22	G	A	+	0.02 (668)	0.021 (704)	0.023 (173)	G	A	+	9.03e-12	2.4e-11	0.95753	rs768451	G	A	+	0.00231084	0.00431422	0.98	AG:18/AA:215/GG:523/GA:2
rs242821	20	58653917	591	chr20:58651710-58662529	cg09284066	7	25892407			Island	0.121	3.88e-44	6.04e-33	G	A	+	0.015 (668)	0.017 (704)	0.019 (173)	G	A	+	2.96e-14	9.38e-14	0.95753	rs768451	G	A	+	0.0278555	0.0405595	0.98	AG:18/AA:215/GG:523/GA:2
rs242821	20	58653917	591	chr20:58651710-58662529	cg09332091	19	3180708			S_Shore	0.182	1.45e-67	2.27e-56	G	A	+	0.019 (668)	0.024 (704)	0.028 (173)	G	A	+	2.12e-30	1.76e-29	0.95753	rs768451	G	A	+	1.74e-09	1.08e-08	0.98	AG:18/AA:215/GG:523/GA:2
rs242821	20	58653917	591	chr20:58651710-58662529	cg10739095	3	139653928	CLSTN2	TSS200	Island	0.161	2.08e-59	3.24e-48	G	A	+	0.04 (668)	0.055 (704)	0.065 (173)	G	A	+	1.02e-18	4.53e-18	0.95753	rs768451	G	A	+	2.06e-10	1.45e-09	0.98	AG:18/AA:215/GG:523/GA:2
rs2429248	7	150952830	592	chr7:150905444-150955289	cg15891747	1	202896310	KLHL12	5'UTR	Island	0.07	1.54e-25	2.41e-14	G	A	+	0.024 (531)	0.026 (745)	0.027 (264)	G	A	+	3.91e-10	9.11e-10	0.93456	rs6958591	G	C	-	0.00569829	0.00958899	0.93	AC:330/AG:11/GC:67/GG:350
rs2434872	16	89716915	364	chr16:89693190-89771870	cg03253314	19	17445711	ANO8	TSS200	Island	0.041	3.9e-14	0.00608164	C	G	-	0.026 (415)	0.025 (714)	0.024 (278)	C	G	-	9.98e-07	1.74e-06	0.91059	rs460879	G	A	-	0.124454	0.157035	0.94	CG:375/CA:20/GG:11/GA:352
rs2439383	15	66943809	593	chr15:66933111-66951585	cg04314247	1	95286125	SLC44A3/SLC44A3	5'UTR/Body	Island	0.151	3.68e-50	5.73e-39	A	G	+	0.059 (1150)	0.081 (236)	0.103 (9)	A	G	+	1.57e-19	7.25e-19	0.60208	rs893912	G	A	+	0.00378729	0.00662966	0.71	AG:611/AA:79/GG:16/GA:52
rs2440129	17	6906571	594	chr17:6889540-6915401	cg05215424	16	67700461	C16orf48/C16orf86	1stExon/TSS1500	Island	0.048	2.72e-16	4.24e-05	G	C	-	0.042 (687)	0.04 (589)	0.036 (138)	G	C	-	0.00109	0.0013869	0.97221	rs434473	A	G	-	0.00193257	0.00364319	0.99	CA:1/CG:237/GA:455/GG:65
rs2444256	2	152280365	595	chr2:152241891-152434692	cg06164187	2	242641258	ING5	TSS200	Island	0.093	1.2e-33	1.88e-22	G	A	-	0.02 (592)	0.019 (742)	0.018 (211)	G	A	-	6.33e-05	9.2e-05	1	rs6724796	G	A	-	0.118086	0.14965	0.86	AG:45/AA:224/GG:467/GA:22
rs2448134	15	68223040	596	chr15:68213385-68238462	cg26354968	11	59579039	MRPL16	TSS1500	S_Shore	0.223	2.34e-84	3.64e-73	A	G	-	0.979 (435)	0.974 (768)	0.968 (342)	A	G	-	4.75e-25	2.92e-24	0.9891	rs396174	G	A	-	6.67e-05	0.00017143	0.99	AA:54/AG:354/GA:349/GG:1
rs2474334	10	134157039	597	chr10:134134703-134168475	cg26816583	1	8418613	RERE	Body	Island	0.267	1.12e-102	1.75e-91	A	C	-	0.98 (645)	0.973 (719)	0.966 (171)	A	C	-	2.56e-27	1.77e-26	0.98689	rs4554798	G	A	-	1.18e-10	8.59e-10	0.99	AA:59/AG:465/CA:233/CG:1
rs2474595	10	38426782	598	chr10:38344700-38550734	cg17830980	10	43048298	ZNF37B	TSS200	Island	0.087	1.84e-31	2.87e-20	G	C	-	0.044 (490)	0.038 (764)	0.034 (282)	G	C	-	5.96e-27	4.01e-26	0.99987	rs2505258	G	A	-	9.02e-11	6.68e-10	1	CG:0/CA:316/GG:380/GA:62
rs2479753	13	114192885	599	chr13:114127141-114272886	cg07368265	1	219375142	LYPLAL1	Body		0.046	1.01e-16	1.58e-05	G	C	+	0.88 (802)	0.893 (601)	0.903 (96)	G	C	+	2.06e-07	3.86e-07	0.99727	rs2265155	G	A	+	0.00132852	0.00260025	1	CA:189/CG:0/GA:0/GG:569
rs2490955	13	114155653	540	chr13:114126728-114216310	cg07318453	4	74124502	ANKRD17	TSS200	Island	0.27	7.92e-98	1.23e-86	T	A	+	0.075 (1130)	0.099 (293)	0.121 (21)	T	A	+	3.62e-16	1.34e-15	1.00014	rs2260218	G	A	+	1.25e-09	7.85e-09	1	AG:0/AA:92/TG:666/TA:0
rs2497614	13	25620426	600	chr13:25613153-25622763	cg10358954	5	72144821	TNPO1	Body	Island	0.05	4.45e-17	6.93e-06	T	G	+	0.066 (497)	0.072 (702)	0.08 (224)	T	G	-	0.11	0.118023	0.99209	rs9578817	A	G	-	0.575366	0.621438	0.6	GG:16/GA:32/TG:59/TA:9
rs2516737	16	2101749	601	chr16:2101749-2119516	cg22475576	19	1252813	MIDN	Body	N_Shore	0.209	2.11e-77	3.29e-66	G	A	-	0.217 (1253)	0.184 (253)	0.149 (15)	G	A	-	3.42e-12	9.46e-12	0.62742	rs7185040	A	C	-	3.39e-05	9.35e-05	0.86	AA:8/AC:66/GA:605/GC:79
rs2518866	22	19244338	602	chr22:19156708-19382466	cg14424111	20	36662310	KIAA0406/RPRD1B	TSS1500/5'UTR	Island	0.044	9.32e-16	0.000145188	C	T	-	0.031 (1258)	0.026 (209)	0.021 (4)	C	T	-	2.59e-05	3.89e-05	0.98925	rs807547	A	G	-	0.0448002	0.0623619	0.96	CG:2/CA:690/TG:60/TA:6
rs252283	16	29164026	603	chr16:29090858-29217709	cg06727060	16	30709711	SRCAP	TSS1500	Island	0.06	1.37e-23	2.14e-12	C	A	+	0.102 (1159)	0.115 (452)	0.127 (56)	C	A	+	1.27e-10	3.09e-10	0.9124	rs252283	C	A	+	0.00438499	0.00755148	1	AA:125/AC:0/CA:0/CC:633
rs252283	16	29164026	603	chr16:29090858-29217709	cg14381348	17	1394841	MYO1C	5'UTR	N_Shore	0.048	4.28e-19	6.67e-08	C	A	+	0.033 (1159)	0.035 (452)	0.037 (56)	C	A	+	6.41e-05	9.31e-05	0.9124	rs252283	C	A	+	0.00602984	0.0101176	1	AA:125/AC:0/CA:0/CC:633
rs252283	16	29164026	603	chr16:29090858-29217709	cg17334114	3	133646504			Island	0.275	1.3e-115	2.03e-104	C	A	+	0.036 (1159)	0.053 (452)	0.076 (56)	C	A	+	1.88e-28	1.4e-27	0.9124	rs252283	C	A	+	2.59e-12	2.41e-11	1	AA:125/AC:0/CA:0/CC:633
rs252299	16	29232677	604	chr16:29172695-29235533	cg01759437	7	44925080	PURB	TSS200		0.061	6.97e-22	1.09e-10	A	G	+	0.039 (430)	0.042 (757)	0.044 (316)	A	G	+	3.76e-12	1.04e-11	0.42569	rs252308	A	C	+	1.77e-05	5.2e-05	0.86	AC:39/AA:347/GC:348/GA:24
rs252299	16	29232677	604	chr16:29172695-29235533	cg02652978	16	81944263	PLCG2	Body		0.045	1.74e-16	2.71e-05	A	G	-	0.97 (430)	0.966 (757)	0.962 (316)	A	G	-	0.01	0.01151	0.42569	rs252308	A	C	-	0.0180046	0.0271003	0.86	AC:39/AA:347/GC:348/GA:24
rs252299	16	29232677	604	chr16:29172695-29235533	cg07081054	17	52978409	TOM1L1	Body	S_Shore	0.147	2.19e-52	3.42e-41	A	G	-	0.393 (430)	0.374 (757)	0.334 (316)	A	G	-	1.06e-05	1.66e-05	0.42569	rs252308	A	C	-	0.0902433	0.118777	0.86	AC:39/AA:347/GC:348/GA:24
rs252299	16	29232677	604	chr16:29172695-29235533	cg10315993	2	27008359	CENPA	TSS1500	N_Shore	0.179	1.36e-64	2.13e-53	A	G	+	0.084 (430)	0.098 (757)	0.12 (316)	A	G	+	1.77e-11	4.58e-11	0.42569	rs252308	A	C	+	6.59e-06	2.13e-05	0.86	AC:39/AA:347/GC:348/GA:24
rs2524095	6	31266117	605	chr6:31228410-31274752	cg23656755	1	230203043	GALNT2	1stExon	Island	0.045	1.98e-16	3.08e-05	C	A	+	0.03 (545)	0.032 (713)	0.034 (261)	C	A	+	0.00049	0.000647031	0.99836
rs2530377	17	14067760	606	chr17:14048767-14101043	cg00902417	17	15492168	CDRT1	3'UTR		0.458	4.68e-202	7.29e-191	G	A	-	0.923 (595)	0.866 (731)	0.811 (218)	G	A	-	7.21e-85	3.45e-83	0.9734	rs2323097	A	G	-	2.79e-37	1.39e-35	0.99	AA:1/AG:292/GA:464/GG:1
rs2532426	17	44368404	607	chr17:43493101-45125696	cg04603928	17	62912201	LRRC37A3	5'UTR	N_Shelf	0.13	8.53e-44	1.33e-32	C	T	+	0.915 (889)	0.923 (470)	0.926 (69)							rs8070723	G	A	+	7.09e-08	3.38e-07	1	CA:94/CG:1/TA:0/TG:21
rs2532426	17	44368404	607	chr17:43493101-45125696	cg19980381	10	69644128	SIRT1	TSS1500	N_Shore	0.047	2.63e-16	4.1e-05	C	T	+	0.056 (889)	0.062 (470)	0.069 (69)							rs8070723	G	A	+	3.43e-07	1.41e-06	1	CA:94/CG:1/TA:0/TG:21
rs2562052	19	58352289	608	chr19:58352289-58352289	cg18165186	3	50314180	SEMA3B	3'UTR	Island	0.042	7.52e-17	1.17e-05	A	G	+	0.817 (1348)	0.831 (301)	0.846 (29)							rs9748978	A	C	+	0.807669	0.831874	0.64	AA:401/AC:246/GA:22/GC:89
rs2562507	19	21726337	609	chr19:21467531-21785580	cg09657097	18	55711538	NEDD4L	TSS200	Island	0.075	4.37e-27	6.81e-16	T	C	-	0.035 (851)	0.032 (586)	0.028 (99)	T	C	-	8.02e-07	1.42e-06	0.90969	rs2562417	G	A	-	0.02134	0.0316349	0.98	CG:3/CA:185/TG:568/TA:2
rs2570204	2	118610092	610	chr2:118504764-118850219	cg26574754	13	108870827	ABHD13/LIG4	5'UTR/TSS200	Island	0.251	7.3e-91	1.14e-79	G	A	+	0.013 (1206)	0.015 (239)	0.019 (12)	G	A	+	7.93e-18	3.33e-17	1	rs2570204	G	A	+	8.57e-09	4.76e-08	1	AA:74/AG:0/GA:0/GG:684
rs2575369	16	1817431	611	chr16:1803534-1862724	cg19029747	13	67805458	PCDH9	TSS1500	Island	0.063	8.91e-23	1.39e-11	T	C	-	0.038 (528)	0.034 (736)	0.03 (272)	T	C	-	2.75e-09	5.97e-09	0.74529	rs2745170	A	C	-	0.000354091	0.00078287	0.92	CC:307/CA:30/TC:14/TA:407
rs257661	19	58464003	612	chr19:58422281-58529518	cg03571320	9	139582389	AGPAT2	TSS1500	Island	0.035	2.59e-13	0.0404188	C	A	+	0.182 (477)	0.193 (729)	0.2 (339)	C	A	+	3.29e-06	5.44e-06	0.96843	rs257675	C	A	+	0.00134022	0.00262021	0.95	AA:341/AC:9/CA:19/CC:389
rs257661	19	58464003	612	chr19:58422281-58529518	cg15720535	9	139582585	AGPAT2	TSS1500	Island	0.04	5.5e-15	0.000856732	C	A	+	0.48 (477)	0.517 (729)	0.542 (339)	C	A	+	1.06e-06	1.84e-06	0.96843	rs257675	C	A	+	0.00010656	0.000260626	0.95	AA:341/AC:9/CA:19/CC:389
rs257673	19	58478496	612	chr19:58422281-58529518	cg27058018	17	74553406	SNORD1C	TSS1500	Island	0.043	6.57e-16	0.000102461	C	T	+	0.277 (482)	0.297 (732)	0.316 (330)	C	T	+	0.00102	0.0012998	0.97551	rs257675	C	A	+	0.00341548	0.00608907	0.97	CA:6/CC:394/TA:354/TC:4
rs2600956	3	132624113	613	chr3:132598678-132642317	cg01337293	21	36262116	RUNX1/RUNX1	Body/TSS1500	Island	0.035	2.05e-14	0.00320086	G	T	+	0.019 (1491)	0.019 (201)	0.105 (10)	G	T	+	0.83	0.835982	0.96222	rs1452144	G	A	-	0.759309	0.791136	1	GA:0/GG:708/TA:50/TG:0
rs260452	19	58766874	614	chr19:58750752-58783027	cg00336149	3	53700195	CACNA1D	Body		0.134	5.64e-49	8.79e-38	C	A	-	0.496 (424)	0.469 (766)	0.426 (353)
rs260452	19	58766874	614	chr19:58750752-58783027	cg13411554	3	53700276	CACNA1D	Body		0.143	2.26e-52	3.52e-41	C	A	-	0.658 (424)	0.601 (766)	0.506 (353)
rs260473	19	58798137	615	chr19:58774071-58801518	cg23360388	5	94726774	FAM81B	TSS1500		0.043	4.87e-16	7.6e-05	C	T	-	0.967 (615)	0.964 (698)	0.958 (226)	C	T	-	2.54e-10	5.99e-10	0.99719	rs432181	A	G	-	2.59e-06	9.16e-06	1	CA:464/CG:2/TA:0/TG:292
rs2607451	19	11955632	333	chr19:11871401-11991587	cg05905531	19	8591721	MYO1F	Body	Island	0.035	3.05e-13	0.0475539	T	C	+	0.898 (535)	0.907 (735)	0.917 (276)	T	C	+	1.97e-05	2.99e-05	0.99934	rs286246	A	G	+	0.000143823	0.000342342	1	CG:310/CA:0/TG:0/TA:448
rs2607762	3	14160255	616	chr3:14024162-14242442	cg14367344	1	146644336	PRKAB2	TSS1500	Island	0.123	1.71e-44	2.67e-33	G	A	+	0.041 (449)	0.045 (752)	0.049 (339)	G	A	+	2.53e-09	5.5e-09	1	rs9847221	C	A	+	0.107226	0.137794	1	AA:372/AC:0/GA:92/GC:294
rs2617652	19	53892073	617	chr19:53875053-53895816	cg17838026	19	50832861	KCNC3	TSS1500	N_Shore	0.092	2.26e-32	3.52e-21	G	A	+	0.049 (622)	0.06 (683)	0.073 (192)	G	A	+	7.67e-10	1.75e-09	0.90744	rs8101653	G	A	+	0.000656208	0.00136743	0.88	AG:60/AA:201/GG:480/GA:17
rs262641	1	2104981	618	chr1:2038732-2142727	cg15768103	2	127413936	GYPC	Body	Island	0.047	2.69e-17	4.19e-06	A	G	+	0.025 (815)	0.028 (589)	0.028 (130)	A	G	+	0.00322	0.00392437	0.99578	rs6603813	A	C	-	0.587913	0.634203	0.86	AC:20/AA:520/GC:182/GA:36
rs2634082	7	56678995	619	chr7:56560941-56722879	cg12813709	11	576467	PHRF1	TSS200	Island	0.063	3.7e-22	5.76e-11	C	T	-	0.165 (423)	0.153 (745)	0.143 (309)	C	T	-	0.0778	0.0842833	0.98646	rs2634080	A	G	-	0.821763	0.844078	1	CG:0/CA:400/TG:357/TA:1
rs2634082	7	56678995	619	chr7:56560941-56722879	cg15139482	1	111506560	C1orf103/C1orf103	1stExon/5'UTR	Island	0.082	2.2e-28	3.42e-17	C	T	-	0.069 (423)	0.059 (745)	0.053 (309)	C	T	-	0.0179	0.0202143	0.98646	rs2634080	A	G	-	0.433001	0.480805	1	CG:0/CA:400/TG:357/TA:1
rs2634082	7	56678995	619	chr7:56560941-56722879	cg15959319	5	32174494	GOLPH3	TSS200	Island	0.101	4.25e-35	6.62e-24	C	T	+	0.021 (423)	0.024 (745)	0.026 (309)	C	T	+	3.28e-09	7.07e-09	0.98646	rs2634080	A	G	+	0.0252232	0.0370679	1	CG:0/CA:400/TG:357/TA:1
rs2634082	7	56678995	619	chr7:56560941-56722879	cg22792862	14	67827087	ATP6V1D/EIF2S1	TSS1500/1stExon	Island	0.095	6.25e-33	9.73e-22	C	T	-	0.312 (423)	0.281 (745)	0.272 (309)	C	T	-	2.75e-05	4.11e-05	0.98646	rs2634080	A	G	-	0.000569902	0.00120094	1	CG:0/CA:400/TG:357/TA:1
rs2643801	9	27652540	620	chr9:27642644-27713844	cg07421068	13	89740340				0.307	2.38e-118	3.7e-107	C	T	-	0.818 (929)	0.794 (509)	0.77 (66)	C	T	-	5.36e-30	4.26e-29	0.88847	rs1411379	A	G	-	3.81e-06	1.31e-05	0.79	CA:567/CG:49/TA:23/TG:119
rs2645446	8	11649069	621	chr8:11647941-11649502	cg01021488	15	99395581	IGF1R	Body	Island	0.042	3.87e-17	6.02e-06	C	G	+	0.186 (591)	0.197 (826)	0.211 (272)	C	G	+	0.797	0.804677	0.98628	rs904015	A	G	+	0.916549	0.928826	0.99	CG:170/CA:280/GG:307/GA:1
rs2663	11	71260296	622	chr11:71242762-71279377	cg26253070	1	7284226	CAMTA1	Body		0.048	1.53e-17	2.38e-06	G	A	+	0.967 (708)	0.969 (665)	0.974 (148)	G	A	+	0.000452	0.000598267	0.99661	rs7395845	A	C	+	0.116551	0.147921	0.91	AA:42/AC:228/GA:475/GC:13
rs2672812	11	1249372	471	chr11:1249372-1308618	cg16248277	10	103536063	FGF8	TSS1500	Island	0.044	3.37e-16	5.25e-05	A	G	-	0.142 (382)	0.135 (751)	0.127 (377)	A	G	-	0.000201	0.000276974	0.89703	rs2857476	G	A	-	0.0108864	0.0171269	0.95	AG:358/AA:9/GG:17/GA:374
rs2681366	19	21704103	359	chr19:21591358-21777851	cg24407260	12	22590113				0.098	3.49e-35	5.44e-24	G	A	-	0.962 (989)	0.948 (483)	0.922 (58)	G	A	-	2.62e-14	8.34e-14	0.90877	rs2681384	G	A	-	1.72e-05	5.08e-05	1	AA:22/AG:0/GA:0/GG:94
rs2700831	17	42041611	623	chr17:42021248-42055839	cg16316944	17	26555245			S_Shore	0.038	3.42e-14	0.00532619	G	T	-	0.286 (719)	0.277 (652)	0.271 (161)
rs2708742	19	53959343	624	chr19:53955558-53961989	cg06758644	1	12533120	VPS13D	Body		0.173	7.21e-70	1.12e-58	G	A	-	0.172 (589)	0.126 (807)	0.092 (286)	G	A	-	7.76e-14	2.4e-13	0.54346	rs4599028	G	A	+	0.0241	0.0354771	0.71	AA:189/AG:110/GA:436/GG:23
rs2708742	19	53959343	624	chr19:53955558-53961989	cg17078656	1	12535113	VPS13D	Body		0.035	1.9e-14	0.00296739	G	A	-	0.972 (589)	0.969 (807)	0.966 (286)
rs2711896	4	104031440	625	chr4:103683546-104222582	cg16471864	4	38666270	KLF3	5'UTR	Island	0.238	9.36e-86	1.46e-74	T	G	-	0.063 (914)	0.054 (473)	0.044 (70)	T	G	-	4.72e-17	1.88e-16	0.94059	rs6847142	C	A	-	3.6e-12	3.23e-11	0.95	GA:177/GC:6/TA:6/TC:569
rs2721173	8	145744429	626	chr8:145677011-145879883	cg22070991	4	4856904			N_Shore	0.073	1.19e-24	1.86e-13	C	T	+	0.079 (354)	0.093 (758)	0.106 (314)	C	T	+	1.66e-07	3.14e-07	0.99046	rs4925811	A	C	+	0.0010929	0.00216835	0.84	CC:30/CA:376/TC:321/TA:31
rs2722739	19	44859645	627	chr19:44761114-44859645	cg17052441	2	133107039			N_Shelf	0.043	6.21e-15	0.0009677	T	A	+	0.735 (985)	0.77 (414)	0.773 (42)
rs2723483	7	13571444	628	chr7:13530710-13631793	cg01167924	10	45803214	OR13A1	5'UTR		0.039	9.86e-15	0.00153647	G	T	-	0.963 (1049)	0.958 (440)	0.954 (48)	G	T	-	0.906	0.910888	0.98626	rs2692482	A	G	-	0.0880456	0.116148	0.95	GA:615/GG:31/TA:4/TG:108
rs2730237	7	158706166	629	chr7:158644957-158747040	cg22654137	21	45791428	TRPM2	Body	S_Shelf	0.039	1.7e-14	0.00265715	T	C	+	0.919 (1013)	0.926 (458)	0.936 (49)	T	C	+	8.91e-11	2.19e-10	0.93766	rs2657381	G	A	+	0.720151	0.755767	0.92	CA:135/CG:8/TA:37/TG:578
rs2730249	7	158767628	630	chr7:158763288-158785095	cg21167628	1	45308625	PTCH2	TSS200	Island	0.169	2.21e-62	3.44e-51	T	C	+	0.041 (631)	0.051 (728)	0.062 (186)	T	C	+	3.89e-30	3.12e-29	0.98216	rs2730228	G	A	+	7.53e-05	0.000191273	0.7	CG:55/CA:250/TG:400/TA:53
rs27626	5	99881082	631	chr5:99700233-99940696	cg03731056	17	47270388			Island	0.038	3.05e-14	0.00474899	G	A	+	0.014 (395)	0.014 (768)	0.015 (381)	G	A	+	9.33e-06	1.47e-05	0.98653	rs4703100	C	A	+	0.0334502	0.0476686	0.9	AC:17/AA:355/GC:365/GA:21
rs2768948	4	49063479	632	chr4:48986359-49084371	cg13739942	3	46977532	CCDC12	Body		0.078	2.07e-28	3.23e-17	C	G	-	0.841 (388)	0.827 (770)	0.815 (387)	C	G	-	0.00813	0.00946149	0.98131	rs12696828	A	G	+	0.72656	0.761575	1	CG:186/CA:197/GG:375/GA:0
rs277611	9	34781427	633	chr9:34772268-34907499	cg14109799	14	31495427	AP4S1/STRN3/STRN3	5'UTR/1stExon/5'UTR	Island	0.036	2.2e-13	0.034306	A	C	-	0.026 (633)	0.025 (686)	0.024 (174)	A	C	-	0.242	0.253172	0.997	rs277607	A	G	-	0.296075	0.343218	0.99	AA:493/AG:2/CA:1/CG:262
rs277871	5	100112164	634	chr5:100057207-100291657	cg18033052	22	18893141	DGCR6	TSS1500	N_Shore	0.056	2.2e-19	3.42e-08	A	C	-	0.809 (712)	0.805 (600)	0.801 (131)	A	C	-	7.57e-16	2.71e-15	0.9948	rs4703118	C	A	-	0.000410601	0.000891942	0.93	AC:525/AA:13/CC:10/CA:210
rs279205	19	12014274	635	chr19:11965390-12123619	cg05670596	3	46448496	CCRL2	TSS1500		0.033	1.26e-13	0.0195978	A	G	-	0.268 (771)	0.261 (744)	0.253 (164)	A	G	-	1.13e-05	1.76e-05	1	rs279205	A	G	-	0.000109259	0.000266635	1	AA:528/AG:0/GA:0/GG:230
rs279205	19	12014274	635	chr19:11965390-12123619	cg07237326	19	37742739			Island	0.036	1.07e-14	0.00166442	A	G	+	0.104 (771)	0.113 (744)	0.132 (164)	A	G	+	0.00232	0.00287557	1	rs279205	A	G	+	0.035644	0.0504591	1	AA:528/AG:0/GA:0/GG:230
rs279205	19	12014274	635	chr19:11965390-12123619	cg08891605	22	25027515	LOC644165	TSS1500		0.096	9.79e-38	1.53e-26	A	G	+	0.813 (771)	0.827 (744)	0.838 (164)	A	G	+	3.51e-11	8.91e-11	1	rs279205	A	G	+	1.84e-06	6.68e-06	1	AA:528/AG:0/GA:0/GG:230
rs279779	1	16776804	636	chr1:16764703-16804753	cg01040719	17	18313048				0.036	2.76e-13	0.043068	T	C	-	0.812 (491)	0.802 (746)	0.793 (276)	T	C	-	8.97e-05	0.00012857	0.98581	rs821000	G	A	-	0.107753	0.138267	1	CA:225/CG:111/TA:0/TG:422
rs2808250	1	200592547	637	chr1:200522566-200665977	cg19955257	19	699032				0.038	2.99e-14	0.00465561	T	A	-	0.921 (503)	0.917 (726)	0.913 (296)	T	A	-	0.00339	0.00412557	0.98742	rs4072553	A	G	-	0.00764602	0.0126225	0.93	AG:299/AA:28/TG:11/TA:420
rs2811488	3	128336517	638	chr3:128325979-128424948	cg06601581	16	85404654			N_Shelf	0.037	4.46e-14	0.00695558	T	C	+	0.713 (580)	0.721 (709)	0.734 (249)	T	C	+	0.0387	0.0427536	0.99068	rs2811491	A	C	+	0.201195	0.242606	1	CA:0/CC:278/TA:476/TC:4
rs2812745	13	19966131	639	chr13:19948811-19967698	cg14560022	5	172189315				0.038	6.82e-14	0.0106266	T	C	-	0.968 (778)	0.958 (632)	0.948 (84)							rs9512950	A	C	-	0.00798955	0.0131149	0.7	CC:154/CA:69/TC:40/TA:495
rs2814446	10	134399126	640	chr10:134362559-134482349	cg13309027	11	47870224	NUP160	TSS200	Island	0.126	4.16e-46	6.48e-35	A	G	+	0.1 (814)	0.118 (622)	0.128 (110)	A	G	+	1.68e-09	3.69e-09	0.99812	rs7084105	A	G	+	0.0394627	0.0554198	0.98	AA:453/AG:77/GA:2/GG:226
rs2816329	1	226166497	641	chr1:226155671-226224868	cg05756415	17	40761330	FAM134C/TUBG1	1stExon/TSS200	Island	0.355	1.01e-144	1.58e-133	G	C	-	0.034 (548)	0.025 (721)	0.019 (271)	G	C	-	5.16e-12	1.41e-11	0.91199	rs2755093	A	G	-	0.00241372	0.0044632	0.93	CG:326/CA:11/GG:22/GA:399
rs2816661	14	105596010	642	chr14:105548176-105607979	cg24363298	3	50242671	SLC38A3	TSS200	Island	0.122	5.93e-44	9.24e-33	A	C	+	0.059 (1175)	0.067 (330)	0.076 (30)	A	C	+	3.89e-32	3.51e-31	0.99443	rs4399485	A	G	+	0.00310863	0.0055936	1	AA:558/AG:104/CA:0/CG:96
rs2825636	21	20925880	643	chr21:20921499-20943813	cg19824055	6	114524946				0.106	6e-37	9.35e-26	A	G	-	0.612 (1044)	0.583 (379)	0.554 (57)
rs2834485	21	35819014	644	chr21:35792987-35822572	cg07474852	4	123073612			Island	0.365	1.59e-141	2.47e-130	A	G	+	0.021 (718)	0.029 (588)	0.038 (150)	A	G	+	9.1e-62	2.41e-60	1	rs2834485	A	G	+	1.1e-30	4.07e-29	1	AA:500/AG:0/GA:0/GG:258
rs2835358	21	37817653	645	chr21:37815013-37825306	cg02583546	14	77494451	C14orf4	5'UTR	Island	0.038	1.66e-13	0.025812	G	A	-	0.022 (539)	0.02 (700)	0.019 (204)	G	A	+	0.948	0.949699	1	rs4378885	C	A	-	0.286408	0.334021	0.91	AC:112/AA:194/GC:442/GA:10
rs2838447	21	45370888	646	chr21:45370888-45387008	cg13588800	7	19155785	TWIST1	3'UTR	N_Shore	0.089	2.43e-32	3.78e-21	A	G	-	0.158 (425)	0.137 (783)	0.124 (337)	A	G	-	0.00383	0.00461748	1	rs2838458	G	A	-	0.187832	0.229353	0.68	AG:359/AA:48/GG:112/GA:239
rs2838571	21	45898369	647	chr21:45895759-45904725	cg12284075	15	74541993	CCDC33	Body	S_Shelf	0.053	1.58e-19	2.46e-08	T	G	+	0.94 (394)	0.947 (782)	0.954 (370)
rs2838869	21	46720553	648	chr21:46716848-46736026	cg10718721	11	76156626	C11orf30	5'UTR	Island	0.074	2.5e-26	3.9e-15	G	A	+	0.068 (993)	0.076 (464)	0.08 (57)	G	A	+	1.95e-05	2.96e-05	1	rs914237	A	G	+	0.427125	0.474583	0.31	AA:28/AG:88/GA:39/GG:603
rs2839042	21	47322951	649	chr21:47287453-47393611	cg22671726	19	41305423	EGLN2	5'UTR	N_Shore	0.069	3.65e-25	5.68e-14	A	G	-	0.019 (667)	0.017 (700)	0.015 (178)	A	G	-	0.0147	0.0167472	0.99922	rs418431	A	G	-	0.463124	0.510023	0.88	AG:20/AA:487/GG:232/GA:19
rs2839241	21	47821726	650	chr21:47766650-47956362	cg17158829	1	26516478	CATSPER4	TSS1500		0.113	3.67e-40	5.72e-29	G	A	-	0.942 (496)	0.936 (744)	0.927 (266)	G	A	-	1.03e-34	1.03e-33	0.9904	rs2073382	A	G	-	1.7e-07	7.55e-07	1	AG:297/AA:31/GG:0/GA:430
rs2840528	1	2283896	651	chr1:2283842-2292771	cg18313694	15	45480185	SHF	Body	Island	0.074	6.39e-27	9.96e-16	A	G	+	0.136 (542)	0.158 (745)	0.178 (259)	A	G	+	5.53e-07	9.94e-07	1	rs903914	G	A	+	8.66e-09	4.8e-08	1	AA:0/AG:445/GA:180/GG:133
rs2843130	1	2283313	652	chr1:2272903-2297751	cg07344147	1	154378025	IL6R/IL6R	1stExon/5'UTR	Island	0.058	2.1e-21	3.27e-10	C	G	+	0.017 (1122)	0.019 (387)	0.02 (36)	C	G	+	0.991	0.991	0.99559	rs2840530	A	G	-	0.94457	0.952784	1	CA:633/CG:0/GA:1/GG:124
rs2851956	18	10616517	653	chr18:10567782-10627133	cg04481722	22	18893717	DGCR6	TSS200	Island	0.074	6.45e-27	1.01e-15	A	T	+	0.036 (630)	0.039 (713)	0.046 (199)							rs639561	A	G	+	0.00010405	0.000255355	0.71	AA:463/AG:42/TA:77/TG:176
rs2851956	18	10616517	653	chr18:10567782-10627133	cg07589773	7	50343883	IKZF1	TSS1500	Island	0.053	2.15e-19	3.35e-08	A	T	+	0.027 (630)	0.029 (713)	0.032 (199)							rs639561	A	G	+	0.0331893	0.0474133	0.71	AA:463/AG:42/TA:77/TG:176
rs2851956	18	10616517	653	chr18:10567782-10627133	cg17858911	12	123012351	KNTC1/RSRC2	5'UTR/TSS1500	S_Shore	0.131	7.49e-48	1.17e-36	A	T	+	0.237 (630)	0.29 (713)	0.343 (199)							rs639561	A	G	+	2.51e-07	1.06e-06	0.71	AA:463/AG:42/TA:77/TG:176
rs2853986	6	31338844	654	chr6:31310372-31363431	cg09062288	5	58330886	PDE4D	Body	N_Shelf	0.043	1.06e-15	0.000165736	T	C	+	0.948 (1193)	0.957 (317)	0.956 (11)	T	C	+	0.000131	0.000183838	0.90808	rs1270942	G	A	-	0.113167	0.144468	0.51	CA:40/CG:30/TA:664/TG:24
rs2856553	16	16353166	655	chr16:16294465-16368120	cg04406784	16	2164019	PKD1	Body	N_Shore	0.039	2e-14	0.00311419	T	C	-	0.886 (1003)	0.881 (448)	0.873 (64)
rs2863243	2	113989267	656	chr2:113967075-114002779	cg09260603	1	206809102	DYRK3/DYRK3	1stExon/5'UTR	Island	0.035	1.84e-13	0.0287345	T	C	+	0.024 (643)	0.026 (706)	0.027 (196)	T	C	+	0.0023	0.00285288	0.99686	rs4849179	G	A	+	0.151931	0.188828	1	CG:0/CA:294/TG:464/TA:0
rs2864668	4	75717660	657	chr4:75691898-75722457	cg01891711	22	37640509	RAC2	TSS1500		0.096	8.92e-35	1.39e-23	C	T	-	0.051 (570)	0.047 (777)	0.044 (198)
rs2870479	19	57449293	658	chr19:57446992-57449293	cg01962510	22	18957837	DGCR5	TSS200	N_Shore	0.038	2.54e-14	0.00396224	G	C	-	0.018 (793)	0.017 (620)	0.015 (128)	G	C	-	0.374	0.385731	0.9764	rs7259756	G	A	+	0.707361	0.74369	1	CG:1/CA:211/GG:546/GA:0
rs2871052	22	20116972	659	chr22:20026677-20138786	cg20152630	19	46405944	MYPOP	TSS200	Island	0.381	3.83e-158	5.97e-147	G	C	+	0.014 (1364)	0.02 (173)	0.048 (1)	G	C	+	1.3e-76	5.07e-75	0.82887	rs446059	G	A	+	1.93e-29	6.72e-28	0.88	CA:41/CG:5/GA:15/GG:697
rs2872810	20	62241931	660	chr20:62219740-62264760	cg22887911	3	44903730	TMEM42	Body	S_Shore	0.129	5.65e-47	8.8e-36	T	C	+	0.03 (933)	0.034 (522)	0.038 (85)	T	C	+	1.66e-19	7.65e-19	1	rs3810481	G	A	+	3.55e-11	2.76e-10	0.58	CA:84/CG:84/TA:40/TG:550
rs2884554	19	21300462	661	chr19:21167223-21373559	cg14654613	19	23185804			Island	0.083	9.72e-33	1.52e-21	G	A	+	0.238 (1183)	0.267 (448)	0.295 (49)	G	A	+	0.000128	0.000179779	0.94965	rs8112216	A	G	+	4.28e-05	0.000114396	0.99	AG:148/AA:1/GG:2/GA:607
rs2894054	6	30872274	662	chr6:30800126-30929898	cg03272292	12	48577362	C12orf68	TSS200	Island	0.054	4.48e-22	6.99e-11	G	A	-	0.031 (1459)	0.028 (262)	0.024 (13)	G	A	-	0.00401	0.00481372	0.99325	rs6917517	A	G	+	0.610727	0.655562	0.29	AG:39/AA:27/GG:594/GA:98
rs2910225	19	13866957	663	chr19:13863379-13868117	cg07325001	22	46458783			S_Shore	0.096	1.11e-34	1.72e-23	T	C	-	0.81 (711)	0.792 (668)	0.777 (165)	T	C	-	9.86e-07	1.72e-06	0.86606	rs442573	A	G	-	1.51e-08	8.03e-08	1	CA:1/CG:260/TA:497/TG:0
rs2914638	19	21545017	664	chr19:21443330-21647585	cg10409981	8	99984763			Island	0.149	3.19e-54	4.98e-43	G	A	-	0.422 (427)	0.361 (752)	0.305 (353)	G	A	-	7.91e-12	2.12e-11	0.98745	rs8103325	C	A	-	1.78e-05	5.21e-05	0.98	AA:374/AC:2/GA:2/GC:380
rs2914638	19	21545017	664	chr19:21443330-21647585	cg20909645	8	99985049			Island	0.081	2.29e-29	3.58e-18	G	A	-	0.734 (427)	0.693 (752)	0.624 (353)	G	A	-	0.000312	0.000421955	0.98745	rs8103325	C	A	-	0.000148028	0.000350911	0.98	AA:374/AC:2/GA:2/GC:380
rs2914638	19	21545017	664	chr19:21443330-21647585	cg23864949	8	99984534			N_Shore	0.056	1.38e-20	2.15e-09	G	A	-	0.401 (427)	0.37 (752)	0.346 (353)	G	A	-	3.29e-09	7.08e-09	0.98745	rs8103325	C	A	-	4.22e-05	0.00011314	0.98	AA:374/AC:2/GA:2/GC:380
rs2914638	19	21545017	664	chr19:21443330-21647585	cg24358846	8	99984680			Island	0.113	9.01e-41	1.4e-29	G	A	-	0.509 (427)	0.48 (752)	0.449 (353)	G	A	-	7.85e-10	1.78e-09	0.98745	rs8103325	C	A	-	1.72e-05	5.08e-05	0.98	AA:374/AC:2/GA:2/GC:380
rs2915199	11	34946168	665	chr11:34862466-35028935	cg10523494	17	72528386	CD300LB	TSS1500		0.157	1.2e-56	1.86e-45	T	A	+	0.22 (1005)	0.265 (440)	0.29 (69)	T	A	+	1.12e-57	2.72e-56	0.99665	rs984690	A	C	+	1.84e-23	4.45e-22	1	AC:140/AA:1/TC:0/TA:617
rs2916577	5	107316863	666	chr5:107276010-107348180	cg02302400	8	56987044	RPS20/RPS20/SNORD54	1stExon/5'UTR/TSS1500	Island	0.051	5.89e-18	9.18e-07	A	G	+	0.016 (1076)	0.017 (366)	0.019 (39)
rs2926007	6	77352064	667	chr6:77343670-77354653	cg07751298	8	112347536				0.121	1.25e-43	1.95e-32	C	T	-	0.945 (798)	0.937 (607)	0.931 (129)	C	T	-	0.0456	0.0500466	0.99178	rs9361100	A	G	+	0.172482	0.211949	0.98	CG:541/CA:1/TG:115/TA:101
rs2930328	7	140358461	668	chr7:140310976-140421027	cg12670123	10	44090827				0.037	3.68e-14	0.00573475	T	C	+	0.037 (1296)	0.041 (234)	0.046 (15)
rs2945251	8	8094406	669	chr8:8088877-8218967	cg15833588	11	67572999	LOC645332	TSS200	Island	0.062	3.18e-21	4.96e-10	G	A	+	0.024 (443)	0.025 (693)	0.028 (299)	G	A	+	0.0308	0.0341385	0.8629	rs2955587	A	G	+	0.00377022	0.00661319	0.97	AA:5/AG:325/GA:424/GG:4
rs2945251	8	8094406	669	chr8:8088877-8218967	cg24506662	3	129830295	LOC729375	TSS200	Island	0.055	7.05e-19	1.1e-07	G	A	+	0.015 (443)	0.015 (693)	0.016 (299)
rs2949192	7	1203841	670	chr7:1121849-1217440	cg21384718	1	21503451	EIF4G3	TSS200	Island	0.088	7.5e-32	1.17e-20	A	G	+	0.026 (597)	0.028 (736)	0.03 (210)	A	G	+	0.0104	0.0119458	0.99086	rs2960852	A	G	+	0.0850504	0.112367	0.99	AA:463/AG:14/GA:1/GG:280
rs2965935	16	89481274	671	chr16:89387597-89523790	cg18515585	11	9113190	SCUBE2	TSS200	Island	0.077	1.48e-27	2.31e-16	G	A	-	0.027 (468)	0.025 (746)	0.024 (303)	G	A	-	1.86e-13	5.64e-13	0.96533	rs2965827	A	C	-	4.11e-06	1.4e-05	0.96	AA:7/AC:333/GA:412/GC:6
rs2967578	19	8577868	672	chr19:8565043-8586086	cg25620548	19	46142707	MIR330	TSS1500	N_Shelf	0.544	1.48e-258	2.3e-247	T	C	+	0.044 (1084)	0.066 (410)	0.083 (50)	T	C	+	1.24e-27	8.63e-27	0.98938	rs2967603	A	C	+	5.12e-31	1.96e-29	1	CA:0/CC:145/TA:612/TC:1
rs2967632	19	8848856	673	chr19:8824871-8851244	cg12456777	17	27047031	SNORD42B	TSS1500	Island	0.406	8.11e-167	1.26e-155	G	A	-	0.097 (510)	0.084 (690)	0.07 (299)	G	A	-	2.66e-21	1.38e-20	0.60455	rs36243	G	A	-	0.0348072	0.0494001	0.99	AA:294/AG:32/GA:1/GG:431
rs2972438	19	38210847	36	chr19:38031067-38471314	cg07741805	5	35940037	CAPSL	TSS1500		0.039	2.63e-14	0.00410414	T	C	-	0.842 (1000)	0.823 (457)	0.798 (49)	T	C	-	3.61e-11	9.13e-11	0.98141	rs958305	G	A	-	0.000229423	0.000521825	0.96	CG:4/CA:123/TG:627/TA:4
rs2974071	5	85344355	674	chr5:85317007-85390106	cg03412784	11	86143260			S_Shore	0.091	3.37e-31	5.26e-20	A	G	-	0.967 (631)	0.961 (671)	0.954 (156)
rs2975788	2	241571858	675	chr2:241566012-241571858	cg25577322	7	17338213	AHR	TSS200	N_Shore	0.045	8.61e-17	1.34e-05	A	G	+	0.041 (430)	0.044 (776)	0.047 (337)	A	G	+	7.36e-14	2.29e-13	0.98114	rs33986981	C	A	+	0.299356	0.34633	1	AC:422/AA:0/GC:159/GA:177
rs2983219	6	170559969	676	chr6:170556586-170567346	cg11024119	6	3579874				0.061	7.62e-22	1.19e-10	C	A	-	0.987 (600)	0.986 (702)	0.985 (207)	C	A	-	1.25e-09	2.78e-09	0.91402	rs7763013	A	G	-	0.000279667	0.000627898	0.55	AA:102/AG:182/CA:403/CG:71
rs299290	5	162902516	677	chr5:162803569-162937225	cg02895156	6	105401601			S_Shore	0.078	2.2e-31	3.42e-20	T	C	-	0.324 (954)	0.304 (658)	0.279 (114)	T	C	-	2.98e-06	4.96e-06	1	rs299290	A	G	-	4.98e-05	0.00013149	1	CG:205/CA:0/TG:0/TA:553
rs299290	5	162902516	677	chr5:162803569-162937225	cg17933583	6	105401673			S_Shore	0.049	5.13e-20	8e-09	T	C	-	0.169 (954)	0.149 (658)	0.126 (114)	T	C	-	0.00238	0.00294558	1	rs299290	A	G	-	0.027985	0.0406799	1	CG:205/CA:0/TG:0/TA:553
rs2995307	10	135079788	678	chr10:135062538-135101378	cg22616126	8	33580416			Island	0.05	2.09e-18	3.26e-07	C	T	-	0.976 (1239)	0.97 (281)	0.963 (14)	C	T	-	4.24e-06	6.92e-06	0.94461	rs3008333	A	G	-	0.215734	0.258881	0.98	CA:677/CG:1/TA:1/TG:79
rs3012455	6	170448016	679	chr6:170446778-170514985	cg19714940	11	10326573	ADM	TSS200	Island	0.105	1.99e-37	3.1e-26	G	A	+	0.021 (1255)	0.027 (257)	0.042 (7)	G	A	+	0.00391	0.00470716	0.82452	rs903630	G	A	+	9.7e-05	0.000239404	0.83	AA:62/AG:10/GA:47/GG:639
rs308056	19	3106588	680	chr19:3091924-3127215	cg18487609	19	18392554	JUND	TSS200	Island	0.079	4.86e-28	7.57e-17	G	C	+	0.037 (449)	0.041 (765)	0.042 (284)	G	C	+	0.0252	0.0281361	0.99808	rs415647	G	A	+	0.161388	0.199019	0.95	CG:8/CA:312/GG:402/GA:36
rs309294	2	7188435	681	chr2:7133704-7215657	cg18885365	1	40420800	MFSD2A/MFSD2A	1stExon/5'UTR	Island	0.051	7.7e-19	1.2e-07	C	T	+	0.04 (516)	0.044 (750)	0.048 (280)	C	T	+	8.7e-14	2.69e-13	0.99926	rs377617	G	A	+	0.00136484	0.00265917	0.95	CA:7/CG:445/TA:257/TG:49
rs3103882	1	29518293	682	chr1:29318773-29570419	cg05265975	1	11865858	CLCN6/MTHFR	TSS1500/5'UTR	Island	0.044	2.79e-16	4.35e-05	G	A	+	0.018 (1258)	0.019 (266)	0.021 (15)	G	A	+	0.0437	0.0480872	0.98848	rs2503010	G	A	+	0.616956	0.661432	0.96	AA:88/AG:3/GA:4/GG:663
rs3107146	1	2047584	683	chr1:2036597-2061376	cg20148285	1	24018143	RPL11	TSS200	N_Shore	0.462	2.34e-204	3.65e-193	C	T	+	0.03 (1188)	0.045 (333)	0.063 (22)	C	T	+	2.14e-43	3.2e-42	0.96812	rs4648808	G	A	+	2.46e-13	2.47e-12	1	CG:673/CA:3/TG:0/TA:82
rs3109268	2	130423242	684	chr2:130415065-130453943	cg24003649	14	84105960				0.041	3.48e-15	0.000542344	A	C	+	0.764 (441)	0.773 (733)	0.781 (364)	A	C	-	0.669	0.680772	0.99375	rs4662974	A	G	-	0.789267	0.816483	0.97	AA:312/AG:84/CA:4/CG:358
rs3115631	6	29986324	685	chr6:29905437-30432177	cg01620082	3	125678407			Island	0.791	0	0	T	A	-	0.951 (1232)	0.802 (284)	0.698 (19)	T	A	-	3.01e-136	6.31e-134	0.9988	rs2524005	G	A	-	7.25e-45	4.85e-43	0.82	AA:52/AG:9/TA:79/TG:618
rs3115631	6	29986324	685	chr6:29905437-30432177	cg06606381	12	133084897	FBRSL1	Body		0.9	0	0	T	A	-	0.918 (1232)	0.722 (284)	0.648 (19)	T	A	-	8.79e-139	2.46e-136	0.9988	rs2524005	G	A	-	2.45e-42	1.58e-40	0.82	AA:52/AG:9/TA:79/TG:618
rs3115631	6	29986324	685	chr6:29905437-30432177	cg08163785	12	133067405	FBRSL1	1stExon	Island	0.148	5.67e-54	8.84e-43	T	A	+	0.021 (1232)	0.026 (284)	0.031 (19)	T	A	-	0.693	0.703913	0.9988	rs2524005	G	A	+	0.000555567	0.00117745	0.82	AA:52/AG:9/TA:79/TG:618
rs3117295	6	29653377	361	chr6:29606145-29732744	cg01017090	20	57427046	GNAS/GNAS/GNASAS	3'UTR/TSS1500/TSS1500	Island	0.069	6.72e-25	1.05e-13	T	C	+	0.492 (910)	0.506 (544)	0.516 (72)	T	C	+	7.57e-06	1.2e-05	0.99939	rs2747430	G	A	+	0.00116516	0.00229862	0.92	CA:136/CG:8/TA:72/TG:542
rs3117295	6	29653377	361	chr6:29606145-29732744	cg03708907	19	38943334	RYR1	Body	N_Shore	0.055	4.29e-20	6.69e-09	T	C	+	0.896 (910)	0.906 (544)	0.909 (72)	T	C	+	1.03e-06	1.79e-06	0.99939	rs2747430	G	A	+	2.02e-07	8.74e-07	0.92	CA:136/CG:8/TA:72/TG:542
rs3117295	6	29653377	361	chr6:29606145-29732744	cg06065549	20	57427443	GNAS/GNAS/GNASAS	3'UTR/TSS1500/TSS1500	N_Shore	0.056	3.11e-20	4.85e-09	T	C	+	0.479 (910)	0.502 (544)	0.52 (72)	T	C	+	0.000112	0.000158904	0.99939	rs2747430	G	A	+	0.000170122	0.000396799	0.92	CA:136/CG:8/TA:72/TG:542
rs3117295	6	29653377	361	chr6:29606145-29732744	cg06070970	8	144359074	GLI4	3'UTR	Island	0.05	1.88e-18	2.93e-07	T	C	+	0.458 (910)	0.492 (544)	0.507 (72)	T	C	+	4.5e-11	1.13e-10	0.99939	rs2747430	G	A	+	0.00402321	0.0069934	0.92	CA:136/CG:8/TA:72/TG:542
rs3117295	6	29653377	361	chr6:29606145-29732744	cg12321149	20	57427426	GNAS/GNAS/GNASAS	3'UTR/TSS1500/TSS1500	N_Shore	0.076	1.87e-27	2.91e-16	T	C	+	0.42 (910)	0.452 (544)	0.475 (72)	T	C	+	5.22e-06	8.43e-06	0.99939	rs2747430	G	A	+	2.32e-05	6.64e-05	0.92	CA:136/CG:8/TA:72/TG:542
rs3117295	6	29653377	361	chr6:29606145-29732744	cg14825413	8	144358566	GLI4	Body	Island	0.067	3.93e-24	6.13e-13	T	C	+	0.248 (910)	0.312 (544)	0.348 (72)	T	C	+	4.63e-13	1.36e-12	0.99939	rs2747430	G	A	+	0.0775366	0.103461	0.92	CA:136/CG:8/TA:72/TG:542
rs3117295	6	29653377	361	chr6:29606145-29732744	cg19589727	20	57427762	GNAS/GNAS	3'UTR/TSS1500	Island	0.071	1.79e-25	2.78e-14	T	C	+	0.373 (910)	0.398 (544)	0.416 (72)	T	C	+	3.88e-07	7.11e-07	0.99939	rs2747430	G	A	+	1.39e-06	5.21e-06	0.92	CA:136/CG:8/TA:72/TG:542
rs3117295	6	29653377	361	chr6:29606145-29732744	cg20528838	20	57427730	GNAS/GNAS	3'UTR/TSS1500	Island	0.071	1.03e-25	1.6e-14	T	C	+	0.338 (910)	0.36 (544)	0.374 (72)	T	C	+	6.12e-07	1.1e-06	0.99939	rs2747430	G	A	+	1.86e-05	5.4e-05	0.92	CA:136/CG:8/TA:72/TG:542
rs3117295	6	29653377	361	chr6:29606145-29732744	cg22857963	8	144358043	GLI4	Body	Island	0.054	9.98e-20	1.56e-08	T	C	+	0.252 (910)	0.307 (544)	0.341 (72)	T	C	+	9.07e-13	2.62e-12	0.99939	rs2747430	G	A	+	0.0905022	0.118938	0.92	CA:136/CG:8/TA:72/TG:542
rs3117295	6	29653377	361	chr6:29606145-29732744	cg24510518	8	144358898	GLI4	Body	Island	0.079	1.55e-28	2.42e-17	T	C	+	0.3 (910)	0.355 (544)	0.392 (72)	T	C	+	2.88e-13	8.56e-13	0.99939	rs2747430	G	A	+	0.133353	0.167292	0.92	CA:136/CG:8/TA:72/TG:542
rs3117295	6	29653377	361	chr6:29606145-29732744	cg25652859	20	57427412	GNAS/GNAS/GNASAS	3'UTR/TSS1500/TSS1500	N_Shore	0.069	7.44e-25	1.16e-13	T	C	+	0.404 (910)	0.437 (544)	0.464 (72)
rs3117295	6	29653377	361	chr6:29606145-29732744	cg26534489	20	57427495	GNAS/GNAS	3'UTR/TSS1500	N_Shore	0.046	5.24e-17	8.16e-06	T	C	+	0.452 (910)	0.47 (544)	0.483 (72)	T	C	+	7.23e-06	1.15e-05	0.99939	rs2747430	G	A	+	0.00282339	0.00512807	0.92	CA:136/CG:8/TA:72/TG:542
rs3117295	6	29653377	361	chr6:29606145-29732744	cg26811638	20	57427493	GNAS/GNAS	3'UTR/TSS1500	N_Shore	0.05	2.81e-18	4.38e-07	T	C	+	0.417 (910)	0.442 (544)	0.455 (72)	T	C	+	9.15e-06	1.44e-05	0.99939	rs2747430	G	A	+	0.00136626	0.00265917	0.92	CA:136/CG:8/TA:72/TG:542
rs3117295	6	29653377	361	chr6:29606145-29732744	cg27661264	20	57427738	GNAS/GNAS	3'UTR/TSS1500	Island	0.065	2.05e-23	3.19e-12	T	C	+	0.393 (910)	0.419 (544)	0.437 (72)	T	C	+	1.64e-06	2.8e-06	0.99939	rs2747430	G	A	+	2.38e-05	6.8e-05	0.92	CA:136/CG:8/TA:72/TG:542
rs3122344	10	30929260	686	chr10:30918018-30957830	cg25577670	10	29804970	SVIL	Body		0.08	9.06e-29	1.41e-17	G	A	+	0.951 (837)	0.961 (592)	0.968 (97)	G	A	+	0.14	0.149161	1	rs3124167	A	G	+	0.438148	0.485282	1	AG:145/AA:58/GG:0/GA:555
rs3123510	9	140636333	687	chr9:140607252-140721896	cg13435649	2	182550065			S_Shore	0.485	5.19e-203	8.08e-192	G	A	-	0.361 (508)	0.313 (644)	0.21 (283)	G	A	-	1.49e-55	3.38e-54	0.9556	rs4876945	A	G	-	8.3e-15	9.63e-14	0.96	AG:214/AA:81/GG:4/GA:459
rs3123510	9	140636333	687	chr9:140607252-140721896	cg15085454	19	35225418	ZNF181	TSS200	S_Shore	0.166	8.94e-57	1.39e-45	G	A	-	0.035 (508)	0.028 (644)	0.02 (283)	G	A	-	2.78e-30	2.26e-29	0.9556	rs4876945	A	G	-	3.07e-08	1.57e-07	0.96	AG:214/AA:81/GG:4/GA:459
rs3123510	9	140636333	687	chr9:140607252-140721896	cg21932297	7	97910808	BRI3	TSS200	Island	0.086	3.52e-29	5.49e-18	G	A	-	0.055 (508)	0.049 (644)	0.044 (283)	G	A	-	2.25e-13	6.79e-13	0.9556	rs4876945	A	G	-	0.0161273	0.0245508	0.96	AG:214/AA:81/GG:4/GA:459
rs3123510	9	140636333	687	chr9:140607252-140721896	cg27255667	10	13570454			Island	0.204	6.38e-71	9.94e-60	G	A	-	0.043 (508)	0.033 (644)	0.021 (283)	G	A	-	1.07e-37	1.26e-36	0.9556	rs4876945	A	G	-	1.54e-14	1.73e-13	0.96	AG:214/AA:81/GG:4/GA:459
rs3124752	9	136264493	688	chr9:136194812-136303253	cg26114884	11	64136975	RPS6KA4	Body	Island	0.064	4.03e-23	6.28e-12	C	T	+	0.969 (417)	0.971 (745)	0.974 (359)	C	T	+	0.00212	0.00263938	0.91251	rs597411	A	C	+	0.3116	0.359062	0.89	CC:139/CA:272/TC:333/TA:14
rs3129047	6	29670573	361	chr6:29606145-29732744	cg03010274	20	57427274	GNAS/GNAS/GNASAS	3'UTR/TSS1500/TSS1500	N_Shore	0.044	2.47e-16	3.85e-05	C	T	+	0.499 (813)	0.515 (611)	0.523 (98)	C	T	+	0.000671	0.000871624	0.99994	rs2747430	G	A	+	0.00156173	0.00300932	0.91	CA:46/CG:540/TA:162/TG:10
rs3129047	6	29670573	361	chr6:29606145-29732744	cg07105596	20	57427472	GNAS/GNAS	3'UTR/TSS1500	N_Shore	0.055	4.63e-20	7.21e-09	C	T	+	0.399 (813)	0.434 (611)	0.471 (98)	C	T	+	1.29e-05	1.99e-05	0.99994	rs2747430	G	A	+	4.73e-05	0.000125844	0.91	CA:46/CG:540/TA:162/TG:10
rs3129047	6	29670573	361	chr6:29606145-29732744	cg14564778	20	57427556	GNAS/GNAS	3'UTR/TSS1500	N_Shore	0.085	2.7e-30	4.21e-19	C	T	+	0.475 (813)	0.505 (611)	0.533 (98)	C	T	+	1.42e-08	2.93e-08	0.99994	rs2747430	G	A	+	6.21e-06	2.02e-05	0.91	CA:46/CG:540/TA:162/TG:10
rs3129047	6	29670573	361	chr6:29606145-29732744	cg19640589	20	57427973	GNAS/GNAS	3'UTR/TSS200	Island	0.068	1.63e-24	2.54e-13	C	T	+	0.486 (813)	0.513 (611)	0.537 (98)	C	T	+	0.000876	0.00112313	0.99994	rs2747430	G	A	+	7.22e-05	0.000183936	0.91	CA:46/CG:540/TA:162/TG:10
rs3129063	6	29645613	361	chr6:29606145-29740477	cg01817393	20	57427642	GNAS/GNAS	3'UTR/TSS1500	N_Shore	0.087	2.45e-31	3.82e-20	C	A	+	0.411 (943)	0.478 (530)	0.533 (67)	C	A	+	1.73e-07	3.26e-07	1.00014	rs2747430	G	A	+	8.12e-08	3.8e-07	1	AA:137/AG:0/CA:71/CG:550
rs3129063	6	29645613	361	chr6:29606145-29740477	cg27321311	19	38943420	RYR1	Body	Island	0.053	1.19e-19	1.85e-08	C	A	+	0.949 (946)	0.955 (531)	0.957 (67)	C	A	+	0.00692	0.00812095	1.00014	rs2747430	G	A	+	0.000208273	0.000476836	1	AA:137/AG:0/CA:71/CG:550
rs3129808	6	30335554	689	chr6:30092707-30441204	cg02910101	3	159602510	SCHIP1	Body		0.063	1e-21	1.56e-10	T	G	+	0.944 (872)	0.949 (500)	0.957 (86)	T	G	+	0.102	0.10972	0.9968	rs9267658	A	G	+	0.134558	0.168561	0.32	GG:120/GA:41/TG:551/TA:46
rs3135021	6	33045558	690	chr6:33024654-33081848	cg18977283	6	29579492	GABBR1	Body		0.041	2.47e-15	0.000384226	G	A	+	0.963 (802)	0.967 (621)	0.97 (118)	G	A	+	0.184	0.194068	1	rs9277932	A	C	+	0.946153	0.953828	0.72	AC:185/AA:26/GC:230/GA:317
rs3135363	6	32389648	691	chr6:32381461-32394845	cg14700577	3	47517001	SCAP	5'UTR	Island	0.041	1.73e-15	0.000270294	A	G	-	0.11 (785)	0.105 (626)	0.097 (133)	A	G	-	0.00252	0.00310054	1	rs3135363	A	G	-	0.772492	0.802235	1	AA:584/AG:0/GA:0/GG:174
rs3135730	10	123325794	692	chr10:123325794-123328438	cg06616093	10	134828082			S_Shore	0.037	2.98e-13	0.0464568	T	C	+	0.929 (1207)	0.935 (229)	0.933 (7)	T	C	+	8.55e-12	2.27e-11	1	rs4752567	G	A	+	0.0146724	0.0226129	0.83	CA:52/CG:9/TA:10/TG:687
rs320891	19	37705345	693	chr19:37689360-37726322	cg15216925	5	179921655	CNOT6	5'UTR	Island	0.062	1.36e-22	2.12e-11	C	T	-	0.176 (732)	0.166 (658)	0.154 (152)	C	T	-	0.00343	0.00417122	0.98133	rs860386	G	A	-	0.905935	0.919141	0.98	CA:3/CG:529/TA:217/TG:9
rs320891	19	37705345	693	chr19:37689360-37726322	cg21804372	7	91570221	AKAP9/AKAP9	1stExon/5'UTR	Island	0.106	2.06e-38	3.21e-27	C	T	-	0.346 (732)	0.324 (658)	0.281 (152)	C	T	-	2.15e-13	6.5e-13	0.98133	rs860386	G	A	-	0.0922334	0.120757	0.98	CA:3/CG:529/TA:217/TG:9
rs3211062	6	170108799	694	chr6:170032674-170205677	cg06875740	19	51307921	C19orf48/C19orf48	1stExon/5'UTR	Island	0.222	1.8e-78	2.8e-67	C	T	-	0.084 (740)	0.069 (572)	0.052 (129)	C	T	-	1.44e-33	1.39e-32	0.98007	rs4716377	A	G	-	3.98e-12	3.55e-11	0.94	CG:8/CA:495/TG:224/TA:31
rs3211062	6	170108799	694	chr6:170032674-170205677	cg11441553	12	57614120	NXPH4	Body	S_Shelf	0.165	9.42e-57	1.47e-45	C	T	-	0.291 (740)	0.272 (572)	0.233 (129)	C	T	-	7.43e-40	9.81e-39	0.98007	rs4716377	A	G	-	2.17e-11	1.75e-10	0.94	CG:8/CA:495/TG:224/TA:31
rs3213690	17	66246416	695	chr17:66234456-66262756	cg27123423	17	62971335	FLJ32065	Body	N_Shore	0.402	1.35e-172	2.1e-161	G	A	-	0.109 (731)	0.07 (697)	0.035 (138)	G	A	-	9.36e-41	1.3e-39	1	rs7216182	G	A	-	3.92e-71	1.36e-68	0.98	AG:2/AA:272/GG:380/GA:104
rs329961	19	53152923	696	chr19:53135941-53172545	cg02026801	19	58817442			S_Shore	0.148	1.08e-50	1.68e-39	T	C	+	0.686 (461)	0.743 (698)	0.807 (284)	T	C	+	1.96e-07	3.68e-07	1	rs475188	C	A	+	2.8e-05	7.88e-05	0.98	CA:346/CC:21/TA:2/TC:389
rs341297	5	111848376	697	chr5:111838912-111904784	cg07573936	15	55805566				0.063	7.82e-22	1.22e-10	C	G	+	0.862 (426)	0.871 (695)	0.884 (336)	C	G	+	4.83e-30	3.86e-29	0.9994	rs4455608	C	A	+	5.74e-08	2.77e-07	0.9	CA:98/CC:303/GA:343/GC:14
rs350209	16	12212818	698	chr16:12181183-12246777	cg20382057	2	69969052	ANXA4	TSS200	Island	0.072	1.02e-24	1.59e-13	C	G	-	0.022 (503)	0.021 (692)	0.019 (257)	C	G	-	3.89e-19	1.77e-18	0.99562	rs4781183	A	G	-	0.00101819	0.00202939	0.98	CG:48/CA:397/GG:311/GA:2
rs3509	1	78025551	699	chr1:77991029-78287808	cg14863978	7	150864961	GBX1	TSS200	Island	0.038	2.04e-13	0.0317795	T	C	+	0.209 (811)	0.219 (539)	0.224 (78)	T	C	+	0.381	0.392709	1	rs728741	G	A	+	0.349206	0.398438	1	CA:185/CG:3/TA:0/TG:570
rs367897	6	33506242	700	chr6:33459420-33538865	cg04441667	8	11356603	BLK	5'UTR		0.038	2.81e-13	0.0438404	G	C	+	0.563 (561)	0.585 (653)	0.596 (209)	G	C	+	0.937	0.939802	0.99948	rs449242	A	C	-	0.190054	0.231578	0.97	CC:211/CA:4/GC:6/GA:537
rs370159	16	46736263	701	chr16:46469482-46973043	cg19585103	17	46507549	SKAP1/SKAP1	1stExon/5'UTR	Island	0.038	1.51e-13	0.0236039	T	C	+	0.028 (1006)	0.03 (384)	0.03 (46)	T	C	+	6.74e-06	1.08e-05	0.90858	rs4401068	G	A	+	0.177328	0.217443	0.96	CG:6/CA:108/TG:641/TA:3
rs3730148	2	132182159	309	chr2:132166208-132232537	cg24630195	5	2748369	IRX2	Body	Island	0.162	6.09e-63	9.5e-52	T	C	-	0.327 (1083)	0.286 (480)	0.221 (69)	T	C	-	4.14e-16	1.53e-15	1	rs3730150	C	A	-	1.9e-13	1.93e-12	1	CC:0/CA:165/TC:590/TA:3
rs3734248	6	167763298	702	chr6:167754702-167764791	cg13679164	6	161258479				0.423	2.38e-181	3.7e-170	C	G	-	0.878 (466)	0.639 (739)	0.504 (338)
rs3735915	8	614843	366	chr8:577101-645054	cg12442899	6	31698007	DDAH2	1stExon	Island	0.102	7.07e-35	1.1e-23	G	C	-	0.367 (540)	0.353 (651)	0.33 (267)	G	C	-	1.59e-05	2.44e-05	0.98596	rs4735900	A	G	+	0.931857	0.941597	0.95	CG:295/CA:6/GG:107/GA:350
rs3735915	8	614843	366	chr8:577101-645054	cg21653878	19	54606055	NDUFA3	TSS200	Island	0.382	4.47e-150	6.96e-139	G	C	+	0.06 (540)	0.089 (651)	0.109 (267)	G	C	+	8.69e-47	1.47e-45	0.98596	rs4735900	A	G	+	2.61e-13	2.61e-12	0.95	CG:295/CA:6/GG:107/GA:350
rs3735933	8	593041	366	chr8:578363-629637	cg04217952	7	101054654	EMID2	Body		0.035	3.84e-14	0.00598762	A	G	+	0.071 (555)	0.074 (792)	0.081 (322)	A	G	+	4.52e-05	6.64e-05	0.99683	rs4735900	G	A	+	0.00223742	0.00419969	0.96	AG:396/AA:27/GG:6/GA:329
rs3739038	2	238672703	703	chr2:238635137-238708793	cg12512271	3	178976891	KCNMB3/KCNMB3	5'UTR/Body	N_Shelf	0.128	1.07e-50	1.66e-39	C	G	-	0.96 (967)	0.953 (633)	0.942 (79)	C	G	-	5.17e-22	2.74e-21	0.99144	rs884178	G	A	-	2.61e-06	9.21e-06	0.99	CA:1/CG:577/GA:175/GG:5
rs3739238	8	142222445	704	chr8:142213997-142252580	cg09038155	4	139937227	CCRN4L	1stExon	Island	0.095	3.03e-37	4.72e-26	C	T	-	0.035 (572)	0.032 (815)	0.029 (283)	C	T	-	4.94e-15	1.66e-14	1	rs753779	G	A	-	2.25e-07	9.55e-07	0.98	CG:425/CA:3/TG:12/TA:318
rs3740423	10	129905896	705	chr10:129897791-129938204	cg25786696	19	44406241			S_Shore	0.052	6.29e-21	9.8e-10	T	A	-	0.374 (1160)	0.337 (476)	0.302 (47)	T	A	-	0.0586	0.0639377	0.88434	rs945221	G	A	+	0.392981	0.441153	0.85	AG:16/AA:133/TG:554/TA:55
rs3741486	12	133384864	706	chr12:133359914-133436866	cg07570055	2	233387088			Island	0.525	3.07e-266	4.79e-255	G	A	-	0.193 (798)	0.146 (730)	0.098 (146)	G	A	-	6.7e-38	8.14e-37	1	rs3741486	G	A	-	3.93e-28	1.29e-26	1	AA:222/AG:0/GA:0/GG:536
rs3741486	12	133384864	706	chr12:133359914-133436866	cg16072664	21	35014885	CRYZL1/ITSN1/ITSN1	TSS1500/1stExon/5'UTR	Island	0.308	9.09e-133	1.42e-121	G	A	-	0.1 (798)	0.074 (730)	0.054 (146)	G	A	-	7.11e-28	5.07e-27	1	rs3741486	G	A	-	6.46e-18	9.61e-17	1	AA:222/AG:0/GA:0/GG:536
rs3745105	19	53158924	696	chr19:53135941-53172545	cg01940753	15	81069622			N_Shore	0.036	1.44e-14	0.00223811	C	T	+	0.162 (542)	0.172 (820)	0.184 (315)	C	T	+	0.0835	0.0902252	0.96976	rs475188	C	A	+	0.0281581	0.0408974	0.98	CA:3/CC:392/TA:345/TC:18
rs3745775	19	37310344	707	chr19:37097654-37345896	cg14942952	22	44576268	PARVG/PARVG	Body/TSS1500		0.063	9.43e-25	1.47e-13	T	C	+	0.699 (867)	0.714 (652)	0.721 (153)
rs3747671	3	195635257	708	chr3:195606770-195639385	cg08245127	5	271798	PDCD6	1stExon	Island	0.036	1.29e-14	0.00201431	G	A	-	0.017 (487)	0.017 (814)	0.016 (345)
rs3751666	16	1004694	350	chr16:949766-1036860	cg12403546	11	64490810	NRXN2	TSS200	Island	0.045	8.98e-17	1.4e-05	A	G	-	0.015 (592)	0.014 (719)	0.014 (224)	A	G	-	0.106	0.11395	0.9755	rs2729577	A	G	-	0.000979761	0.00195952	0.99	AA:465/AG:1/GA:1/GG:291
rs3760299	17	15611495	709	chr17:15607958-15615108	cg21629895	2	25565795	DNMT3A	TSS1500	S_Shore	0.036	8.66e-15	0.00135038	T	C	+	0.864 (682)	0.87 (765)	0.877 (232)	T	C	+	0.133	0.142064	1	rs8075077	A	C	+	0.0298097	0.0430446	0.98	CC:284/CA:2/TC:3/TA:469
rs3760775	19	5841356	710	chr19:5831840-5844792	cg16574191	19	14063234	PODNL1	Body	Island	0.104	1.27e-37	1.98e-26	G	T	-	0.042 (1346)	0.03 (185)	0.023 (9)	G	T	-	7.45e-12	2e-11	0.81279	rs778805	G	A	-	0.900961	0.914628	0.94	GA:185/GG:519/TA:52/TG:2
rs3762672	3	132218623	711	chr3:132124605-132341110	cg26709343	16	69373945	NIP7	Body	S_Shore	0.045	4.86e-18	7.58e-07	G	T	+	0.014 (451)	0.015 (790)	0.015 (435)
rs3766180	1	1478153	712	chr1:1472540-1511315	cg16196077	10	64028521	RTKN2	TSS200	Island	0.155	1.28e-56	1.99e-45	T	C	+	0.037 (797)	0.055 (624)	0.064 (118)	T	C	+	7.79e-06	1.23e-05	0.99868	rs7520996	A	G	+	5.65e-05	0.000147613	0.82	CG:209/CA:28/TG:39/TA:482
rs3774209	3	8694057	713	chr3:8686727-8704494	cg01899540	20	35088954	DLGAP4/DLGAP4	Body/TSS1500	N_Shore	0.06	3.68e-22	5.74e-11	C	A	-	0.977 (594)	0.975 (712)	0.972 (240)	C	A	-	0.341	0.352563	0.66931	rs6785267	C	A	-	0.20079	0.242285	0.77	AA:262/AC:31/CA:144/CC:321
rs3775140	4	782301	714	chr4:751173-796221	cg11951449	1	116519025	SLC22A15	TSS200	Island	0.075	5.4e-27	8.41e-16	G	A	+	0.03 (840)	0.033 (597)	0.036 (98)	G	A	+	3.05e-07	5.63e-07	0.96539	rs7677766	G	A	+	3.55e-07	1.46e-06	0.84	AA:177/AG:22/GA:50/GG:509
rs3785885	17	44058640	715	chr17:44021960-44121579	cg19971773	15	45815321	SLC30A4	TSS1500	Island	0.043	1.56e-15	0.000242946	G	A	+	0.035 (761)	0.039 (630)	0.04 (107)	G	A	+	0.00714	0.0083441	0.94331	rs7218567	A	C	-	0.148985	0.185589	0.27	AA:82/AC:85/GA:142/GC:449
rs3788216	21	47287226	716	chr21:47117859-47312114	cg20252443	19	13049313	CALR	TSS200	Island	0.065	1.39e-23	2.16e-12	C	A	+	0.019 (1125)	0.021 (385)	0.023 (35)	C	A	+	1.29e-08	2.67e-08	1	rs3788227	G	A	+	0.453855	0.501084	1	AA:127/AG:2/CA:0/CG:629
rs3788426	22	31353670	717	chr22:31273284-31435945	cg14855292	20	825415	FAM110A/FAM110A	1stExon/5'UTR	Island	0.063	5.63e-23	8.77e-12	C	T	-	0.043 (689)	0.039 (676)	0.036 (176)	C	T	-	7.35e-12	1.97e-11	1	rs4820921	A	G	-	0.0155443	0.0237255	1	CA:523/CG:0/TA:33/TG:202
rs378932	5	5609695	718	chr5:5601744-5618612	cg18609779	4	37455499	C4orf19	TSS200	Island	0.043	3.49e-16	5.44e-05	A	C	-	0.099 (763)	0.093 (646)	0.071 (131)	A	C	-	4.12e-20	1.97e-19	0.9935	rs9313114	G	A	-	5.37e-12	4.65e-11	0.99	AG:542/AA:5/CG:1/CA:210
rs3793177	7	158440275	719	chr7:158408709-158505597	cg03156396	16	816177	MSLN	Body		0.525	9.58e-245	1.49e-233	C	T	-	0.986 (568)	0.972 (745)	0.957 (230)	C	T	-	3.63e-96	2.44e-94	1	rs877279	A	G	-	4.18e-49	3.64e-47	1	CG:4/CA:478/TG:276/TA:0
rs3793177	7	158440275	719	chr7:158408709-158505597	cg10493855	14	91087586	TTC7B	Body	Island	0.09	8.48e-33	1.32e-21	C	T	-	0.918 (568)	0.903 (745)	0.887 (230)	C	T	-	5.47e-41	7.71e-40	1	rs877279	A	G	-	7.4e-08	3.51e-07	1	CG:4/CA:478/TG:276/TA:0
rs3796529	4	57797414	720	chr4:57717475-57857188	cg04891961	17	27939900	ANKRD13B	Body	Island	0.041	2.19e-16	3.41e-05	C	T	+	0.53 (1105)	0.554 (471)	0.57 (67)	C	T	+	0.00295	0.00361106	1	rs9637714	A	G	+	0.00400427	0.00696742	0.91	CG:77/CA:539/TG:133/TA:9
rs3799709	6	126078361	721	chr6:126039994-126122280	cg05039488	6	79577232	IRAK1BP1	5'UTR	Island	0.295	4.96e-103	7.73e-92	G	A	+	0.022 (360)	0.026 (704)	0.03 (310)	G	A	+	3.57e-27	2.43e-26	1	rs9388454	C	A	+	1.48e-13	1.54e-12	0.95	AA:377/AC:8/GA:12/GC:361
rs3800917	7	2167939	722	chr7:1982779-2230225	cg27060912	19	6517005			Island	0.102	6.78e-37	1.06e-25	G	A	-	0.148 (563)	0.138 (742)	0.125 (239)	G	A	-	1.37e-06	2.35e-06	0.9854	rs3778991	G	A	-	0.0259221	0.0379348	0.96	AA:269/AG:16/GA:6/GG:467
rs3802806	11	124923107	723	chr11:124823950-124943831	cg03801128	16	77224772	MON1B	TSS200	Island	0.046	8.7e-17	1.36e-05	C	T	-	0.021 (1101)	0.019 (386)	0.017 (35)	C	T	-	0.000166	0.000231406	0.9927	rs4617604	A	C	-	0.00020823	0.000476836	1	CC:3/CA:640/TC:115/TA:0
rs3803689	16	89800058	724	chr16:89800058-89849480	cg01026373	5	141071769			Island	0.031	2.45e-13	0.0381081	C	T	+	0.026 (656)	0.028 (809)	0.029 (269)	C	T	+	0.327	0.339343	0.88173	rs7189734	G	A	+	0.00316766	0.00567635	1	CA:0/CG:438/TA:196/TG:124
rs3807069	7	64439701	725	chr7:64409654-64568486	cg20407704	11	50257979	LOC441601	TSS1500	S_Shore	0.154	1.37e-61	2.13e-50	C	T	+	0.708 (660)	0.726 (754)	0.742 (263)	C	T	+	3.54e-13	1.05e-12	0.98314	rs7800787	G	A	+	1.1e-05	3.36e-05	0.97	CG:432/CA:5/TG:6/TA:315
rs3810971	22	50546666	726	chr22:50502766-50593861	cg00775075	16	11891054			Island	0.158	4.64e-63	7.23e-52	C	T	+	0.126 (982)	0.143 (603)	0.154 (95)	C	T	+	7.36e-21	3.67e-20	1	rs3810973	C	A	+	1.74e-05	5.13e-05	1	CC:586/CA:0/TC:0/TA:172
rs3813141	19	57040664	727	chr19:57006721-57103435	cg01706698	16	56995306	CETP	TSS1500		0.14	4.16e-51	6.48e-40	C	T	-	0.976 (865)	0.967 (575)	0.937 (99)	C	T	-	5.25e-17	2.08e-16	1	rs741253	G	A	-	4.54e-10	3.02e-09	0.83	CG:513/CA:30/TG:25/TA:190
rs3813141	19	57040664	727	chr19:57006721-57103435	cg02758612	19	53541186			Island	0.048	1.05e-17	1.63e-06	C	T	+	0.139 (865)	0.167 (575)	0.197 (99)	C	T	+	2.67e-10	6.28e-10	1	rs741253	G	A	+	5.69e-08	2.77e-07	0.83	CG:513/CA:30/TG:25/TA:190
rs3813141	19	57040664	727	chr19:57006721-57103435	cg07962338	19	53540902			Island	0.085	9.39e-31	1.46e-19	C	T	+	0.145 (865)	0.177 (575)	0.217 (99)	C	T	+	1.56e-12	4.41e-12	1	rs741253	G	A	+	7.35e-11	5.51e-10	0.83	CG:513/CA:30/TG:25/TA:190
rs3813141	19	57040664	727	chr19:57006721-57103435	cg17509563	19	53540845			Island	0.078	2.09e-28	3.26e-17	C	T	+	0.277 (865)	0.305 (575)	0.338 (99)	C	T	+	3.12e-16	1.16e-15	1	rs741253	G	A	+	2.01e-13	2.03e-12	0.83	CG:513/CA:30/TG:25/TA:190
rs3813143	19	57040876	727	chr19:57006721-57103435	cg05294813	19	53541287			S_Shore	0.094	3.79e-34	5.9e-23	G	A	+	0.248 (866)	0.301 (580)	0.359 (99)	G	A	+	2.35e-08	4.77e-08	0.99935	rs741253	G	A	+	2.02e-10	1.43e-09	0.83	AG:25/AA:190/GG:513/GA:30
rs3813143	19	57040876	727	chr19:57006721-57103435	cg09889350	16	56995813	CETP	TSS200		0.114	1.98e-41	3.09e-30	G	A	-	0.691 (866)	0.658 (580)	0.625 (99)	G	A	-	1.28e-08	2.66e-08	0.99935	rs741253	G	A	-	1.6e-09	9.98e-09	0.83	AG:25/AA:190/GG:513/GA:30
rs3813143	19	57040876	727	chr19:57006721-57103435	cg12564453	16	56995840	CETP	5'UTR		0.088	6.61e-32	1.03e-20	G	A	-	0.644 (866)	0.619 (580)	0.595 (99)	G	A	-	7.61e-06	1.21e-05	0.99935	rs741253	G	A	-	9.6e-11	7.05e-10	0.83	AG:25/AA:190/GG:513/GA:30
rs3813143	19	57040876	727	chr19:57006721-57103435	cg16660091	16	56995856	CETP	5'UTR		0.092	2.26e-33	3.52e-22	G	A	-	0.72 (866)	0.691 (580)	0.662 (99)	G	A	-	3.02e-08	6.09e-08	0.99935	rs741253	G	A	-	2.8e-11	2.22e-10	0.83	AG:25/AA:190/GG:513/GA:30
rs3813450	20	61174648	728	chr20:61161246-61197236	cg14271504	6	12011181			N_Shore	0.091	1.72e-32	2.68e-21	C	G	-	0.065 (594)	0.061 (698)	0.054 (224)	C	G	-	1.17e-05	1.81e-05	0.94916	rs6062234	A	G	-	0.000772807	0.00158198	0.97	CG:99/CA:363/GG:292/GA:4
rs3816852	7	4862259	729	chr7:4840465-4867019	cg16373202	16	68679417	CDH3	Body	Island	0.117	1.02e-41	1.59e-30	A	G	+	0.037 (976)	0.067 (469)	0.126 (64)	A	G	+	4.04e-12	1.11e-11	1	rs3816852	A	G	+	0.00253564	0.00465894	1	AA:600/AG:0/GA:0/GG:158
rs3816852	7	4862259	729	chr7:4840465-4867019	cg24392382	11	121322956	SORL1	TSS200	Island	0.059	2.48e-21	3.87e-10	A	G	+	0.036 (976)	0.04 (469)	0.045 (64)	A	G	+	5.11e-05	7.47e-05	1	rs3816852	A	G	+	0.627807	0.670997	1	AA:600/AG:0/GA:0/GG:158
rs3818330	1	3555428	730	chr1:3533419-3563512	cg20075270	10	46168220	ANUBL1/ANUBL1	1stExon/5'UTR	Island	0.164	4.97e-68	7.74e-57	G	T	+	0.144 (1037)	0.174 (612)	0.186 (85)	G	T	+	4.47e-58	1.11e-56	0.62213	rs4648545	A	G	-	0.00164399	0.00314346	0.34	GA:66/GG:516/TA:66/TG:110
rs3820153	1	202725286	731	chr1:202686783-202778261	cg19743820	5	85913790	COX7C	5'UTR		0.822	0	0	G	A	+	0.023 (941)	0.09 (521)	0.144 (62)	G	A	+	1.74e-108	1.62e-106	0.99977	rs3196669	A	G	+	2.07e-57	2.57e-55	1	AG:162/AA:0/GG:0/GA:596
rs3820153	1	202725286	731	chr1:202686783-202778261	cg25914270	5	85913777	COX7C	TSS200		0.457	7.21e-199	1.12e-187	G	A	+	0.312 (941)	0.34 (521)	0.367 (62)	G	A	+	1.66e-37	1.92e-36	0.99977	rs3196669	A	G	+	9.8e-10	6.22e-09	1	AG:162/AA:0/GG:0/GA:596
rs3823603	7	2650223	732	chr7:2640897-2653792	cg07797518	2	238536051	LRRFIP1	TSS200	Island	0.109	5.5e-43	8.57e-32	G	C	-	0.297 (872)	0.278 (673)	0.259 (135)	G	C	-	1.96e-10	4.68e-10	0.99117	rs3735109	A	C	-	1.38e-11	1.14e-10	1	CC:209/CA:0/GC:133/GA:416
rs3823603	7	2650223	732	chr7:2640897-2653792	cg09059589	12	13153216	HEBP1/HTR7P	5'UTR/TSS200	N_Shore	0.083	1.43e-32	2.23e-21	G	C	-	0.588 (872)	0.575 (673)	0.558 (135)	G	C	-	3.39e-08	6.8e-08	0.99117	rs3735109	A	C	-	1.54e-05	4.6e-05	1	CC:209/CA:0/GC:133/GA:416
rs3823603	7	2650223	732	chr7:2640897-2653792	cg19269956	6	30524408	GNL1/PRR3	1stExon/TSS200	Island	0.108	1.42e-42	2.22e-31	G	C	-	0.348 (872)	0.331 (673)	0.308 (135)	G	C	-	9.8e-12	2.59e-11	0.99117	rs3735109	A	C	-	5.36e-12	4.65e-11	1	CC:209/CA:0/GC:133/GA:416
rs3823603	7	2650223	732	chr7:2640897-2653792	cg23050442	10	26505156	GAD2	TSS200	Island	0.05	6.15e-20	9.58e-09	G	C	-	0.18 (872)	0.165 (673)	0.151 (135)	G	C	-	0.000103	0.000146631	0.99117	rs3735109	A	C	-	0.00381291	0.00666781	1	CC:209/CA:0/GC:133/GA:416
rs3823603	7	2650223	732	chr7:2640897-2653792	cg27583038	1	234735904			Island	0.084	3.61e-33	5.62e-22	G	C	-	0.129 (872)	0.119 (673)	0.109 (135)	G	C	-	2.27e-07	4.24e-07	0.99117	rs3735109	A	C	-	1.05e-05	3.23e-05	1	CC:209/CA:0/GC:133/GA:416
rs3830160	16	419092	733	chr16:376781-430842	cg21182694	3	139062771	MRPS22	TSS200	N_Shore	0.211	2.26e-79	3.53e-68	G	A	-	0.056 (506)	0.047 (757)	0.037 (281)	G	A	-	6.04e-14	1.88e-13	0.93334	rs7359414	C	A	-	0.00900903	0.014555	0.8	AC:32/AA:311/GC:323/GA:92
rs383133	19	44467096	734	chr19:44464317-44490042	cg00548633	19	46094335	GPR4	Body	Island	0.073	2.72e-26	4.24e-15	T	G	-	0.34 (985)	0.294 (484)	0.261 (68)	T	G	-	0.00127	0.00160618	1	rs454376	G	A	-	8.43e-05	0.000211357	0.9	GG:10/GA:147/TG:503/TA:98
rs383133	19	44467096	734	chr19:44464317-44490042	cg02827075	19	46094683	GPR4	Body	Island	0.043	5.78e-16	9e-05	T	G	-	0.743 (986)	0.717 (486)	0.706 (68)	T	G	-	0.0471	0.0515916	1	rs454376	G	A	-	0.273964	0.320792	0.9	GG:10/GA:147/TG:503/TA:98
rs3844440	19	48092907	735	chr19:48092907-48092907	cg07869667	8	145133475	EXOSC4	TSS200	Island	0.043	4.61e-16	7.19e-05	G	A	+	0.038 (998)	0.041 (481)	0.044 (67)	G	A	+	0.27	0.281586	1	rs3844440	G	A	+	0.37932	0.427749	1	AA:151/AG:0/GA:0/GG:607
rs3844452	19	54708646	736	chr19:54701934-54722275	cg18405268	19	34710367	LSM14A	Body		0.062	7.95e-23	1.24e-11	A	G	+	0.929 (745)	0.939 (675)	0.948 (123)	A	G	-	0.287	0.298573	0.99004	rs17273267	A	G	+	0.630427	0.672971	1	AG:0/AA:534/GG:224/GA:0
rs3847804	12	94566298	737	chr12:94558222-94586713	cg16914277	6	32978053	HLA-DOA	TSS1500	S_Shelf	0.061	1.83e-22	2.85e-11	T	C	-	0.979 (994)	0.975 (495)	0.973 (56)	T	C	-	0.328	0.340171	1	rs4761466	C	A	+	0.251939	0.296199	1	CC:51/CA:88/TC:619/TA:0
rs3849048	5	123078489	738	chr5:123017888-123137755	cg24209738	6	16303169	ATXN1	3'UTR		0.055	3.12e-20	4.87e-09	G	T	+	0.975 (951)	0.977 (501)	0.98 (91)	G	T	+	0.175	0.185041	0.9702	rs4836040	G	A	+	0.189836	0.231475	0.98	GA:7/GG:595/TA:154/TG:2
rs3858688	12	103044853	739	chr12:102965825-103082728	cg09471916	16	3131034				0.04	2.38e-16	3.72e-05	G	A	-	0.892 (667)	0.888 (787)	0.883 (237)	G	A	-	4.72e-07	8.56e-07	0.98662	rs7305140	G	A	-	0.0234043	0.0345349	0.99	AG:1/AA:254/GG:383/GA:120
rs3867196	19	21015133	740	chr19:20922121-21156633	cg06520134	20	45146311			S_Shelf	0.128	1.45e-46	2.25e-35	G	T	-	0.911 (497)	0.897 (765)	0.871 (276)	G	T	-	2.18e-20	1.06e-19	0.67564	rs7249876	G	A	-	2.49e-12	2.33e-11	0.86	GA:25/GG:410/TA:296/TG:27
rs3867196	19	21015133	740	chr19:20922121-21156633	cg07025583	5	157078881	SOX30	1stExon	Island	0.116	6.29e-42	9.8e-31	G	T	-	0.188 (497)	0.168 (765)	0.143 (276)	G	T	-	1.82e-06	3.09e-06	0.67564	rs7249876	G	A	-	6.57e-07	2.62e-06	0.86	GA:25/GG:410/TA:296/TG:27
rs3867196	19	21015133	740	chr19:20922121-21156633	cg07484354	5	157078822	SOX30	1stExon	Island	0.039	8.89e-15	0.00138535	G	T	-	0.075 (497)	0.068 (765)	0.054 (276)	G	T	-	0.00134	0.00169088	0.67564	rs7249876	G	A	-	0.0307096	0.0441974	0.86	GA:25/GG:410/TA:296/TG:27
rs3867196	19	21015133	740	chr19:20922121-21156633	cg10443980	16	25586856				0.207	1.32e-77	2.06e-66	G	T	-	0.57 (497)	0.517 (765)	0.464 (276)	G	T	-	1.19e-27	8.35e-27	0.67564	rs7249876	G	A	-	1.83e-15	2.27e-14	0.86	GA:25/GG:410/TA:296/TG:27
rs3867196	19	21015133	740	chr19:20922121-21156633	cg18053973	4	174703955				0.047	2.4e-17	3.74e-06	G	T	-	0.502 (497)	0.47 (765)	0.434 (276)	G	T	-	2.55e-06	4.27e-06	0.67564	rs7249876	G	A	-	0.000368332	0.000809214	0.86	GA:25/GG:410/TA:296/TG:27
rs387642	6	29645634	361	chr6:29606145-29730185	cg00624589	16	1094742			N_Shelf	0.097	2.35e-35	3.66e-24	C	T	+	0.956 (903)	0.976 (561)	0.984 (82)	C	T	+	5.17e-09	1.1e-08	1.00018	rs2747430	G	A	+	5.7e-07	2.29e-06	1	CA:56/CG:550/TA:152/TG:0
rs387642	6	29645634	361	chr6:29606145-29730185	cg00676394	16	1093274				0.127	2.51e-46	3.91e-35	C	T	+	0.805 (903)	0.838 (561)	0.866 (82)
rs387642	6	29645634	361	chr6:29606145-29730185	cg00943909	20	57427942	GNAS/GNAS	3'UTR/TSS200	Island	0.06	7.06e-22	1.1e-10	C	T	+	0.478 (903)	0.5 (561)	0.518 (82)	C	T	+	5.11e-06	8.3e-06	1.00018	rs2747430	G	A	+	8.67e-05	0.000217062	1	CA:56/CG:550/TA:152/TG:0
rs387642	6	29645634	361	chr6:29606145-29730185	cg01255021	16	1094653			N_Shelf	0.328	3.17e-132	4.94e-121	C	T	+	0.722 (903)	0.793 (561)	0.85 (82)	C	T	+	1.26e-26	8.39e-26	1.00018	rs2747430	G	A	+	4.66e-15	5.55e-14	1	CA:56/CG:550/TA:152/TG:0
rs387642	6	29645634	361	chr6:29606145-29730185	cg02753903	19	38943525	RYR1	Body	Island	0.385	6.57e-161	1.02e-149	C	T	+	0.689 (903)	0.789 (561)	0.865 (82)	C	T	+	1.81e-41	2.59e-40	1.00018	rs2747430	G	A	+	2.67e-25	7.04e-24	1	CA:56/CG:550/TA:152/TG:0
rs387642	6	29645634	361	chr6:29606145-29730185	cg03908391	20	57427170	GNAS/GNAS/GNASAS	3'UTR/TSS1500/TSS1500	N_Shore	0.053	1.5e-19	2.34e-08	C	T	+	0.618 (903)	0.641 (561)	0.651 (82)	C	T	+	9.35e-07	1.64e-06	1.00018	rs2747430	G	A	+	1.08e-05	3.31e-05	1	CA:56/CG:550/TA:152/TG:0
rs387642	6	29645634	361	chr6:29606145-29730185	cg04257105	20	57427713	GNAS/GNAS	3'UTR/TSS1500	Island	0.06	4.84e-22	7.55e-11	C	T	+	0.438 (903)	0.46 (561)	0.477 (82)	C	T	+	2.27e-05	3.42e-05	1.00018	rs2747430	G	A	+	0.000703448	0.00145541	1	CA:56/CG:550/TA:152/TG:0
rs387642	6	29645634	361	chr6:29606145-29730185	cg10302550	20	57427821	GNAS/GNAS	3'UTR/TSS1500	Island	0.072	2.45e-26	3.81e-15	C	T	+	0.442 (903)	0.468 (561)	0.495 (82)	C	T	+	6.6e-07	1.18e-06	1.00018	rs2747430	G	A	+	6.65e-07	2.64e-06	1	CA:56/CG:550/TA:152/TG:0
rs387642	6	29645634	361	chr6:29606145-29730185	cg17414107	20	57427830	GNAS/GNAS	3'UTR/TSS1500	Island	0.067	2.23e-24	3.47e-13	C	T	+	0.567 (903)	0.602 (561)	0.63 (82)	C	T	+	3.56e-06	5.86e-06	1.00018	rs2747430	G	A	+	5.57e-06	1.84e-05	1	CA:56/CG:550/TA:152/TG:0
rs387642	6	29645634	361	chr6:29606145-29730185	cg22290117	20	57427173	GNAS/GNAS/GNASAS	3'UTR/TSS1500/TSS1500	N_Shore	0.035	2.66e-13	0.041512	C	T	+	0.671 (903)	0.685 (561)	0.691 (82)	C	T	+	3.21e-07	5.9e-07	1.00018	rs2747430	G	A	+	2.31e-09	1.42e-08	1	CA:56/CG:550/TA:152/TG:0
rs387642	6	29645634	361	chr6:29606145-29730185	cg22379212	19	38944048	RYR1	Body	S_Shore	0.111	1.69e-40	2.63e-29	C	T	+	0.908 (903)	0.932 (561)	0.941 (82)	C	T	+	5.41e-14	1.69e-13	1.00018	rs2747430	G	A	+	1.3e-09	8.14e-09	1	CA:56/CG:550/TA:152/TG:0
rs387642	6	29645634	361	chr6:29606145-29730185	cg24377285	19	38943724	RYR1	Body	Island	0.373	1.14e-154	1.78e-143	C	T	+	0.451 (903)	0.56 (561)	0.67 (82)	C	T	+	1.99e-34	1.97e-33	1.00018	rs2747430	G	A	+	1.38e-20	2.53e-19	1	CA:56/CG:550/TA:152/TG:0
rs387642	6	29645634	361	chr6:29606145-29730185	cg27304369	20	57427483	GNAS/GNAS	3'UTR/TSS1500	N_Shore	0.04	3.2e-15	0.000499297	C	T	+	0.433 (903)	0.457 (561)	0.474 (82)	C	T	+	1.7e-05	2.59e-05	1.00018	rs2747430	G	A	+	0.000150849	0.000357112	1	CA:56/CG:550/TA:152/TG:0
rs3879803	4	119416439	741	chr4:119407189-119499487	cg24350395	1	243288625	CEP170	3'UTR		0.08	6.29e-29	9.8e-18	G	A	-	0.929 (687)	0.915 (672)	0.899 (184)
rs3895392	13	114752802	742	chr13:114740054-114826746	cg05744487	11	18720220	TMEM86A	TSS200	N_Shore	0.072	3.99e-26	6.22e-15	T	C	+	0.055 (624)	0.061 (726)	0.064 (195)	T	C	+	4.04e-09	8.65e-09	0.43998	rs9796292	A	G	+	0.00956443	0.0152961	0.96	CA:52/CG:1/TA:2/TG:61
rs3924486	1	25892880	743	chr1:25885528-25900215	cg24623068	5	154317667	GEMIN5	1stExon	Island	0.264	5.36e-102	8.36e-91	T	G	-	0.05 (387)	0.045 (774)	0.036 (382)	T	G	-	2.88e-13	8.56e-13	1	rs4075184	G	A	-	9.09e-08	4.23e-07	1	GA:367/GG:19/TA:0/TG:372
rs3925031	7	56565915	20	chr7:56442654-56679183	cg18071532	12	48357234	TMEM106C	TSS200	Island	0.688	0	0	G	T	+	0.044 (805)	0.095 (625)	0.116 (110)	G	T	+	4.52e-58	1.11e-56	0.98082	rs6952081	A	C	+	1.24e-14	1.42e-13	0.98	GA:552/GC:3/TA:2/TC:201
rs3933772	18	77508181	744	chr18:77441822-77538261	cg22691505	7	6312217	CYTH3	5'UTR	Island	0.159	2.07e-58	3.23e-47	C	T	+	0.059 (422)	0.067 (766)	0.075 (355)	C	T	+	1.36e-18	5.97e-18	1	rs643782	A	G	+	0.000795696	0.00162692	0.84	CA:320/CG:88/TA:24/TG:326
rs3935000	10	133658347	745	chr10:133658347-133670718	cg08443345	3	52232454	ALAS1	5'UTR	Island	0.151	1.03e-51	1.6e-40	G	A	-	0.08 (1154)	0.058 (266)	0.04 (22)							rs4897796	G	A	-	0.0176155	0.0266293	0.74	AA:50/AG:10/GA:216/GG:482
rs3935095	2	242927035	746	chr2:242925104-242930748	cg23187101	19	1812290	ATP8B3	TSS200	Island	0.074	7.75e-27	1.21e-15	C	T	-	0.03 (1382)	0.021 (141)	0.019 (12)							rs7587805	A	C	-	4.91e-06	1.64e-05	0.95	CA:370/CC:347/TA:1/TC:40
rs3941951	7	38186423	747	chr7:38183023-38270723	cg08066417	16	66413098	CDH5	5'UTR		0.044	1.5e-16	2.34e-05	C	T	+	0.772 (509)	0.781 (775)	0.792 (262)	C	T	+	2.02e-08	4.12e-08	0.92675	rs7801794	G	A	+	0.725616	0.761044	0.92	CA:7/CG:429/TA:162/TG:160
rs397425	5	28921260	748	chr5:28772887-29021548	cg04732357	2	96658324			Island	0.562	1.85e-256	2.88e-245	G	A	-	0.196 (433)	0.166 (730)	0.108 (295)	G	A	-	3.74e-48	6.53e-47	1	rs397425	G	A	-	8.7e-29	2.91e-27	1	AA:330/AG:0/GA:0/GG:428
rs3986589	15	101623598	749	chr15:101618905-101637021	cg24272254	7	985630	ADAP1	Body	Island	0.048	1.53e-17	2.39e-06	C	T	+	0.908 (1039)	0.915 (424)	0.917 (48)	C	T	+	1.36e-07	2.6e-07	1	rs7175898	A	G	+	0.0207593	0.0308728	1	CG:0/CA:640/TG:118/TA:0
rs3999564	10	121736699	750	chr10:121714553-121754474	cg08822578	13	21559615	LATS2	Body	N_Shelf	0.338	6.38e-136	9.94e-125	G	A	-	0.841 (948)	0.77 (514)	0.715 (75)
rs400037	16	336396	751	chr16:334890-375900	cg08152499	16	85833169	COX4I1/COX4NB	TSS200/TSS200	Island	0.038	1.2e-14	0.00187494	G	A	-	0.016 (996)	0.015 (490)	0.014 (90)	G	A	-	0.000367	0.000491581	1	rs419949	G	A	-	0.0201121	0.0299871	0.92	AA:129/AG:10/GA:8/GG:611
rs4021712	17	21519100	752	chr17:21516659-21519100	cg07654559	2	74710618	TTC31	Body	S_Shore	0.089	2.49e-32	3.88e-21	G	A	+	0.025 (481)	0.028 (755)	0.031 (303)							rs740645	A	G	-	0.247635	0.291729	0.17	AA:126/AG:307/GA:142/GG:183
rs4022330	19	54781843	753	chr19:54766438-54790180	cg02477834	19	475575	ODF3L2	TSS1500		0.12	9.7e-44	1.51e-32	T	C	-	0.844 (559)	0.827 (702)	0.81 (284)	T	C	-	3.38e-20	1.63e-19	0.47822	rs8100863	A	C	-	0.000139214	0.000332737	0.92	CC:282/CA:12/TC:74/TA:390
rs404822	19	22215967	754	chr19:22126138-22369043	cg01411912	1	153517265	S100A4	Body		0.043	6.56e-15	0.00102214	C	A	-	0.763 (750)	0.742 (594)	0.727 (76)	C	A	-	0.000284	0.000386581	0.99352	rs7255049	G	A	-	0.00418353	0.00725033	1	AA:185/AG:0/CA:5/CG:568
rs404822	19	22215967	754	chr19:22126138-22369043	cg23048494	1	153517384	S100A4	5'UTR		0.069	2.64e-23	4.11e-12	C	A	-	0.655 (750)	0.631 (594)	0.607 (76)	C	A	-	1.53e-08	3.14e-08	0.99352	rs7255049	G	A	-	4.34e-05	0.000115822	1	AA:185/AG:0/CA:5/CG:568
rs4073382	5	178265992	755	chr5:178228031-178270810	cg00369151	10	23002323	PIP4K2A	Body	Island	0.445	1.77e-181	2.76e-170	G	T	+	0.031 (910)	0.055 (474)	0.054 (62)	G	T	+	1.56e-17	6.4e-17	0.78774
rs4073382	5	178265992	755	chr5:178228031-178270810	cg24007312	3	52312811	WDR82	TSS200	Island	0.623	1.95e-299	3.04e-288	G	T	+	0.053 (910)	0.136 (474)	0.145 (62)	G	T	+	3.91e-18	1.68e-17	0.78774
rs4073382	5	178265992	755	chr5:178228031-178270810	cg26606184	1	207495047	CD55/CD55	1stExon/5'UTR	Island	0.196	1.05e-68	1.64e-57	G	T	+	0.019 (910)	0.023 (474)	0.022 (62)	G	T	+	0.107	0.114951	0.78774
rs4074995	5	176797343	756	chr5:176755841-176815880	cg26793648	16	67313014	PLEKHG4/PLEKHG4/PLEKHG4	5'UTR/TSS1500/TSS200	Island	0.041	9.84e-15	0.00153303	G	A	+	0.192 (758)	0.2 (621)	0.205 (105)	G	A	+	0.0892	0.0962602	0.9627	rs4131289	G	A	+	0.0607462	0.0824481	0.78	AA:184/AG:31/GA:66/GG:477
rs4075116	1	1003629	757	chr1:997769-1021695	cg05880817	15	49913015	C15orf33/C15orf33/DTWD1	1stExon/5'UTR/TSS1500	Island	0.06	6.99e-22	1.09e-10	T	C	+	0.027 (795)	0.029 (636)	0.031 (111)							rs9651273	G	A	+	0.00137295	0.0026692	0.41	CA:116/CG:84/TA:97/TG:461
rs4081847	5	574072	197	chr5:532632-646418	cg08313168	12	7315531				0.098	1.42e-35	2.22e-24	G	A	+	0.232 (1033)	0.253 (466)	0.291 (41)	G	A	+	1.43e-13	4.36e-13	0.98292	rs4957048	G	A	+	1.82e-07	8e-07	1	AA:144/AG:0/GA:16/GG:598
rs4081847	5	574072	197	chr5:532632-646418	cg11887960	12	57824829			S_Shore	0.362	1.54e-148	2.39e-137	G	A	+	0.02 (1033)	0.027 (466)	0.039 (41)	G	A	+	3.12e-76	1.19e-74	0.98292	rs4957048	G	A	+	3.44e-18	5.16e-17	1	AA:144/AG:0/GA:16/GG:598
rs4081847	5	574072	197	chr5:532632-646418	cg16170495	6	30042626	RNF39	Body	N_Shore	0.066	6.31e-24	9.84e-13	G	A	+	0.332 (1033)	0.371 (466)	0.358 (41)	G	A	+	0.015	0.0170774	0.98292	rs4957048	G	A	+	0.76107	0.792497	1	AA:144/AG:0/GA:16/GG:598
rs4081847	5	574072	197	chr5:532632-646418	cg25482853	8	67687455	SGK3	TSS200	Island	0.564	3.5e-272	5.45e-261	G	A	+	0.021 (1033)	0.032 (466)	0.05 (41)	G	A	+	2.87e-53	5.8e-52	0.98292	rs4957048	G	A	+	5.12e-21	1.01e-19	1	AA:144/AG:0/GA:16/GG:598
rs4086824	18	14715283	758	chr18:14673378-14738643	cg05116255	10	37413782	ANKRD30A	TSS1500	N_Shore	0.275	3.79e-107	5.9e-96	T	C	+	0.844 (832)	0.869 (599)	0.897 (113)							rs9303833	C	A	+	2.36e-18	3.6e-17	0.88	CC:12/CA:188/TC:376/TA:182
rs4100646	16	1850446	759	chr16:1828839-1909083	cg08536835	19	45496296	CLPTM1	3'UTR		0.08	8.76e-29	1.37e-17	G	A	-	0.985 (915)	0.984 (523)	0.982 (100)	G	A	-	3.29e-05	4.89e-05	0.83455	rs2429186	G	A	-	0.000285675	0.000639736	0.68	AG:64/AA:120/GG:536/GA:38
rs4128584	12	131760393	760	chr12:131745178-131775076	cg04997435	5	153588790	GALNT10	Body		0.133	1.69e-45	2.64e-34	G	T	+	0.962 (730)	0.967 (545)	0.974 (173)	G	T	+	8.11e-38	9.71e-37	0.88481	rs6486644	A	G	+	7.57e-09	4.24e-08	0.94	GA:378/GG:128/TA:7/TG:245
rs413114	19	23007638	761	chr19:22819471-23077101	cg04932878	1	72500866	NEGR1	Body		0.295	2.13e-108	3.32e-97	A	G	+	0.564 (637)	0.603 (647)	0.633 (159)	A	G	+	2.11e-28	1.57e-27	0.98988	rs426862	A	G	+	1.31e-16	1.73e-15	1	AG:0/AA:524/GG:234/GA:0
rs4131820	8	39212455	762	chr8:39139198-39231634	cg08232855	5	65976586	MAST4	Body		0.208	1.04e-73	1.62e-62	C	T	+	0.798 (369)	0.854 (753)	0.871 (336)	C	T	+	9.65e-15	3.19e-14	0.96153	rs6474131	C	A	+	3.8e-21	7.78e-20	0.99	CA:13/CC:357/TA:387/TC:1
rs4131820	8	39212455	762	chr8:39139198-39231634	cg08232967	14	32676804			S_Shelf	0.115	1.89e-39	2.94e-28	C	T	+	0.897 (368)	0.92 (753)	0.928 (336)
rs4133168	18	22812508	763	chr18:22804244-22863726	cg14837598	8	21916635	EPB49/EPB49	5'UTR/TSS200	S_Shelf	0.038	1.56e-14	0.00243446	C	T	-	0.782 (708)	0.77 (672)	0.749 (166)
rs4150792	13	114288971	764	chr13:114205719-114302622	cg00026974	17	42298151	UBTF/UBTF	1stExon/5'UTR	Island	0.125	7.51e-45	1.17e-33	C	T	+	0.036 (607)	0.04 (714)	0.047 (202)	C	T	+	8.18e-22	4.3e-21	0.94453	rs4150734	A	G	+	6.33e-07	2.53e-06	0.94	CG:9/CA:494/TG:223/TA:32
rs417093	19	11939808	333	chr19:11871101-11966426	cg22987448	19	8591364	MYO1F	Body	Island	0.047	1.76e-17	2.74e-06	T	A	+	0.913 (588)	0.937 (732)	0.954 (222)	T	A	+	1.1e-10	2.69e-10	0.99547	rs282748	G	A	+	7.84e-08	3.7e-07	0.93	AA:274/AG:11/TA:14/TG:459
rs4234236	3	33019416	765	chr3:33015912-33020790	cg16660899	1	167095593	DUSP27	Body		0.055	3.07e-20	4.79e-09	T	C	-	0.957 (1101)	0.951 (408)	0.939 (34)	T	C	-	1.13e-08	2.35e-08	0.95405	rs9854470	G	A	-	0.295862	0.343199	0.98	CG:63/CA:64/TG:1/TA:630
rs4238250	13	107234070	766	chr13:107193584-107247239	cg15026696	1	15736072	EFHD2	TSS1500	Island	0.039	1.26e-14	0.00196427	C	T	-	0.03 (743)	0.029 (634)	0.028 (166)	C	T	-	4.99e-16	1.83e-15	0.99386	rs9514549	G	A	-	0.000164924	0.000386355	0.9	CA:15/CG:493/TA:215/TG:35
rs4240518	10	134987146	767	chr10:134985657-135021144	cg03063185	6	86303159	SNX14	Body	Island	0.237	2.32e-90	3.61e-79	G	A	-	0.059 (533)	0.05 (757)	0.039 (255)	G	A	-	6.02e-23	3.32e-22	0.40345	rs9418943	G	A	-	0.077636	0.103515	0.79	AA:43/AG:5/GA:13/GG:55
rs4243328	18	68886253	768	chr18:68853798-69008631	cg04330631	6	42018203	TAF8	TSS200	Island	0.089	6.07e-32	9.46e-21	A	G	-	0.063 (558)	0.058 (746)	0.051 (220)	A	G	-	9.17e-11	2.25e-10	0.98734	rs9319814	G	A	-	4.62e-09	2.68e-08	0.98	AA:62/AG:400/GA:294/GG:2
rs4243654	14	77685535	769	chr14:77662874-77686643	cg07769176	16	88878414	APRT	TSS200	Island	0.056	2.12e-20	3.31e-09	C	T	+	0.028 (1150)	0.03 (364)	0.034 (25)	C	T	+	0.0102	0.0117241	0.96329	rs4899644	G	A	+	0.675156	0.713713	0.97	CA:39/CG:633/TA:84/TG:2
rs4246740	5	1186086	770	chr5:1178293-1193023	cg23367358	2	106043523	FHL2	5'UTR		0.04	4.59e-15	0.000715541	C	T	-	0.152 (494)	0.143 (744)	0.132 (301)	C	T	-	0.00831	0.0096442	0.97168	rs4975596	G	A	-	0.282003	0.32954	1	CG:206/CA:231/TG:0/TA:321
rs4246740	5	1186086	770	chr5:1178293-1193023	cg23370170	4	12634832				0.116	4.76e-42	7.42e-31	C	T	-	0.128 (494)	0.114 (744)	0.093 (301)	C	T	-	1.46e-18	6.39e-18	0.97168	rs4975596	G	A	-	0.0267725	0.0390807	1	CG:206/CA:231/TG:0/TA:321
rs4253331	4	187179135	771	chr4:187141704-187193858	cg18426557	9	116346602	RGS3/RGS3	5'UTR/Body	Island	0.035	1.94e-13	0.0302367	T	C	-	0.987 (1311)	0.984 (220)	0.9 (10)	T	C	-	0.817	0.824374	1	rs925453	G	A	-	0.954981	0.961056	1	CG:0/CA:61/TG:524/TA:173
rs4258462	12	108133688	772	chr12:108072102-108168585	cg00711496	19	50191497	C19orf76/PRMT1	TSS1500/Body	Island	0.039	1.47e-14	0.00229367	G	A	-	0.91 (561)	0.894 (707)	0.878 (258)	G	A	-	3.75e-08	7.47e-08	0.99917	rs3803120	A	G	-	0.000195608	0.000452003	0.96	AG:297/AA:7/GG:8/GA:446
rs4258462	12	108133688	772	chr12:108072102-108168585	cg19309676	19	50191439	C19orf76/PRMT1	TSS1500/Body	Island	0.037	1.06e-13	0.0165127	G	A	-	0.692 (561)	0.681 (707)	0.669 (258)	G	A	-	4.26e-06	6.95e-06	0.99917	rs3803120	A	G	-	0.00023791	0.000539718	0.96	AG:297/AA:7/GG:8/GA:446
rs4268468	11	89886284	773	chr11:89830371-89912652	cg03701266	5	10649678	ANKRD33B	Body	Island	0.105	5.38e-38	8.38e-27	G	A	+	0.881 (1079)	0.897 (433)	0.905 (31)	G	A	+	2.21e-11	5.68e-11	0.96869	rs7130248	C	A	+	0.825022	0.846426	0.98	AA:139/AC:1/GA:136/GC:482
rs4276857	1	3544346	730	chr1:3532628-3561945	cg10434075	17	55038112	COIL	Body	Island	0.036	2.32e-13	0.0362347	T	C	+	0.034 (783)	0.037 (616)	0.039 (117)	T	C	+	1e-12	2.87e-12	1	rs4648538	G	A	+	0.0913118	0.11964	1	CG:0/CA:221/TG:537/TA:0
rs4288925	14	105585347	642	chr14:105544941-105611775	cg09165129	7	137524369	DGKI	Body		0.046	4.39e-17	6.84e-06	A	G	-	0.972 (1226)	0.966 (281)	0.964 (20)	A	G	-	0.501	0.511991	0.87698	rs4399485	A	G	-	0.996674	0.996674	1	AA:558/AG:126/GA:0/GG:74
rs4300610	15	22588019	774	chr15:22583436-22588209	cg20787903	22	30278994	MTMR3	TSS200	Island	0.046	6.39e-16	9.96e-05	A	G	+	0.054 (1253)	0.064 (182)	0.07 (5)
rs4311315	4	10123191	775	chr4:10055354-10190434	cg06175025	14	78082992	SPTLC2	5'UTR	Island	0.096	1.73e-38	2.69e-27	C	T	+	0.027 (844)	0.03 (698)	0.033 (177)	C	T	+	3.21e-06	5.31e-06	0.9535	rs4697922	G	A	+	1.73e-07	7.66e-07	0.94	CG:512/CA:9/TG:26/TA:211
rs4315935	5	169534259	776	chr5:169510630-169534259	cg17169931	15	41913347			Island	0.058	6.2e-21	9.66e-10	G	A	+	0.052 (506)	0.057 (719)	0.063 (297)	G	A	+	0.000801	0.00103329	0.99565	rs7704953	G	A	+	0.00277669	0.00505909	0.99	AG:42/AA:315/GG:400/GA:1
rs4318271	17	1104720	777	chr17:1103442-1122461	cg17008375	7	101754831	CUX1	Body		0.502	4.34e-216	6.76e-205	C	T	-	0.91 (1005)	0.86 (417)	0.822 (34)	C	T	-	5.25e-45	8.39e-44	1	rs8081687	G	A	-	2.66e-06	9.31e-06	0.75	CG:448/CA:185/TG:19/TA:106
rs432839	19	20988924	778	chr19:20925256-21165167	cg10264188	11	64060409	KCNK4	5'UTR	S_Shore	0.033	1.88e-13	0.0292306	G	T	-	0.45 (1381)	0.425 (284)	0.431 (9)	G	T	-	6.18e-05	8.99e-05	0.84811	rs393723	G	A	-	0.0333152	0.0475541	1	GA:0/GG:673/TA:85/TG:0
rs4342964	10	48318619	779	chr10:48303741-48329330	cg10293359	10	47095993				0.038	2.19e-14	0.00341172	C	T	-	0.92 (953)	0.907 (521)	0.9 (64)	C	T	-	0.545	0.556278	1	rs925587	A	G	+	0.256042	0.300617	0.95	CG:290/CA:304/TG:161/TA:3
rs4342964	10	48318619	779	chr10:48303741-48329330	cg22889322	10	51468217	AGAP7	Body	S_Shelf	0.043	6.9e-16	0.000107518	C	T	+	0.695 (953)	0.71 (521)	0.727 (64)	C	T	+	0.0117	0.0133931	1	rs925587	A	G	+	0.0315845	0.0453441	0.95	CG:290/CA:304/TG:161/TA:3
rs4350094	8	143378869	780	chr8:143363229-143404118	cg24814293	11	59318534				0.045	7.37e-17	1.15e-05	C	T	-	0.047 (461)	0.044 (746)	0.042 (339)	C	T	-	0.0102	0.0117241	1	rs4350094	G	A	-	3.45e-05	9.5e-05	1	CG:422/CA:0/TG:0/TA:336
rs435368	19	11884524	333	chr19:11870561-11966426	cg24078905	19	49655323	HRC	Body	Island	0.037	5.82e-14	0.0090774	C	T	+	0.517 (502)	0.529 (741)	0.539 (289)	C	T	+	0.0424	0.046718	0.99621	rs670240	A	C	+	0.0644352	0.0871153	1	CC:0/CA:464/TC:294/TA:0
rs435688	6	167382819	781	chr6:167359847-167505764	cg00931577	5	132299661	AFF4	TSS1500	Island	0.045	1.35e-16	2.1e-05	C	T	+	0.039 (1231)	0.042 (269)	0.052 (13)	C	T	+	1.14e-06	1.97e-06	0.99113	rs7757618	G	A	-	0.0670041	0.0903077	0.96	CA:38/CG:629/TA:88/TG:3
rs4370554	8	2483787	782	chr8:2474928-2498982	cg13424022	19	12992415	DNASE2	TSS200	Island	0.1	2.57e-36	4.01e-25	G	A	+	0.017 (719)	0.019 (663)	0.02 (161)	G	A	+	0.000187	0.000259387	0.98247	rs7843177	G	A	+	0.0128169	0.0199475	0.91	AG:14/AA:233/GG:487/GA:24
rs437159	5	2576577	783	chr5:2568763-2576577	cg01010870	1	21059268	SH2D5	TSS200	Island	0.039	6.28e-14	0.009789	G	T	+	0.052 (930)	0.059 (454)	0.065 (59)	G	T	+	0.39	0.401738	0.99941	rs404016	A	G	+	0.131979	0.165808	1	GG:0/GA:608/TG:150/TA:0
rs4374175	16	2716633	784	chr16:2705406-2737071	cg19646227	1	238081674	LOC100130331	Body		0.435	1.28e-188	1.99e-177	C	G	-	0.873 (648)	0.844 (693)	0.79 (203)
rs4377880	7	102473163	785	chr7:102442729-102519031	cg07019075	7	44078913	FLJ35390/RASA4P	TSS200/Body	N_Shore	0.157	1.02e-57	1.6e-46	A	G	+	0.068 (1219)	0.106 (303)	0.126 (21)	A	G	+	2.66e-20	1.29e-19	0.94614	rs7809047	A	C	+	9.01e-18	1.33e-16	0.97	AC:3/AA:660/GC:93/GA:2
rs4377880	7	102473163	785	chr7:102442729-102519031	cg14743534	7	44079036	FLJ35390/RASA4P	TSS200/Body	Island	0.242	1.43e-92	2.23e-81	A	G	+	0.138 (1219)	0.257 (303)	0.318 (21)	A	G	+	2.78e-26	1.82e-25	0.94614	rs7809047	A	C	+	1.04e-19	1.76e-18	0.97	AC:3/AA:660/GC:93/GA:2
rs4418368	8	1598378	786	chr8:1592409-1612581	cg25575688	20	305917	SOX12	TSS1500	Island	0.281	8.45e-102	1.32e-90	G	A	-	0.079 (622)	0.059 (641)	0.043 (169)	G	A	-	1.35e-33	1.31e-32	0.99575	rs878016	A	C	-	1.1e-18	1.76e-17	1	AC:171/AA:61/GC:0/GA:526
rs4420529	16	1931056	787	chr16:1856440-1978459	cg09859794	8	144911744	PUF60	TSS1500	Island	0.04	8.96e-15	0.00139573	C	T	-	0.017 (690)	0.016 (655)	0.015 (156)	C	T	+	0.0539	0.0588862	0.84109	rs740466	A	G	-	0.00795747	0.0130746	0.97	CG:26/CA:453/TG:274/TA:5
rs4421208	6	140079639	788	chr6:140003654-140128723	cg20933515	2	77961984				0.101	1.4e-36	2.18e-25	T	C	-	0.972 (607)	0.97 (719)	0.967 (209)	T	C	-	7.4e-16	2.65e-15	0.9853	rs9403105	G	A	-	0.00202096	0.0038016	0.9	CA:258/CG:12/TA:157/TG:331
rs4432728	4	174510836	789	chr4:174507822-174562083	cg07757959	15	79165367	MORF4L1	1stExon	Island	0.039	1.11e-14	0.00172637	T	C	+	0.066 (471)	0.068 (757)	0.072 (306)	T	C	+	0.00936	0.0107955	0.98423	rs7681766	A	G	+	0.813313	0.83688	0.98	CA:25/CG:333/TA:398/TG:2
rs444905	19	21015036	778	chr19:20939727-21165167	cg03635442	8	49427283			Island	0.267	2.97e-102	4.63e-91	C	T	-	0.251 (1258)	0.051 (260)	0.018 (9)	C	T	-	1.28e-17	5.29e-17	0.57265	rs393723	G	A	-	1.46e-21	3.14e-20	0.93	CA:5/CG:668/TA:80/TG:5
rs444905	19	21015036	778	chr19:20939727-21165167	cg22475358	15	23455599			Island	0.062	2.33e-22	3.64e-11	C	T	-	0.626 (1258)	0.58 (260)	0.578 (9)	C	T	-	9.66e-05	0.000137754	0.57265	rs393723	G	A	-	0.00283711	0.00514762	0.93	CA:5/CG:668/TA:80/TG:5
rs4457535	1	178497186	790	chr1:178467555-178626867	cg05059571	16	84539110	KIAA1609	TSS1500	Island	0.465	2.97e-206	4.63e-195	A	G	-	0.877 (572)	0.828 (742)	0.791 (231)	A	G	-	5.38e-108	4.75e-106	0.99648	rs4651000	A	G	-	6.6e-26	1.85e-24	0.97	AA:472/AG:5/GA:8/GG:273
rs448482	21	37927051	791	chr21:37894805-37985104	cg22089736	6	36359367	PXT1	3'UTR	S_Shelf	0.087	1.06e-29	1.66e-18	T	C	-	0.989 (1068)	0.987 (357)	0.984 (25)	T	C	-	0.165	0.174798	0.99914	rs448849	A	G	-	0.0107706	0.0169992	1	CG:109/CA:0/TG:0/TA:649
rs4491586	17	78407991	792	chr17:78407867-78415668	cg14242460	6	5261506	LYRM4	TSS1500	Island	0.072	2.6e-29	4.05e-18	T	C	-	0.024 (974)	0.022 (640)	0.02 (120)	T	C	-	2.39e-21	1.24e-20	1	rs4491586	A	G	-	3.63e-06	1.25e-05	1	CG:219/CA:0/TG:0/TA:539
rs4495442	8	144333836	793	chr8:144309595-144386442	cg14399884	11	67189121	ATPGD1	Body	S_Shore	0.079	3.31e-28	5.16e-17	C	T	+	0.477 (825)	0.503 (593)	0.528 (103)	C	T	+	4.07e-05	6e-05	0.97864	rs6987719	G	A	+	5.84e-06	1.91e-05	0.85	CG:561/CA:13/TG:75/TA:109
rs4495442	8	144333836	793	chr8:144309595-144386442	cg23668631	17	3796936	CAMKK1	TSS1500	S_Shore	0.061	4.12e-22	6.43e-11	C	T	+	0.308 (825)	0.32 (593)	0.332 (103)	C	T	+	0.000428	0.000569196	0.97864	rs6987719	G	A	+	0.000674639	0.00139913	0.85	CG:561/CA:13/TG:75/TA:109
rs451088	1	179222840	794	chr1:179067071-179309111	cg18459342	8	81084056	TPD52	TSS1500	Island	0.092	2.53e-31	3.95e-20	C	A	-	0.303 (589)	0.287 (663)	0.266 (196)	C	A	-	4.83e-10	1.12e-09	1	rs9728480	C	A	-	0.22977	0.273274	0.94	AA:265/AC:10/CA:9/CC:474
rs4518470	6	167085055	795	chr6:167035835-167095247	cg03705042	17	34891475	MYO19/PIGW	TSS200/5'UTR	Island	0.072	6.72e-26	1.05e-14	G	A	+	0.024 (1243)	0.027 (256)	0.027 (15)	G	A	+	7.79e-10	1.77e-09	1	rs9356500	C	A	+	0.00614203	0.0102761	0.91	AC:6/AA:70/GC:659/GA:23
rs4526996	15	91418591	796	chr15:91415006-91428188	cg24878454	1	29241762	EPB41	5'UTR	Island	0.096	7.17e-35	1.12e-23	A	G	-	0.025 (1247)	0.021 (274)	0.017 (25)	A	G	-	2.32e-07	4.33e-07	0.97999	rs1981458	A	G	-	4.09e-05	0.000110506	1	AG:0/AA:672/GG:86/GA:0
rs4537324	8	6114273	797	chr8:6085086-6118663	cg07160937	16	4524620	NMRAL1/NMRAL1	1stExon/5'UTR	Island	0.066	3.01e-24	4.68e-13	A	G	-	0.016 (1076)	0.015 (421)	0.014 (48)	A	G	-	1.41e-07	2.69e-07	1	rs7826963	A	G	-	0.00177549	0.00338666	0.93	AG:111/AA:518/GG:123/GA:6
rs4541797	7	66887846	798	chr7:66864908-66901285	cg25995452	4	173403128	GALNTL6	Body		0.04	5.14e-15	0.000801475	G	T	-	0.824 (1265)	0.809 (261)	0.761 (15)	G	T	-	0.000835	0.00107302	0.87577	rs4644126	A	G	-	0.132833	0.166761	0.92	GA:641/GG:7/TA:14/TG:96
rs4548984	18	68866937	799	chr18:68840934-68960898	cg27470027	11	63684601	RCOR2	TSS1500	Island	0.053	2.31e-19	3.61e-08	A	C	+	0.158 (428)	0.167 (784)	0.176 (330)	A	C	+	3.91e-10	9.11e-10	1	rs9319814	A	G	+	5.82e-06	1.91e-05	0.93	AA:346/AG:70/CA:10/CG:332
rs4553849	2	1855567	800	chr2:1851694-1855567	cg12989128	20	42875933	GDAP1L1	5'UTR	Island	0.121	6.82e-43	1.06e-31	C	A	+	0.087 (1257)	0.109 (235)	0.129 (10)							rs7588942	A	G	+	0.00301949	0.00544446	0.99	AG:57/AA:0/CG:391/CA:310
rs455461	5	80393949	801	chr5:80365801-80406899	cg01483653	19	50015511	FCGRT	TSS200	N_Shore	0.061	2.34e-22	3.65e-11	G	T	-	0.606 (902)	0.6 (551)	0.6 (87)	G	T	-	4.03e-09	8.64e-09	1	rs460524	G	A	-	4.26e-06	1.44e-05	1	GA:0/GG:565/TA:186/TG:7
rs4556159	9	140719390	687	chr9:140607252-140723338	cg01228893	12	56122637	CD63	5'UTR	Island	0.307	1.01e-121	1.57e-110	T	G	+	0.016 (588)	0.021 (737)	0.024 (216)	T	G	+	6.74e-25	4.08e-24	0.59277	rs7852475	A	G	+	1.75e-17	2.5e-16	0.8	GG:229/GA:33/TG:42/TA:454
rs4556159	9	140719390	687	chr9:140607252-140723338	cg16879549	17	7146439	GABARAP	TSS1500	Island	0.476	1.95e-212	3.04e-201	T	G	+	0.038 (588)	0.064 (737)	0.076 (216)	T	G	+	4.95e-67	1.54e-65	0.59277	rs7852475	A	G	+	1.63e-38	8.86e-37	0.8	GG:229/GA:33/TG:42/TA:454
rs4560301	3	163712524	802	chr3:163588498-163735134	cg00984602	6	43139692	SRF	1stExon	Island	0.145	9.57e-51	1.49e-39	A	G	-	0.039 (400)	0.035 (723)	0.032 (353)	A	G	-	1.48e-14	4.82e-14	0.99821	rs7649138	G	A	-	0.0185368	0.0277573	0.96	AA:7/AG:379/GA:364/GG:8
rs4598592	10	134790182	803	chr10:134776744-134806727	cg09588271	1	62784651	KANK4	5'UTR	Island	0.189	8.44e-70	1.31e-58	T	C	-	0.048 (541)	0.036 (746)	0.027 (248)	T	C	-	3.45e-44	5.41e-43	0.86959	rs4880300	C	A	-	4.89e-34	2.13e-32	0.89	CC:19/CA:273/TC:438/TA:28
rs4598592	10	134790182	803	chr10:134776744-134806727	cg09920051	11	3876822	STIM1	TSS200	Island	0.054	7.29e-20	1.14e-08	T	C	+	0.012 (541)	0.012 (746)	0.013 (248)	T	C	+	7.48e-09	1.58e-08	0.86959	rs4880300	C	A	+	0.00136568	0.00265917	0.89	CC:19/CA:273/TC:438/TA:28
rs4607586	8	144183446	804	chr8:144118844-144201854	cg08639523	1	228645117	HIST3H2A/HIST3H2BB	3'UTR/TSS1500	N_Shore	0.153	2.52e-54	3.93e-43	C	T	-	0.049 (1229)	0.036 (252)	0.031 (14)	C	T	-	2.91e-33	2.77e-32	0.96147	rs4282549	A	G	-	1.38e-13	1.45e-12	0.89	CA:672/CG:8/TA:7/TG:71
rs4607586	8	144183446	804	chr8:144118844-144201854	cg13628577	5	122431121	PRDM6	Body	Island	0.046	1.06e-16	1.66e-05	C	T	-	0.055 (1229)	0.044 (252)	0.042 (14)	C	T	-	6.25e-31	5.35e-30	0.96147	rs4282549	A	G	-	1.54e-10	1.12e-09	0.89	CA:672/CG:8/TA:7/TG:71
rs4622449	14	104830620	805	chr14:104782996-104838761	cg01063243	13	77901176	MYCBP2	1stExon	S_Shore	0.066	1.22e-23	1.9e-12	C	T	+	0.064 (929)	0.082 (538)	0.094 (56)	C	T	+	1.51e-12	4.28e-12	0.86557	rs7152431	A	G	+	5.15e-06	1.72e-05	0.94	CA:523/CG:80/TA:6/TG:149
rs4622626	19	40933981	806	chr19:40899255-40970009	cg06044662	16	30386144	MYLPF	5'UTR	N_Shelf	0.039	1.51e-14	0.00235795	G	C	-	0.957 (411)	0.955 (781)	0.95 (340)
rs4629211	2	139278504	807	chr2:139239435-139388182	cg09301932	16	30570914	ZNF764	TSS1500	N_Shore	0.136	1.86e-48	2.9e-37	G	A	-	0.895 (1143)	0.882 (342)	0.837 (25)	G	A	-	3.83e-44	5.95e-43	0.9927	rs7574224	A	G	-	1.79e-07	7.89e-07	0.94	AA:5/AG:101/GA:647/GG:5
rs464177	9	138437774	808	chr9:138432995-138445655	cg24524451	7	140372725	ADCK2	TSS1500	N_Shore	0.074	6.4e-27	9.97e-16	A	G	+	0.027 (503)	0.031 (751)	0.033 (291)	A	G	+	1.04e-15	3.63e-15	0.97848	rs465208	A	G	+	2.86e-06	9.95e-06	0.98	AA:413/AG:27/GA:2/GG:316
rs4653081	1	33819830	809	chr1:33762240-33916616	cg02063817	7	27253521			Island	0.041	3.23e-15	0.000503099	C	A	+	0.601 (723)	0.616 (639)	0.645 (160)	C	A	+	2e-05	3.03e-05	0.99969	rs6678247	G	A	+	1.5e-06	5.58e-06	0.95	AG:7/AA:264/CG:480/CA:7
rs4656049	1	88944894	810	chr1:88899058-88963814	cg10441013	1	160039990	KCNJ10	TSS200	N_Shore	0.211	2.62e-74	4.09e-63	C	T	+	0.044 (796)	0.054 (558)	0.059 (89)	C	T	+	8.09e-23	4.43e-22	0.99774	rs6428653	G	A	+	0.000546309	0.00115924	0.98	CG:563/CA:4/TG:2/TA:189
rs4661346	1	16282776	811	chr1:16126676-16333142	cg17933911	1	59248878	JUN	5'UTR	Island	0.04	5.77e-15	0.000899477	G	C	-	0.024 (737)	0.023 (662)	0.021 (146)	G	C	-	0.00549	0.00652497	0.99207	rs904910	A	G	-	0.00994741	0.0158358	0.93	CA:12/CG:225/GA:511/GG:10
rs4663611	2	236555247	812	chr2:236525826-236560230	cg12029721	4	26862605	STIM2/STIM2	1stExon/5'UTR	Island	0.093	1.24e-33	1.94e-22	C	G	-	0.035 (729)	0.032 (676)	0.028 (133)	C	G	-	0.0352	0.038964	0.95185	rs6707398	A	G	+	0.182676	0.223685	0.99	CA:511/CG:7/GA:1/GG:239
rs4663941	2	239574279	813	chr2:239524556-239629104	cg16383389	1	94312390	MIR760	Body	Island	0.119	2.56e-43	3.99e-32	A	G	-	0.031 (460)	0.028 (751)	0.026 (334)	A	G	-	6.91e-25	4.17e-24	0.99258	rs7594129	C	A	-	3.16e-18	4.78e-17	0.97	AA:4/AC:430/GA:312/GC:12
rs4669134	2	7253995	814	chr2:7252209-7273851	cg20463403	6	36168142	BRPF3	Body	S_Shelf	0.058	2.08e-19	3.24e-08	C	T	-	0.974 (557)	0.97 (657)	0.964 (193)	C	T	-	4.13e-09	8.83e-09	0.98132	rs6712003	A	G	-	0.407639	0.456136	0.48	CG:82/CA:417/TG:158/TA:101
rs4689089	4	7225587	815	chr4:7212456-7236326	cg02835005	16	71322945	FTSJD1	5'UTR	N_Shore	0.048	7.7e-18	1.2e-06	G	C	-	0.017 (891)	0.016 (559)	0.014 (86)	G	C	-	0.089	0.0961062	0.93914	rs7690968	G	A	+	0.609842	0.655015	0.67	CA:126/CG:64/GA:41/GG:527
rs4690336	4	867242	816	chr4:845841-975238	cg20822818	11	119235062	USP2	TSS200	Island	0.212	8e-80	1.25e-68	C	T	+	0.067 (1115)	0.082 (396)	0.099 (34)	C	T	+	4.46e-36	4.83e-35	0.98424	rs6964	G	A	+	4.95e-05	0.000130897	0.9	CA:131/CG:506/TA:113/TG:8
rs4690336	4	867242	816	chr4:845841-975238	cg21249729	9	138392748	C9orf116	TSS1500	Island	0.169	2.64e-62	4.11e-51	C	T	+	0.245 (1115)	0.271 (396)	0.289 (34)	C	T	+	8.78e-20	4.12e-19	0.98424	rs6964	G	A	+	0.0389404	0.0547747	0.9	CA:131/CG:506/TA:113/TG:8
rs4690796	4	165872825	817	chr4:165839546-165872825	cg24640065	1	234615370	TARBP1	TSS1500	S_Shore	0.069	3.51e-25	5.47e-14	G	T	-	0.97 (529)	0.966 (737)	0.962 (278)	G	T	-	7.1e-10	1.62e-09	0.84789	rs7663683	G	A	-	0.0959469	0.124774	0.85	GA:26/GG:415/TA:286/TG:31
rs4704624	5	79480620	818	chr5:79474475-79514733	cg04925220	6	107807442			N_Shelf	0.044	4.56e-16	7.11e-05	C	T	+	0.911 (427)	0.916 (748)	0.925 (322)	C	T	+	0.044	0.0483856	1	rs6895353	A	G	+	0.0747364	0.0998782	0.86	CA:376/CG:20/TA:95/TG:267
rs4708515	6	169268359	819	chr6:169263735-169299814	cg10091811	17	80878849	TBCD	Body		0.136	1.11e-49	1.73e-38	C	G	-	0.89 (899)	0.88 (557)	0.871 (85)	C	G	-	9.07e-09	1.91e-08	0.99169	rs4708384	A	G	+	0.000256304	0.00057918	1	CA:0/CG:577/GA:90/GG:91
rs4717878	7	73611742	820	chr7:73587661-73662903	cg02707176	5	140798758	PCDHGA1/PCDHGA10/PCDHGA2/PCDHGA3/PCDHGA4/PCDHGA5/PCDHGA6/PCDHGA7/PCDHGA8/PCDHGB1/PCDHGB2/PCDHGB3/PCDHGB4/PCDHGB5/PCDHGB6/PCDHGB7	Body/Body/Body/Body/Body/Body/Body/Body/Body/Body/Body/Body/Body/Body/Body/1stExon	Island	0.055	4.66e-19	7.27e-08	T	A	-	0.619 (698)	0.556 (617)	0.53 (121)							rs444297	A	G	-	0.886013	0.901557	0.64	AG:156/AA:50/TG:90/TA:462
rs4719443	7	2161099	722	chr7:1982779-2230225	cg24694675	1	76082066			Island	0.093	8.58e-34	1.34e-22	A	G	+	0.059 (555)	0.071 (749)	0.086 (241)	A	G	+	4.61e-22	2.46e-21	0.99363	rs3800913	A	G	+	5.58e-11	4.24e-10	0.99	AA:443/AG:26/GA:1/GG:288
rs4719963	7	29011064	821	chr7:28967647-29032447	cg19402173	7	128379420	CALU/CALU	1stExon/5'UTR	Island	0.419	1.08e-176	1.68e-165	T	C	+	0.022 (552)	0.029 (748)	0.034 (221)	T	C	+	1.1e-20	5.46e-20	0.98171	rs917219	G	A	+	3.12e-10	2.15e-09	0.8	CG:46/CA:294/TG:383/TA:35
rs4720574	7	47085597	822	chr7:47085597-47103211	cg10432265	11	94800316	SFRS2B	1stExon	Island	0.074	6.44e-27	1e-15	C	A	+	0.039 (621)	0.047 (729)	0.059 (189)	C	A	+	6.73e-11	1.67e-10	0.99562	rs7791050	G	A	+	7.2e-05	0.000183695	1	AG:0/AA:296/CG:462/CA:0
rs4721135	7	1912222	29	chr7:1868039-2086672	cg21156815	8	22526736	BIN3	TSS200	Island	0.039	1.63e-14	0.00254209	A	G	+	0.027 (518)	0.029 (774)	0.032 (223)	A	G	+	0.00216	0.00268718	0.92621	rs4721184	A	G	+	0.29539	0.342881	0.93	AG:11/AA:450/GG:285/GA:12
rs4723203	7	32815508	823	chr7:32557721-32835209	cg16107907	7	102921442	DPY19L2P2	TSS1500	Island	0.082	1.14e-29	1.77e-18	T	G	+	0.057 (1058)	0.079 (432)	0.099 (52)	T	G	+	1.18e-05	1.83e-05	0.91031	rs6950856	A	G	+	1.2e-06	4.58e-06	0.87	GA:20/GG:111/TA:614/TG:13
rs4730110	7	77832149	824	chr7:77827064-77836723	cg05596911	5	118502651	DMXL1	Body		0.128	2.11e-43	3.29e-32	C	T	+	0.862 (480)	0.89 (708)	0.917 (253)
rs4735825	8	847144	825	chr8:840136-862188	cg24077454	10	119134782	PDZD8	1stExon	Island	0.443	1.44e-186	2.25e-175	C	T	+	0.04 (365)	0.056 (770)	0.068 (359)	C	T	+	5.87e-43	8.64e-42	1	rs982351	A	G	+	1.02e-16	1.37e-15	0.79	CG:79/CA:315/TG:329/TA:35
rs4735900	8	607161	366	chr8:578363-645142	cg20325293	4	54244256	FIP1L1	Body	Island	0.475	1.29e-211	2e-200	C	T	+	0.257 (437)	0.312 (743)	0.359 (359)	C	T	+	1.86e-36	2.05e-35	0.99128	rs4735900	G	A	+	9.33e-16	1.17e-14	1	CG:402/CA:0/TG:0/TA:356
rs4739135	8	79568292	826	chr8:79552643-79657666	cg06521148	11	60525133	MS4A15	5'UTR		0.12	7.47e-43	1.16e-31	T	G	-	0.687 (981)	0.668 (469)	0.649 (66)	T	G	-	1.17e-08	2.43e-08	0.9881	rs979564	G	A	-	0.000106609	0.000260626	1	GG:0/GA:156/TG:602/TA:0
rs4747723	10	30978433	827	chr10:30970200-30996031	cg07361056	10	29769470	SVIL	Body		0.052	2.28e-20	3.55e-09	A	G	-	0.665 (799)	0.656 (679)	0.654 (163)	A	G	-	4.05e-20	1.94e-19	0.92705	rs7088506	A	G	-	6.32e-10	4.12e-09	0.93	AG:69/AA:465/GG:215/GA:9
rs4748667	10	7111871	828	chr10:7074697-7111871	cg00998146	19	18284560	IFI30	TSS200	Island	0.354	2.79e-144	4.35e-133	G	A	+	0.017 (467)	0.021 (753)	0.025 (321)	G	A	+	3.71e-53	7.41e-52	0.86405	rs946284	A	G	+	7.18e-06	2.29e-05	0.89	AG:350/AA:12/GG:174/GA:222
rs4752183	10	120398369	829	chr10:120382875-120415376	cg11240425	22	39078365	TOMM22	Body	Island	0.314	2.23e-129	3.47e-118	G	T	+	0.013 (516)	0.017 (772)	0.022 (309)	G	T	+	2.42e-23	1.36e-22	0.9676	rs2787601	A	G	+	1.91e-08	9.95e-08	0.98	GG:2/GA:430/TG:260/TA:66
rs4752761	11	1824607	830	chr11:1813042-1834306	cg01710146	12	117348848	FBXW8	1stExon	Island	0.164	3.44e-63	5.36e-52	C	T	+	0.03 (876)	0.035 (648)	0.042 (92)	C	T	+	1.03e-19	4.82e-19	0.90504	rs4752759	G	A	+	4.91e-17	6.78e-16	0.93	CG:570/CA:8/TG:18/TA:162
rs4759436	12	3083709	831	chr12:3076386-3093608	cg06430572	21	46221894	UBE2G2	TSS200	Island	0.044	2.85e-16	4.44e-05	G	A	+	0.031 (1214)	0.034 (308)	0.037 (23)	G	A	+	0.149	0.158348	0.99693	rs4766019	G	A	-	0.654031	0.696033	0.98	AG:4/AA:72/GG:681/GA:1
rs4769871	13	31312508	832	chr13:31311557-31341153	cg16649888	10	96302476			N_Shelf	0.103	1.71e-37	2.67e-26	C	T	+	0.955 (1385)	0.971 (157)	0.979 (3)	C	T	+	2.11e-14	6.77e-14	0.99916	rs9315051	A	G	+	5.47e-07	2.2e-06	0.88	CA:695/CG:14/TA:5/TG:44
rs477627	20	48180058	833	chr20:48177838-48210099	cg18349306	4	146267385				0.272	4.27e-99	6.65e-88	G	A	+	0.529 (1008)	0.584 (402)	0.668 (40)	G	A	+	3.03e-23	1.69e-22	1	rs535249	G	A	+	1.33e-07	5.96e-07	0.86	AG:14/AA:116/GG:601/GA:27
rs4777282	15	70776283	834	chr15:70775090-70805717	cg22498057	5	93954358	ANKRD32/C5orf36	TSS200/TSS200	Island	0.201	4.47e-75	6.97e-64	T	C	-	0.096 (907)	0.073 (542)	0.045 (91)	T	C	-	2.4e-14	7.67e-14	0.9647	rs4541029	G	A	-	3.77e-07	1.54e-06	0.97	CA:173/CG:4/TA:3/TG:578
rs4784463	16	55069776	835	chr16:55042403-55073161	cg19444950	3	180320022	TTC14/TTC14	1stExon/5'UTR	Island	0.289	8.51e-113	1.33e-101	A	G	+	0.024 (393)	0.03 (801)	0.035 (344)	A	G	+	2.98e-16	1.12e-15	0.99253	rs923220	A	G	+	1.65e-06	6.06e-06	1	AA:393/AG:21/GA:0/GG:344
rs4786421	16	3522303	836	chr16:3500515-3541490	cg17171325	3	10052813	LOC401052	TSS200	Island	0.466	2.07e-204	3.22e-193	G	A	+	0.016 (702)	0.02 (636)	0.025 (189)	G	A	+	1.34e-24	7.91e-24	0.99353	rs250629	C	A	+	7.36e-12	6.25e-11	0.99	AA:259/AC:4/GA:1/GC:494
rs4789753	17	80092131	837	chr17:80044078-80126624	cg03157226	19	10654180	ATG4D	TSS1500	N_Shore	0.041	2.24e-15	0.0003496	C	T	-	0.035 (908)	0.033 (532)	0.03 (95)	C	T	-	9.96e-12	2.63e-11	0.72199	rs8079572	C	A	-	5.52e-06	1.83e-05	0.69	CC:560/CA:38/TC:38/TA:122
rs4789855	17	76931042	838	chr17:76909973-76942794	cg04165910	11	208656	BET1L/RIC8A	TSS1500/5'UTR	Island	0.037	5.81e-14	0.00905493	G	A	-	0.017 (505)	0.017 (755)	0.016 (278)	G	A	-	0.000583	0.000761442	0.90219	rs7216022	A	G	-	0.00786173	0.0129295	0.89	AG:232/AA:83/GG:15/GA:428
rs4790530	17	3555424	839	chr17:3530253-3564836	cg19974599	11	102980366	DYNC2H1	1stExon		0.133	1.46e-48	2.27e-37	G	A	-	0.03 (1132)	0.025 (378)	0.02 (35)	G	A	-	5.19e-21	2.64e-20	1	rs4790530	G	A	-	2.15e-07	9.24e-07	1	AA:127/AG:0/GA:0/GG:631
rs4794048	17	45763073	840	chr17:45425115-45791123	cg10754315	17	36413510			Island	0.052	3.27e-19	5.1e-08	A	C	+	0.029 (421)	0.031 (791)	0.033 (334)	A	C	+	1.26e-05	1.94e-05	0.96904	rs8078686	G	A	+	0.00018556	0.000430499	0.94	AG:376/AA:27/CG:10/CA:345
rs4798896	18	75912922	841	chr18:75887984-75919598	cg25697769	22	39097335	JOSD1	TSS1500	Island	0.262	3.79e-101	5.91e-90	A	G	+	0.025 (665)	0.039 (676)	0.053 (202)	A	G	+	1.38e-17	5.69e-17	0.89867	rs8096274	A	G	+	0.0185859	0.027783	0.99	AG:1/AA:518/GG:174/GA:65
rs4799092	18	77608203	842	chr18:77589655-77654017	cg03462171	16	1664488	CRAMP1L	TSS200	Island	0.513	2.89e-236	4.51e-225	C	G	+	0.114 (660)	0.166 (693)	0.201 (186)	C	G	+	2.44e-56	5.68e-55	0.87479	rs499472	G	A	+	9.86e-28	3.12e-26	0.91	CG:476/CA:15/GG:15/GA:252
rs4799092	18	77608203	842	chr18:77589655-77654017	cg03973167	4	185394988	IRF2	5'UTR	Island	0.068	1.44e-24	2.24e-13	C	G	+	0.023 (660)	0.025 (693)	0.026 (186)	C	G	+	5.01e-18	2.13e-17	0.87479	rs499472	G	A	+	0.00125195	0.00246146	0.91	CG:476/CA:15/GG:15/GA:252
rs4799092	18	77608203	842	chr18:77589655-77654017	cg17930550	1	67519474	SLC35D1	Body	Island	0.5	1.26e-227	1.96e-216	C	G	+	0.043 (660)	0.071 (693)	0.095 (186)	C	G	+	4.47e-56	1.03e-54	0.87479	rs499472	G	A	+	3.45e-30	1.25e-28	0.91	CG:476/CA:15/GG:15/GA:252
rs4799099	18	77639585	842	chr18:77592660-77669215	cg08055131	13	28673714	FLT3	Body	N_Shore	0.174	4.39e-63	6.84e-52	G	A	-	0.317 (379)	0.282 (780)	0.242 (356)	G	A	-	1.64e-27	1.14e-26	0.95771	rs9963344	G	A	-	3.75e-07	1.53e-06	0.88	AG:17/AA:341/GG:302/GA:98
rs4799115	18	77736365	843	chr18:77694439-77973702	cg05926928	17	57297772	GDPD1	TSS200	N_Shore	0.48	5.64e-213	8.78e-202	A	T	+	0.04 (1080)	0.169 (416)	0.219 (31)	A	T	+	1.27e-47	2.17e-46	0.9768	rs7235319	G	A	+	3.95e-24	9.82e-23	1	AG:624/AA:23/TG:0/TA:111
rs4799115	18	77736365	843	chr18:77694439-77973702	cg14227996	4	17616232	MED28	TSS200	Island	0.19	6.31e-70	9.84e-59	A	T	+	0.039 (1080)	0.052 (416)	0.057 (31)	A	T	+	3.02e-35	3.17e-34	0.9768	rs7235319	G	A	+	4.08e-08	2.04e-07	1	AG:624/AA:23/TG:0/TA:111
rs4801528	19	58389355	844	chr19:58316489-58406913	cg03301848	6	137810203			Island	0.056	9.65e-21	1.5e-09	A	C	-	0.309 (1044)	0.296 (448)	0.277 (52)	A	C	-	1.97e-05	2.99e-05	0.66467	rs4801531	G	A	-	0.0671144	0.0903862	0.82	AG:552/AA:50/CG:21/CA:135
rs4801528	19	58389355	844	chr19:58316489-58406913	cg10082841	9	130689321	PIP5KL1	Body	N_Shore	0.036	9.52e-14	0.0148342	A	C	-	0.145 (1044)	0.132 (448)	0.127 (52)	A	C	-	0.000174	0.000242156	0.66467	rs4801531	G	A	-	0.126767	0.159606	0.82	AG:552/AA:50/CG:21/CA:135
rs4801528	19	58389355	844	chr19:58316489-58406913	cg12770741	17	883776	NXN	TSS1500	S_Shore	0.039	8.12e-15	0.00126587	A	C	-	0.61 (1044)	0.589 (448)	0.559 (52)	A	C	-	2.47e-05	3.71e-05	0.66467	rs4801531	G	A	-	0.0131005	0.0203526	0.82	AG:552/AA:50/CG:21/CA:135
rs4801528	19	58389355	844	chr19:58316489-58406913	cg17757980	10	46971495	SYT15	TSS1500	Island	0.039	7.67e-15	0.0011949	A	C	-	0.832 (1044)	0.809 (448)	0.773 (52)	A	C	-	1.44e-05	2.21e-05	0.66467	rs4801531	G	A	-	0.0176304	0.0266293	0.82	AG:552/AA:50/CG:21/CA:135
rs4801528	19	58389355	844	chr19:58316489-58406913	cg18887096	2	219472410	PLCD4	TSS1500		0.043	3.91e-16	6.09e-05	A	C	-	0.703 (1044)	0.679 (448)	0.655 (52)	A	C	-	6.16e-06	9.88e-06	0.66467	rs4801531	G	A	-	0.00184682	0.00350815	0.82	AG:552/AA:50/CG:21/CA:135
rs4801528	19	58389355	844	chr19:58316489-58406913	cg19579217	6	10720630			N_Shelf	0.1	2.58e-36	4.02e-25	A	C	-	0.57 (1044)	0.522 (448)	0.432 (52)	A	C	-	7.63e-14	2.37e-13	0.66467	rs4801531	G	A	-	0.000121853	0.000295298	0.82	AG:552/AA:50/CG:21/CA:135
rs4801528	19	58389355	844	chr19:58316489-58406913	cg19998289	12	121861616	RNF34	3'UTR		0.037	6.87e-14	0.0107061	A	C	-	0.855 (1044)	0.837 (448)	0.827 (52)	A	C	-	4.71e-08	9.34e-08	0.66467	rs4801531	G	A	-	0.0356506	0.0504591	0.82	AG:552/AA:50/CG:21/CA:135
rs4801528	19	58389355	844	chr19:58316489-58406913	cg23853861	6	10720455			N_Shelf	0.125	2.41e-45	3.76e-34	A	C	-	0.473 (1044)	0.418 (448)	0.356 (52)
rs4801528	19	58389355	844	chr19:58316489-58406913	cg25687358	15	45409942	DUOXA1	Body	S_Shore	0.043	4.18e-16	6.51e-05	A	C	-	0.185 (1044)	0.16 (448)	0.135 (52)	A	C	-	0.00607	0.00718376	0.66467	rs4801531	G	A	-	0.0399952	0.0561223	0.82	AG:552/AA:50/CG:21/CA:135
rs4801958	19	53667804	845	chr19:53659547-53684411	cg02855309	16	1107608			Island	0.037	3.56e-15	0.000555084	T	C	-	0.199 (654)	0.187 (770)	0.172 (258)	T	C	-	0.00964	0.0111032	1	rs4801958	A	G	-	0.0962983	0.125044	1	CG:301/CA:0/TG:0/TA:457
rs4803400	19	41405962	846	chr19:41375592-41410115	cg17429424	5	172197911	DUSP1	1stExon	Island	0.061	3.33e-22	5.19e-11	T	G	-	0.025 (390)	0.022 (800)	0.021 (356)	T	G	-	0.0312	0.034559	1	rs7254188	G	A	-	0.540881	0.587107	1	GA:333/GG:46/TA:0/TG:379
rs4809117	19	21065807	847	chr19:20959552-21090905	cg01986008	15	23454144			Island	0.082	1.23e-29	1.91e-18	C	A	+	0.699 (806)	0.74 (596)	0.773 (143)	C	A	+	1.06e-05	1.66e-05	0.9848	rs7257140	G	A	+	0.00367549	0.00647303	0.98	AA:223/AG:2/CA:2/CG:531
rs4819004	21	46409765	848	chr21:46352671-46416970	cg10401356	8	140712424	KCNK9	Body	N_Shelf	0.094	1.3e-32	2.03e-21	G	A	-	0.985 (889)	0.984 (499)	0.982 (83)							rs9978038	A	G	-	1.03e-06	3.97e-06	0.86	AG:134/AA:32/GG:16/GA:576
rs4823580	22	47289798	849	chr22:47271217-47296574	cg04971812	14	105236654	AKT1	3'UTR	N_Shelf	0.145	1.83e-52	2.86e-41	C	G	-	0.972 (741)	0.968 (641)	0.964 (149)	C	G	-	7.35e-16	2.64e-15	0.99663	rs5769204	G	A	-	5.77e-05	0.000149848	1	CA:0/CG:552/GA:206/GG:0
rs4838596	10	49678018	850	chr10:49627912-49698113	cg08860011	10	47138177				0.068	1.49e-24	2.33e-13	T	C	+	0.637 (1193)	0.681 (322)	0.784 (22)	T	C	+	3.31e-11	8.41e-11	0.99523	rs4838595	G	A	+	0.118225	0.149718	0.94	CG:4/CA:83/TG:667/TA:4
rs4838865	22	50664612	851	chr22:50610628-50676839	cg26607758	8	91997553			Island	0.058	5.05e-21	7.87e-10	G	A	-	0.047 (893)	0.043 (549)	0.038 (87)	G	A	-	8.37e-18	3.5e-17	1	rs735119	C	A	-	0.0180028	0.0271003	0.87	AC:16/AA:155/GC:541/GA:46
rs4842091	9	138947167	852	chr9:138947167-138947799	cg18391209	1	223747670	CAPN8	Body	S_Shelf	0.83	0	0	A	G	+	0.268 (882)	0.905 (570)	0.88 (93)	A	G	+	4.51e-124	5.82e-122	1
rs4843375	16	86462297	853	chr16:86443965-86472923	cg13471254	9	131081198	TRUB2	Body	N_Shelf	0.317	3.72e-126	5.8e-115	G	C	-	0.955 (426)	0.92 (708)	0.884 (403)	G	C	-	9.95e-46	1.64e-44	0.97408	rs4843946	A	G	-	1.82e-12	1.72e-11	0.91	CA:16/CG:367/GA:343/GG:32
rs4843559	16	87225431	854	chr16:87220939-87244657	cg13494355	1	1274420	DVL1	Body	S_Shore	0.071	9.52e-26	1.48e-14	A	G	+	0.964 (598)	0.967 (721)	0.97 (227)	A	G	+	4.77e-16	1.75e-15	0.98901	rs6540016	A	G	+	1.12e-05	3.41e-05	0.93	AG:10/AA:427/GG:279/GA:42
rs4843669	16	87709933	855	chr16:87704474-87711308	cg01577292	8	143696144	ARC	TSS1500	Island	0.216	2.07e-81	3.23e-70	T	C	+	0.044 (680)	0.054 (686)	0.064 (179)	T	C	+	2.15e-23	1.21e-22	1	rs888652	A	G	+	1.5e-06	5.58e-06	0.92	CG:165/CA:100/TG:8/TA:485
rs4843807	16	88162610	856	chr16:88157174-88190900	cg27145098	16	29206563				0.185	2.99e-67	4.65e-56	T	C	-	0.989 (1062)	0.983 (418)	0.974 (28)	T	C	-	0.0269	0.0299147	1	rs7206210	A	G	-	6.64e-07	2.64e-06	0.92	CG:111/CA:7/TG:32/TA:608
rs4849835	2	120925866	857	chr2:120755377-120980428	cg14252211	1	25919394				0.052	4.45e-18	6.93e-07	T	C	+	0.984 (727)	0.985 (596)	0.986 (120)	T	C	+	0.0137	0.0156505	0.97568	rs3961960	G	A	+	0.122209	0.15465	0.98	CG:2/CA:207/TG:513/TA:36
rs4857258	3	97188583	858	chr3:97137162-97241245	cg14042056	8	145064193	GRINA	TSS200	Island	0.043	4.16e-15	0.000648254	T	C	+	0.054 (1219)	0.058 (224)	0.069 (15)	T	C	+	9.99e-22	5.24e-21	1	rs6784670	G	A	+	0.0335351	0.0477505	1	CA:67/CG:0/TA:0/TG:691
rs4863138	4	190261652	859	chr4:190160208-190296019	cg15966315	17	77751636	CBX2	TSS1500	Island	0.364	2.1e-140	3.28e-129	A	G	+	0.049 (555)	0.066 (668)	0.074 (225)	A	G	+	1.77e-64	4.79e-63	1	rs4863138	A	G	+	6.98e-26	1.93e-24	1	AA:463/AG:0/GA:0/GG:295
rs4863138	4	190261652	859	chr4:190160208-190296019	cg27163431	13	114096159	ADPRHL1	Body	Island	0.205	4.2e-72	6.55e-61	A	G	-	0.979 (555)	0.975 (668)	0.973 (225)	A	G	-	3.75e-54	7.67e-53	1	rs4863138	A	G	-	7.93e-23	1.84e-21	1	AA:463/AG:0/GA:0/GG:295
rs4867441	5	32407399	860	chr5:32342786-32444286	cg20031349	6	14273354				0.042	7.04e-15	0.00109753	C	G	-	0.962 (482)	0.96 (690)	0.956 (271)	C	G	-	0.447	0.457922	0.99434	rs324433	A	C	+	0.100327	0.129598	0.96	CA:448/CC:7/GA:8/GC:295
rs4874100	8	144882423	861	chr8:144870042-144935179	cg13311832	6	29549147	SNORD32B	TSS1500		0.143	8.72e-52	1.36e-40	C	T	-	0.879 (1261)	0.856 (249)	0.8 (13)	C	T	-	6.78e-19	3.02e-18	1	rs4875060	A	G	-	0.000362634	0.000798713	0.94	CA:675/CG:4/TA:7/TG:72
rs4880433	10	134646988	204	chr10:134633330-134706859	cg25853777	20	43538745	PABPC1L	5'UTR	Island	0.039	1.94e-15	0.000302935	C	T	-	0.026 (558)	0.025 (783)	0.024 (282)	C	T	-	7.33e-10	1.67e-09	1	rs4880457	G	A	-	5.16e-05	0.000135831	0.88	CG:427/CA:33/TG:20/TA:278
rs4881313	10	487973	862	chr10:428090-561952	cg27554769	1	202896170	KLHL12	5'UTR	N_Shore	0.08	3.56e-29	5.56e-18	C	T	-	0.05 (420)	0.048 (739)	0.044 (384)	C	T	-	3.56e-08	7.13e-08	1	rs4881313	G	A	-	0.00282195	0.00512807	1	CG:389/CA:0/TG:0/TA:369
rs4881551	10	159076	863	chr10:116433-159404	cg03774026	6	119399550	FAM184A	5'UTR	Island	0.211	1.08e-76	1.68e-65	G	A	+	0.031 (516)	0.039 (733)	0.046 (245)	G	A	+	5.12e-12	1.4e-11	1	rs4881551	G	A	+	0.00770498	0.0127077	1	AA:308/AG:0/GA:0/GG:450
rs4883520	12	133115405	864	chr12:133054609-133159353	cg26860994	7	127292223	SND1	5'UTR	Island	0.046	4.81e-17	7.49e-06	C	T	-	0.011 (767)	0.01 (620)	0.01 (137)	C	T	-	4.95e-19	2.23e-18	0.98835	rs2323982	G	A	-	2.95e-07	1.24e-06	0.8	CA:31/CG:468/TA:213/TG:46
rs4899342	14	70728094	865	chr14:70656838-70731728	cg03721045	5	74629770			N_Shelf	0.11	6.31e-40	9.83e-29	G	A	-	0.878 (652)	0.861 (709)	0.846 (185)
rs4899342	14	70728094	865	chr14:70656838-70731728	cg12712409	15	80309079				0.11	7.11e-40	1.11e-28	G	A	-	0.969 (652)	0.963 (709)	0.957 (185)	G	A	-	3.39e-46	5.63e-45	1	rs7141105	G	A	-	6.52e-14	7.14e-13	0.95	AG:12/AA:248/GG:491/GA:7
rs4902293	14	65031572	866	chr14:64890227-65117177	cg04709266	5	20305576			Island	0.244	1.42e-93	2.21e-82	A	G	+	0.9 (448)	0.922 (768)	0.948 (329)	A	G	+	2.15e-30	1.78e-29	0.99869	rs6573560	G	A	+	1.7e-17	2.44e-16	1	AG:376/AA:32/GG:0/GA:350
rs4911262	20	31393352	867	chr20:31329704-31477981	cg16351352	14	55738545	FBXO34	5'UTR	Island	0.077	1.68e-31	2.62e-20	G	A	-	0.015 (642)	0.014 (815)	0.013 (277)	G	A	-	2.18e-10	5.17e-10	0.99667	rs6058869	G	A	-	0.191709	0.233269	0.96	AG:7/AA:289/GG:454/GA:8
rs4912577	3	184227753	868	chr3:184222319-184242123	cg04784263	16	57318624	PLLP	TSS200	Island	0.081	2.01e-29	3.14e-18	A	G	+	0.015 (414)	0.017 (756)	0.018 (371)	A	G	+	1.4e-16	5.4e-16	1.00019	rs4912503	A	C	+	3.89e-11	3.01e-10	0.98	AC:4/AA:343/GC:408/GA:3
rs4912577	3	184227753	868	chr3:184222319-184242123	cg19590188	4	7044735	CCDC96	TSS200	Island	0.049	3.03e-18	4.72e-07	A	G	+	0.027 (414)	0.028 (756)	0.029 (371)	A	G	+	0.341	0.352563	1.00019	rs4912503	A	C	+	0.748169	0.780464	0.98	AC:4/AA:343/GC:408/GA:3
rs4916519	3	195946167	869	chr3:195942487-195949655	cg27137576	6	31922361	RDBP	Body		0.057	4.46e-21	6.95e-10	T	C	-	0.859 (414)	0.848 (748)	0.839 (384)							rs9840089	A	G	-	0.417358	0.465514	0.96	CA:7/CG:363/TA:365/TG:23
rs491973	11	65727301	870	chr11:65665200-65781195	cg17712092	4	129076599	LARP1B	Body		0.353	6.25e-150	9.74e-139	A	G	+	0.934 (462)	0.958 (809)	0.97 (332)	A	G	+	1.04e-27	7.36e-27	1	rs613924	G	A	+	7.89e-10	5.07e-09	0.95	AG:414/AA:9/GG:10/GA:325
rs4924196	15	38145717	871	chr15:38122161-38165588	cg09618309	2	99908962	LYG1	Body		0.037	1.08e-13	0.0168971	T	C	-	0.989 (1296)	0.988 (205)	0.923 (11)	T	C	+	0.402	0.413845	0.99767	rs8041665	G	A	+	0.831325	0.849886	1	CA:62/CG:0/TA:0/TG:696
rs4924481	15	40842185	872	chr15:40744134-40969640	cg01027929	7	26241406	CBX3/HNRNPA2B1	5'UTR/TSS1500	Island	0.756	0	0	A	G	-	0.156 (562)	0.088 (748)	0.039 (236)	A	G	-	5.24e-105	3.99e-103	0.99121	rs2412544	G	A	-	1.78e-38	9.39e-37	0.93	AG:426/AA:13/GG:12/GA:307
rs4925811	8	145802447	626	chr8:145706276-145907866	cg08314383	8	24858244			Island	0.052	2.89e-19	4.51e-08	T	G	+	0.051 (435)	0.056 (788)	0.059 (321)	T	G	+	4.36e-08	8.65e-08	1	rs4925811	A	C	+	0.000125818	0.00030406	1	GC:351/GA:0/TC:0/TA:407
rs4934592	10	37908262	873	chr10:37702435-38424320	cg06688362	10	15139414	C10orf111/RPP38/RPP38	TSS200/1stExon/5'UTR	Island	0.038	2.08e-13	0.0324099	T	G	-	0.014 (1178)	0.013 (247)	0.012 (13)	T	G	-	0.225	0.236419	0.99721	rs4934908	A	G	+	0.771265	0.802153	0.98	GG:72/GA:1/TG:1/TA:684
rs4943729	13	32353100	874	chr13:32319031-32428320	cg24244695	11	2240683				0.206	3.91e-76	6.09e-65	A	C	-	0.847 (397)	0.824 (795)	0.802 (332)
rs4947244	6	29954364	875	chr6:29907835-30090337	cg04528801	6	31622388	APOM	TSS1500	S_Shore	0.28	1.97e-109	3.07e-98	C	G	+	0.96 (837)	0.973 (602)	0.984 (105)	C	G	+	3.73e-24	2.17e-23	0.97498	rs2524005	A	G	+	0.101445	0.130655	0.8	CA:123/CG:399/GA:8/GG:228
rs4956990	5	183134	876	chr5:166715-196301	cg16161657	10	50746729	ERCC6	5'UTR	Island	0.05	4.46e-18	6.94e-07	G	A	+	0.049 (500)	0.052 (689)	0.055 (320)	G	A	+	1.55e-09	3.42e-09	0.9819	rs7727015	A	G	+	5.78e-05	0.000149884	0.96	AG:362/AA:12/GG:6/GA:378
rs4956990	5	183134	876	chr5:166715-196301	cg16168311	1	156561947	APOA1BP	Body	S_Shore	0.231	5.96e-86	9.28e-75	G	A	+	0.11 (500)	0.123 (689)	0.135 (320)	G	A	+	1.96e-15	6.69e-15	0.9819	rs7727015	A	G	+	9.13e-05	0.000227596	0.96	AG:362/AA:12/GG:6/GA:378
rs4963126	11	656845	877	chr11:640742-693787	cg06270737	6	138785358	NHSL1	Body		0.076	5.87e-27	9.14e-16	G	A	-	0.812 (447)	0.786 (740)	0.784 (318)	G	A	-	2.77e-21	1.43e-20	1	rs6597996	G	A	-	0.00041205	0.000893974	0.98	AA:352/AG:2/GA:72/GG:332
rs4969259	17	79118602	878	chr17:79118253-79131974	cg23483530	5	176759977	LMAN2	Body	S_Shore	0.107	3.88e-42	6.05e-31	T	C	+	0.693 (515)	0.727 (817)	0.762 (348)
rs4969398	17	79109909	879	chr17:79098838-79113680	cg01182386	15	75182373	MPI	TSS200	Island	0.08	3.86e-29	6.02e-18	C	T	-	0.077 (1036)	0.069 (454)	0.061 (56)	C	T	-	2.1e-07	3.93e-07	0.93458	rs9900420	A	C	-	0.00571777	0.00961248	0.91	CA:428/CC:175/TA:8/TC:147
rs4971079	1	155130391	880	chr1:155068748-155175892	cg05790982	4	4861404	MSX1	5'UTR	Island	0.049	5.72e-18	8.91e-07	G	A	-	0.135 (409)	0.132 (790)	0.123 (341)	G	A	-	0.00904	0.0104336	0.95521	rs7548955	A	G	-	0.469437	0.51567	0.87	AG:349/AA:21/GG:54/GA:334
rs4973680	2	242976880	881	chr2:242941174-243042693	cg09407916	3	49977988	RBM6	5'UTR	Island	0.071	8.95e-25	1.4e-13	C	T	+	0.026 (484)	0.029 (677)	0.03 (311)	C	T	+	9.39e-07	1.64e-06	1	rs4973680	G	A	+	0.0638324	0.0863673	1	CG:436/CA:0/TG:0/TA:322
rs4975552	5	1094389	882	chr5:1077822-1097446	cg10495084	15	96889416			Island	0.082	3.32e-29	5.18e-18	T	A	+	0.202 (512)	0.218 (690)	0.236 (313)	T	A	+	9.09e-18	3.77e-17	0.87926	rs6554595	A	G	+	0.185752	0.226972	0.96	AG:314/AA:5/TG:80/TA:359
rs4977021	8	143676026	883	chr8:143627273-143693384	cg05330472	11	66636291	PC	Body		0.229	1.23e-86	1.91e-75	C	T	+	0.049 (1045)	0.067 (436)	0.081 (56)	C	T	+	1.79e-30	1.5e-29	0.98218	rs7843869	A	G	+	2.48e-09	1.51e-08	1	CA:609/CG:8/TA:0/TG:141
rs4984666	16	446362	884	chr16:441710-457226	cg24674304	3	44903063	MIR564	TSS1500	Island	0.294	6.36e-116	9.91e-105	A	C	+	0.132 (550)	0.173 (694)	0.197 (302)	A	C	+	7.31e-29	5.5e-28	0.78756	rs390499	C	A	+	7.93e-14	8.57e-13	0.99	AA:1/AC:451/CA:291/CC:15
rs4984990	16	988889	350	chr16:949766-1034494	cg03195269	13	50510427	C13orf1/C13orf1/C13orf1	1stExon/5'UTR/Body	Island	0.285	1.51e-111	2.36e-100	C	T	-	0.031 (596)	0.026 (725)	0.021 (221)	C	T	-	5.67e-35	5.83e-34	0.98553	rs7192150	G	A	-	5.9e-15	6.89e-14	1	CA:0/CG:469/TA:289/TG:0
rs4985687	17	5674127	885	chr17:5658315-5684066	cg02628401	6	64733737	EYS	Body		0.041	1.39e-14	0.00216785	T	C	+	0.888 (371)	0.892 (763)	0.896 (332)	T	C	+	0.00517	0.00615773	0.97162
rs4985687	17	5674127	885	chr17:5658315-5684066	cg02775382	10	109710385				0.625	1.4e-305	2.19e-294	T	C	+	0.895 (371)	0.922 (763)	0.955 (332)
rs4985687	17	5674127	885	chr17:5658315-5684066	cg10647445	4	138974368				0.054	7.19e-19	1.12e-07	T	C	+	0.871 (371)	0.885 (763)	0.899 (332)	T	C	+	1.2e-10	2.92e-10	0.97162
rs4985687	17	5674127	885	chr17:5658315-5684066	cg17701107	13	23716374				0.258	2.75e-94	4.28e-83	T	C	+	0.966 (371)	0.971 (763)	0.976 (332)
rs4985687	17	5674127	885	chr17:5658315-5684066	cg26879546	17	41278906	BRCA1	TSS1500	S_Shore	0.054	4.45e-19	6.94e-08	T	C	+	0.969 (371)	0.971 (763)	0.973 (332)	T	C	+	0.00577	0.0068432	0.97162
rs5007338	13	110368308	886	chr13:110355318-110382086	cg19803911	6	30615341	C6orf136	Body	Island	0.107	1.13e-38	1.75e-27	A	G	-	0.03 (674)	0.027 (698)	0.025 (170)	A	G	-	3.44e-06	5.68e-06	0.98997	rs7991409	A	G	-	8.72e-12	7.29e-11	0.98	AG:2/AA:467/GG:282/GA:7
rs5020305	7	6463051	887	chr7:6445549-6495466	cg15617548	2	171785815	GORASP2	5'UTR	Island	0.044	3.16e-16	4.92e-05	C	A	-	0.125 (1400)	0.103 (123)	0.053 (5)	C	A	-	9.56e-05	0.000136444	0.97647	rs836518	G	A	+	0.978362	0.980616	0.99	AA:34/AG:0/CA:136/CG:588
rs506246	18	77373296	888	chr18:77368868-77373903	cg23782952	21	44496158	CBS	TSS200	Island	0.044	2.1e-16	3.27e-05	T	G	+	0.034 (446)	0.036 (721)	0.039 (363)	T	G	+	0.00173	0.0021667	0.71597	rs7233068	G	A	-	0.139301	0.174001	0.69	GA:213/GG:156/TA:40/TG:349
rs508255	17	72600004	889	chr17:72571480-72600498	cg10577273	11	64595102	CDC42BPG	Body	Island	0.179	4.5e-66	7.01e-55	A	C	+	0.916 (446)	0.924 (749)	0.932 (338)	A	C	+	8.5e-34	8.34e-33	0.9985	rs524216	G	A	+	3.08e-05	8.56e-05	0.99	AG:234/AA:141/CG:1/CA:382
rs516667	15	102204031	890	chr15:102184201-102320985	cg21698294	2	241723277	KIF1A	Body	S_Shore	0.281	1.35e-109	2.1e-98	A	G	+	0.92 (862)	0.933 (569)	0.946 (108)
rs522951	10	102110901	891	chr10:102101280-102118040	cg05255915	17	20687912			Island	0.037	3.98e-14	0.00619617	G	C	-	0.191 (393)	0.172 (779)	0.167 (367)	G	C	-	0.0392	0.0432489	0.96792	rs735877	G	A	-	0.116213	0.147707	0.99	CG:107/CA:300/GG:350/GA:1
rs527897	11	65900777	892	chr11:65785739-66060538	cg14189678	7	157690657	PTPRN2	Body	Island	0.075	2.91e-27	4.54e-16	G	A	-	0.938 (886)	0.929 (573)	0.924 (87)	G	A	-	1.34e-05	2.06e-05	0.99023	rs7946917	A	G	-	0.156664	0.194157	0.99	AA:28/AG:146/GA:583/GG:1
rs537202	18	226485	893	chr18:132649-289210	cg03128332	1	805338	FAM41C	Body	Island	0.036	1.46e-13	0.0226995	A	G	-	0.144 (872)	0.133 (526)	0.117 (114)	A	G	-	0.136	0.145176	0.97807	rs688023	G	A	-	0.000143112	0.000341116	0.96	AA:4/AG:592/GA:153/GG:9
rs544543	19	37430823	577	chr19:37376756-37728002	cg27423177	12	8219358	C3AR1	TSS1500		0.068	2.94e-23	4.58e-12	A	G	+	0.317 (562)	0.344 (684)	0.373 (197)	A	G	+	1.62e-05	2.48e-05	0.95472	rs8104919	G	A	+	1.93e-05	5.59e-05	0.89	AA:18/AG:448/GA:264/GG:28
rs550677	12	125811056	894	chr12:125799133-125814636	cg03923277	12	104359732	TDG	1stExon	Island	0.512	2.55e-236	3.97e-225	G	A	-	0.501 (508)	0.436 (743)	0.144 (294)	G	A	-	9.21e-62	2.41e-60	0.85487	rs748548	G	A	-	6.25e-10	4.09e-09	0.95	AA:303/AG:5/GA:156/GG:294
rs551835	18	160887	893	chr18:132649-289210	cg24788308	10	120151			Island	0.06	5.2e-22	8.11e-11	A	G	+	0.062 (888)	0.076 (548)	0.086 (110)	A	G	+	0.00728	0.00849587	0.97376	rs688023	G	A	+	0.326896	0.375444	0.93	AA:8/AG:591/GA:149/GG:10
rs558814	11	124675214	895	chr11:124655380-124681383	cg15123187	1	20569715			Island	0.042	6.91e-16	0.000107679	A	G	-	0.939 (616)	0.92 (727)	0.903 (202)	A	G	-	0.000775	0.00100052	0.9785	rs646521	G	A	-	0.473071	0.519334	0.99	AG:483/AA:1/GG:4/GA:270
rs561470	6	122804112	896	chr6:122714224-122897790	cg18335681	19	1354361	MUM1	TSS1500	N_Shore	0.068	5.25e-24	8.18e-13	A	G	-	0.225 (426)	0.207 (720)	0.198 (346)	A	G	-	1.13e-06	1.96e-06	0.97984	rs487098	G	A	-	0.000418098	0.000904839	0.94	AG:423/AA:16/GG:10/GA:309
rs561470	6	122804112	896	chr6:122714224-122897790	cg24125648	15	44092606	SERINC4	TSS1500	N_Shore	0.087	2.29e-30	3.57e-19	A	G	-	0.163 (426)	0.149 (720)	0.14 (346)	A	G	-	8.36e-07	1.47e-06	0.97984	rs487098	G	A	-	0.00219079	0.0041166	0.94	AG:423/AA:16/GG:10/GA:309
rs562907	19	56611824	897	chr19:56597165-56647930	cg17401635	5	176944162	DDX41	TSS200	Island	0.038	8.1e-14	0.0126251	G	A	+	0.115 (1223)	0.125 (240)	0.154 (1)							rs672824	C	A	+	0.0147376	0.0226532	0.92	AC:6/AA:51/GC:697/GA:4
rs570660	6	10487318	898	chr6:10472041-10493547	cg17762420	2	177872615				0.054	4.8e-20	7.48e-09	C	T	+	0.946 (727)	0.95 (654)	0.953 (163)	C	T	+	7.89e-05	0.000113771	0.99225	rs638338	A	G	+	0.0118939	0.0186277	0.98	CG:2/CA:523/TG:230/TA:3
rs5750547	22	38546700	899	chr22:38506688-38614517	cg20227763	1	151763931	TDRKH	TSS1500	Island	0.065	2.32e-23	3.62e-12	G	A	-	0.05 (583)	0.044 (738)	0.036 (195)	G	A	-	6.34e-06	1.02e-05	0.99861	rs6001027	A	G	-	1.82e-05	5.3e-05	1	AA:0/AG:257/GA:501/GG:0
rs5751072	22	41656509	900	chr22:41530040-41753603	cg21643217	7	4211566	SDK1	Body		0.066	3.74e-24	5.82e-13	G	A	+	0.918 (695)	0.925 (679)	0.931 (171)	G	A	+	0.00012	0.000168967	0.99716	rs9611528	A	G	+	0.191509	0.233189	0.98	AG:261/AA:2/GG:5/GA:490
rs5756505	22	37467354	901	chr22:37425031-37474079	cg13737042	9	37806414	DCAF10	Body		0.274	1.93e-106	3.02e-95	G	C	-	0.908 (576)	0.874 (723)	0.863 (246)	G	C	-	1.28e-31	1.13e-30	0.99483	rs5756504	G	A	-	0.025425	0.0373329	1	CG:25/CA:301/GG:432/GA:0
rs5764362	22	44268576	549	chr22:44222345-44293320	cg10835651	11	34340108	ABTB2	Body		0.063	6.62e-23	1.03e-11	T	C	+	0.889 (813)	0.9 (603)	0.915 (129)	T	C	+	7.86e-17	3.06e-16	0.99005	rs5764372	G	A	+	3.8e-06	1.3e-05	0.97	CA:201/CG:6/TA:4/TG:547
rs576735	18	533368	902	chr18:526235-544968	cg15026026	11	47207998	PACSIN3	TSS200	Island	0.058	2.28e-21	3.56e-10	C	T	-	0.027 (468)	0.024 (775)	0.023 (302)	C	T	-	3.36e-14	1.06e-13	0.81296	rs7235748	A	G	+	0.0183732	0.0275835	0.99	CG:412/CA:0/TG:273/TA:73
rs5768823	22	46884488	903	chr22:46877174-46889723	cg02733650	16	30441347	DCTPP1	5'UTR	Island	0.043	2.77e-15	0.000431503	G	A	-	0.021 (619)	0.02 (669)	0.019 (172)	G	A	-	0.000378	0.000505911	0.98607	rs5768827	G	A	-	0.00450208	0.00774074	0.99	AG:1/AA:252/GG:502/GA:3
rs579861	2	239348995	904	chr2:239314634-239367296	cg15010854	17	79008585	BAIAP2	TSS1500	N_Shore	0.039	2.14e-14	0.00333466	T	G	+	0.053 (921)	0.056 (526)	0.059 (79)	T	G	+	0.00584	0.00692133	0.98633	rs561264	A	C	+	0.496591	0.543098	0.98	GC:166/GA:2/TC:43/TA:547
rs590537	1	4402852	905	chr1:4390591-4420212	cg24548754	17	2952127			Island	0.073	2.24e-26	3.49e-15	A	G	-	0.021 (981)	0.019 (493)	0.018 (53)	A	G	-	1.72e-06	2.93e-06	0.99591
rs590695	8	70025018	906	chr8:70012191-70084496	cg02847760	15	40453199	BUB1B	TSS200	Island	0.097	1.19e-34	1.86e-23	T	C	+	0.041 (376)	0.047 (780)	0.051 (371)	T	C	+	3.57e-14	1.12e-13	1	rs695167	A	G	+	4.35e-05	0.000115911	1	CA:0/CG:364/TA:391/TG:3
rs590695	8	70025018	906	chr8:70012191-70084496	cg14566946	3	27674834			S_Shore	0.044	3.48e-16	5.42e-05	T	C	+	0.526 (376)	0.526 (780)	0.535 (371)
rs591141	1	108694894	907	chr1:108682900-108742130	cg09032863	1	44412568	IPO13	5'UTR	Island	0.063	7.06e-23	1.1e-11	T	C	-	0.044 (864)	0.04 (581)	0.037 (99)	T	C	-	0.00425	0.00509089	1	rs591141	A	G	-	0.0526936	0.0721376	1	CG:193/CA:0/TG:0/TA:565
rs591481	6	5112576	908	chr6:5092916-5148031	cg00844120	6	168859997	SMOC2	Body		0.105	5.23e-38	8.15e-27	G	A	-	0.93 (605)	0.921 (708)	0.914 (231)	G	A	-	2.04e-06	3.45e-06	0.99579	rs464681	A	G	-	0.0290754	0.0421593	1	AG:274/AA:0/GG:84/GA:400
rs595209	11	126162221	909	chr11:126082213-126214363	cg01519261	21	36421467	RUNX1	5'UTR		0.052	4.63e-19	7.22e-08	A	C	+	0.032 (969)	0.035 (513)	0.039 (63)	A	C	+	0.000621	0.000808554	0.9847	rs499205	A	C	+	0.671447	0.710656	0.98	AA:603/AC:5/CA:2/CC:148
rs6001020	22	38538246	899	chr22:38505356-38602140	cg20227213	3	37284559	GOLGA4	TSS200	Island	0.109	1.45e-39	2.26e-28	G	C	-	0.044 (587)	0.041 (731)	0.038 (225)	G	C	-	2.95e-06	4.91e-06	0.99734	rs6001027	A	G	-	0.00364106	0.00643846	0.92	CA:13/CG:240/GA:488/GG:17
rs6001020	22	38538246	899	chr22:38505356-38602140	cg20238171	19	17007526	CPAMD8	Body	Island	0.177	1.77e-65	2.76e-54	G	C	-	0.502 (587)	0.456 (730)	0.399 (225)	G	C	-	1.9e-15	6.5e-15	0.99734	rs6001027	A	G	-	1.25e-06	4.74e-06	0.92	CA:13/CG:240/GA:488/GG:17
rs6008166	22	47768926	910	chr22:47768926-47796638	cg00550554	6	30294969	HCG18/TRIM39	TSS200/TSS200	Island	0.041	1.87e-15	0.000291271	A	G	+	0.029 (846)	0.031 (611)	0.033 (88)	A	G	+	1.05e-12	3.01e-12	1	rs6008190	A	G	+	0.0138472	0.021417	0.82	AA:484/AG:74/GA:24/GG:176
rs6008166	22	47768926	910	chr22:47768926-47796638	cg16694003	16	68482277	SMPD3	5'UTR	Island	0.259	7.44e-100	1.16e-88	A	G	+	0.017 (846)	0.021 (611)	0.028 (88)	A	G	+	5.57e-30	4.41e-29	1	rs6008190	A	G	+	9.79e-07	3.8e-06	0.82	AA:484/AG:74/GA:24/GG:176
rs6008822	22	46827038	911	chr22:46825043-46828354	cg12020201	12	50017283	PRPF40B	TSS200	Island	0.035	2.11e-13	0.0329335	G	T	+	0.035 (984)	0.037 (496)	0.039 (59)	G	T	+	5.06e-13	1.48e-12	0.83039	rs6008817	G	A	+	0.00660102	0.0110017	0.64	GG:529/GA:58/TG:46/TA:125
rs6008822	22	46827038	911	chr22:46825043-46828354	cg24850932	3	119396027	COX17	Body	Island	0.237	7.41e-90	1.16e-78	G	T	+	0.015 (984)	0.02 (496)	0.025 (59)	G	T	+	7.32e-35	7.44e-34	0.83039	rs6008817	G	A	+	2.45e-12	2.3e-11	0.64	GG:529/GA:58/TG:46/TA:125
rs6008822	22	46827038	911	chr22:46825043-46828354	cg25120290	14	85996873	FLRT2	1stExon	Island	0.053	1.61e-19	2.5e-08	G	T	+	0.047 (984)	0.06 (496)	0.065 (59)	G	T	+	1.43e-23	8.21e-23	0.83039	rs6008817	G	A	+	2.98e-05	8.3e-05	0.64	GG:529/GA:58/TG:46/TA:125
rs6017513	20	43835232	912	chr20:43730333-43947150	cg16660677	1	169703232	SELE	TSS200		0.051	1.01e-17	1.57e-06	A	C	-	0.82 (969)	0.802 (442)	0.781 (45)	A	C	-	0.153	0.162393	1.00016	rs7344269	A	G	-	0.16226	0.19981	1	AG:0/AA:633/CG:125/CA:0
rs602127	3	163927147	913	chr3:163760909-164057645	cg14249311	14	82090632				0.044	4.01e-18	6.24e-07	T	A	-	0.871 (955)	0.864 (647)	0.851 (97)	T	A	-	6.97e-07	1.24e-06	0.9969	rs9863717	G	A	-	0.000910151	0.00183742	0.98	AA:201/AG:2/TA:35/TG:520
rs6021372	20	50295515	914	chr20:50243177-50375481	cg08840551	5	56718349				0.149	7.61e-55	1.19e-43	C	T	+	0.767 (443)	0.783 (760)	0.8 (343)
rs602579	1	59036912	915	chr1:58940188-59053083	cg17179875	1	116961404	C1orf203/C1orf203	TSS1500/TSS200	Island	0.18	7.46e-66	1.16e-54	G	A	+	0.02 (773)	0.022 (647)	0.024 (100)	G	A	+	7.64e-17	2.98e-16	0.98711	rs7547036	A	C	+	2.8e-13	2.78e-12	0.95	AC:208/AA:7/GC:18/GA:525
rs6026278	20	57026650	916	chr20:56952171-57031390	cg20409636	12	58146180	CDK4	TSS200	Island	0.113	4.62e-41	7.2e-30	C	T	+	0.096 (1111)	0.113 (405)	0.113 (25)	C	T	+	5.95e-18	2.52e-17	1	rs6026278	G	A	+	0.000267294	0.000601671	1	CG:645/CA:0/TG:0/TA:113
rs6031380	20	42729131	917	chr20:42712648-42741114	cg05036715	10	58777720				0.705	0	0	T	C	-	0.938 (556)	0.885 (738)	0.825 (250)	T	C	-	4.86e-121	5.82e-119	0.9927	rs6130522	A	G	-	4.37e-53	4.47e-51	1	CG:286/CA:0/TG:25/TA:447
rs6051087	20	25990002	918	chr20:25856018-25991267	cg12304381	7	57710785				0.095	3.26e-34	5.08e-23	C	T	-	0.901 (1173)	0.884 (331)	0.878 (23)	C	T	-	0.000197	0.000271685	1	rs6051087	G	A	-	2.46e-09	1.5e-08	1	CG:669/CA:0/TG:0/TA:89
rs6062929	20	62058731	919	chr20:62035706-62066057	cg01614883	3	38070934	PLCD1	Body	Island	0.04	6.24e-15	0.000972551	A	G	-	0.046 (561)	0.043 (728)	0.037 (248)	A	G	-	0.0025	0.00307819	1	rs6062929	A	G	-	3.68e-05	0.000100679	1	AA:463/AG:0/GA:0/GG:295
rs6071105	20	58672620	920	chr20:58665433-58713972	cg06729676	17	29421871	NF1	TSS200	Island	0.038	1.88e-14	0.00292608	C	T	+	0.022 (1329)	0.023 (195)	0.053 (13)	C	T	-	0.782	0.790485	0.98947	rs6027301	G	A	-	0.325206	0.373998	0.96	CA:2/CG:700/TA:54/TG:2
rs6089829	20	61669036	546	chr20:61655766-61687027	cg15934090	1	100435551	SLC35A3	5'UTR	Island	0.245	8.68e-94	1.35e-82	G	A	-	0.104 (609)	0.095 (721)	0.067 (216)	G	A	-	1.77e-34	1.77e-33	1	rs7273917	A	G	-	6.12e-21	1.18e-19	0.96	AA:8/AG:250/GA:494/GG:6
rs6096137	20	49489520	921	chr20:49487781-49514013	cg01712671	2	218938889	RUFY4	Body		0.037	5.91e-14	0.0092114	G	A	-	0.382 (662)	0.37 (707)	0.358 (173)
rs6096137	20	49489520	921	chr20:49487781-49514013	cg03802998	11	44972744	TP53I11	TSS200	S_Shore	0.037	5.69e-14	0.0088647	G	A	-	0.452 (662)	0.443 (707)	0.434 (173)	G	A	-	0.0252	0.0281361	0.99863	rs6096141	A	G	-	0.184509	0.225612	0.83	AG:196/AA:24/GG:53/GA:485
rs6096137	20	49489520	921	chr20:49487781-49514013	cg14960238	17	30438610				0.05	1.49e-18	2.32e-07	G	A	-	0.678 (662)	0.665 (707)	0.642 (173)	G	A	-	0.000575	0.000752165	0.99863	rs6096141	A	G	-	3.77e-05	0.000102497	0.83	AG:196/AA:24/GG:53/GA:485
rs6096137	20	49489520	921	chr20:49487781-49514013	cg16997203	11	44972679	TP53I11	TSS200	Island	0.038	1.88e-14	0.00292992	G	A	-	0.21 (662)	0.2 (707)	0.185 (173)	G	A	-	0.00397	0.00477254	0.99863	rs6096141	A	G	-	0.155631	0.193014	0.83	AG:196/AA:24/GG:53/GA:485
rs6096137	20	49489520	921	chr20:49487781-49514013	cg17828445	12	58150842	2014-03-09	Body	S_Shore	0.052	5.19e-19	8.09e-08	G	A	-	0.294 (662)	0.278 (707)	0.268 (173)	G	A	-	0.00444	0.0053109	0.99863	rs6096141	A	G	-	0.000102858	0.000253144	0.83	AG:196/AA:24/GG:53/GA:485
rs6096137	20	49489520	921	chr20:49487781-49514013	cg24862514	11	44972672	TP53I11	TSS200	Island	0.037	5.79e-14	0.00902862	G	A	-	0.13 (662)	0.125 (707)	0.111 (173)	G	A	-	0.166	0.175746	0.99863	rs6096141	A	G	-	0.441312	0.48816	0.83	AG:196/AA:24/GG:53/GA:485
rs6126982	20	52456445	922	chr20:52432451-52470925	cg21384691	3	135680979			N_Shelf	0.071	1.38e-25	2.15e-14	T	G	+	0.94 (397)	0.945 (763)	0.955 (367)	T	G	+	8.76e-16	3.09e-15	0.80684	rs6097632	A	G	-	2.26e-05	6.49e-05	1	GA:59/GG:0/TA:3/TG:54
rs612913	18	77845882	843	chr18:77722454-78007270	cg04703227	1	19923504	C1orf151	1stExon	Island	0.111	6.17e-38	9.62e-27	G	A	+	0.028 (1023)	0.034 (404)	0.036 (30)	G	A	+	9.4e-25	5.59e-24	1	rs612913	G	A	+	0.000655813	0.00136743	1	AA:110/AG:0/GA:0/GG:648
rs623892	7	63745259	923	chr7:63699812-63899114	cg08415582	8	57030523			Island	0.032	1.59e-13	0.0247731	G	A	-	0.78 (764)	0.75 (768)	0.727 (170)	G	A	-	0.000246	0.00033622	0.93789	rs649815	G	A	-	0.367637	0.417824	0.95	AG:8/AA:249/GG:482/GA:19
rs629081	18	72906037	924	chr18:72883234-72921584	cg10436877	7	150924351	ABCF2	TSS200	Island	0.087	1.23e-31	1.92e-20	T	C	+	0.199 (1220)	0.216 (305)	0.256 (21)	T	C	+	0.295	0.306705	1	rs787583	G	A	+	0.00240103	0.0044587	0.93	CA:63/CG:16/TA:4/TG:675
rs630792	6	33690310	925	chr6:33600895-33713169	cg06377929	1	1407001	ATAD3B	TSS200	Island	0.047	5.93e-17	9.25e-06	G	A	-	0.032 (1259)	0.029 (234)	0.024 (15)	G	A	-	0.0186	0.0209907	0.94588	rs684119	G	A	-	0.00801889	0.0131287	0.95	AG:3/AA:75/GG:638/GA:42
rs632281	18	77521740	547	chr18:77409669-77536467	cg02896705	19	18112042	ARRDC2	5'UTR	Island	0.172	3.5e-59	5.45e-48	G	T	+	0.294 (908)	0.316 (448)	0.323 (83)	G	T	+	0.000296	0.000400963	0.75195	rs665138	A	G	+	0.017521	0.02651	1	GA:592/GG:0/TA:0/TG:166
rs632281	18	77521740	547	chr18:77409669-77536467	cg05918682	3	127267038			Island	0.095	2.79e-32	4.35e-21	G	T	+	0.046 (908)	0.048 (448)	0.051 (83)	G	T	+	8.99e-07	1.58e-06	0.75195	rs665138	A	G	+	0.00016793	0.000392212	1	GA:592/GG:0/TA:0/TG:166
rs632281	18	77521740	547	chr18:77409669-77536467	cg09220050	20	48770642	TMEM189/TMEM189-UBE2V1	TSS1500/TSS1500	Island	0.473	2.74e-196	4.26e-185	G	T	+	0.089 (908)	0.12 (448)	0.15 (83)	G	T	+	1.49e-41	2.15e-40	0.75195	rs665138	A	G	+	3.24e-22	7.14e-21	1	GA:592/GG:0/TA:0/TG:166
rs632281	18	77521740	547	chr18:77409669-77536467	cg19628758	1	47973951			Island	0.213	1.01e-74	1.58e-63	G	T	+	0.055 (908)	0.069 (448)	0.073 (83)	G	T	+	6.95e-14	2.16e-13	0.75195	rs665138	A	G	+	0.000570103	0.00120094	1	GA:592/GG:0/TA:0/TG:166
rs632281	18	77521740	547	chr18:77409669-77536467	cg22777949	11	810211	SNORA52	TSS1500	Island	0.098	4.68e-33	7.29e-22	G	T	+	0.053 (908)	0.06 (448)	0.064 (83)	G	T	+	7.69e-05	0.000110982	0.75195	rs665138	A	G	+	7.46e-06	2.38e-05	1	GA:592/GG:0/TA:0/TG:166
rs6424068	1	3127925	926	chr1:3118674-3146497	cg04924128	12	7342464	PEX5/PEX5	1stExon/5'UTR	N_Shore	0.078	1.78e-28	2.78e-17	A	G	+	0.02 (1245)	0.022 (280)	0.026 (18)	A	G	+	1.96e-22	1.06e-21	0.78113	rs6424069	A	G	+	2.61e-05	7.42e-05	0.69	AG:81/AA:572/GG:80/GA:25
rs6426356	1	29685790	927	chr1:29685790-29708233	cg12297440	7	157523408	PTPRN2	Body	N_Shore	0.085	6.94e-31	1.08e-19	G	T	-	0.976 (420)	0.972 (756)	0.967 (367)	G	T	-	4.97e-10	1.15e-09	1	rs6426356	C	A	-	7.06e-07	2.8e-06	1	GC:366/GA:0/TC:0/TA:392
rs6437221	2	241896418	928	chr2:241860911-241906425	cg03856450	2	73298881	SFXN5	1stExon	Island	0.041	4.71e-15	0.000733512	G	A	+	0.02 (596)	0.021 (727)	0.022 (200)	G	A	+	0.00399	0.00479315	0.99899	rs4430951	A	G	+	0.401248	0.449563	1	AA:0/AG:253/GA:505/GG:0
rs6438963	3	125774854	929	chr3:125655269-125824334	cg01886893	5	102089360			N_Shore	0.348	6.34e-142	9.88e-131	G	C	+	0.961 (761)	0.969 (646)	0.977 (138)
rs6445960	3	58221932	930	chr3:58215156-58327540	cg11805559	10	134859687			N_Shore	0.236	7.42e-86	1.16e-74	C	G	+	0.851 (681)	0.864 (597)	0.882 (195)	C	G	+	7.64e-41	1.07e-39	0.98448	rs6802482	A	G	+	5.9e-10	3.87e-09	0.99	CA:495/CG:1/GA:7/GG:255
rs6459850	7	157975407	931	chr7:157943641-157982161	cg19496744	17	80231639	CSNK1D	TSS200	Island	0.04	4.67e-14	0.00728371	G	C	+	0.016 (663)	0.017 (628)	0.017 (137)	G	C	+	7.02e-30	5.53e-29	0.53495	rs4243839	A	G	+	2.97e-10	2.05e-09	0.9	CG:196/CA:14/GG:17/GA:531
rs646236	11	126851452	932	chr11:126808929-126872156	cg06111441	16	89649705	CPNE7	Body	N_Shore	0.071	3.31e-25	5.16e-14	G	A	-	0.918 (1128)	0.909 (361)	0.899 (25)	G	A	-	7.07e-12	1.9e-11	1	rs646236	G	A	-	0.0491504	0.0679823	1	AA:99/AG:0/GA:0/GG:659
rs6463527	7	6080285	933	chr7:6060618-6100881	cg12964741	18	77160221	NFATC1/NFATC1/NFATC1	5'UTR/Body/TSS200	Island	0.065	1.37e-23	2.14e-12	G	A	-	0.156 (652)	0.146 (673)	0.13 (205)	G	A	-	0.00304	0.0037158	1	rs6463527	G	A	-	0.00524945	0.00891127	1	AA:248/AG:0/GA:0/GG:510
rs6463855	7	1530465	934	chr7:1496020-1548842	cg02637438	8	134584246	ST3GAL1	TSS200	Island	0.395	3.01e-161	4.69e-150	T	C	+	0.024 (505)	0.031 (716)	0.041 (280)	T	C	+	7.71e-72	2.81e-70	0.65779	rs6962610	G	A	+	5.18e-31	1.96e-29	0.98	CA:352/CG:8/TA:3/TG:395
rs6468141	8	32962851	935	chr8:32947353-32999572	cg17646418	6	166911767	RPS6KA2	Body		0.045	6.13e-16	9.56e-05	G	T	+	0.907 (456)	0.914 (790)	0.918 (227)
rs6471360	8	87513469	936	chr8:87245253-87562786	cg04993564	8	59572049	NSMAF	Body	Island	0.078	1.8e-28	2.81e-17	T	C	-	0.038 (875)	0.034 (576)	0.03 (95)	T	C	-	1.16e-09	2.59e-09	0.98705	rs6471314	A	G	-	0.00261984	0.0048035	0.87	CA:18/CG:181/TA:535/TG:24
rs6471360	8	87513469	936	chr8:87245253-87562786	cg27317242	8	23145699	R3HCC1	5'UTR	Island	0.139	5.96e-51	9.29e-40	T	C	-	0.043 (875)	0.039 (576)	0.034 (95)	T	C	-	2.82e-07	5.21e-07	0.98705	rs6471314	A	G	-	0.000873055	0.00177674	0.87	CA:18/CG:181/TA:535/TG:24
rs6472447	8	70076264	937	chr8:70013767-70158492	cg25593560	19	16187364	TPM4/TPM4	5'UTR/Body	Island	0.196	3.35e-73	5.22e-62	G	A	-	0.034 (883)	0.027 (573)	0.019 (90)	G	A	-	3.7e-50	6.74e-49	0.99533	rs831737	G	A	-	3.04e-11	2.39e-10	0.92	AG:10/AA:180/GG:516/GA:52
rs6485591	11	45155411	938	chr11:45119181-45174530	cg17879478	20	2086632	STK35	Body	S_Shelf	0.083	5.29e-30	8.24e-19	C	T	-	0.966 (863)	0.961 (589)	0.951 (78)	C	T	-	2.25e-12	6.3e-12	1	rs6485591	G	A	-	7.81e-06	2.46e-05	1	CG:526/CA:0/TG:0/TA:232
rs6502040	17	81012185	939	chr17:80991343-81026044	cg04287931	4	79697739	BMP2K	1stExon	Island	0.077	1.28e-27	1.99e-16	T	A	-	0.031 (966)	0.028 (490)	0.022 (74)	T	A	-	2.75e-07	5.1e-07	0.46977	rs9890099	C	A	-	0.000377627	0.000826504	0.81	AC:21/AA:134/TC:546/TA:57
rs6502040	17	81012185	939	chr17:80991343-81026044	cg04843801	3	42642061	NKTR	TSS200	Island	0.036	1.56e-13	0.0242521	T	A	+	0.034 (966)	0.037 (490)	0.04 (74)	T	A	+	1.02e-14	3.35e-14	0.46977	rs9890099	C	A	+	0.00744854	0.0123316	0.81	AC:21/AA:134/TC:546/TA:57
rs6502040	17	81012185	939	chr17:80991343-81026044	cg11010178	6	127837030	C6orf174	Body	Island	0.092	6.02e-33	9.38e-22	T	A	-	0.169 (966)	0.151 (490)	0.127 (74)	T	A	-	1.95e-07	3.67e-07	0.46977	rs9890099	C	A	-	0.160657	0.198258	0.81	AC:21/AA:134/TC:546/TA:57
rs6510699	19	2754548	940	chr19:2737551-2815372	cg19676328	12	49525230	TUBA1B	5'UTR	Island	0.132	1.76e-53	2.74e-42	A	G	-	0.033 (1060)	0.026 (576)	0.021 (85)	A	G	-	3.49e-17	1.4e-16	0.99598	rs878893	A	G	-	5.74e-08	2.77e-07	0.91	AA:571/AG:11/GA:13/GG:163
rs6510699	19	2754548	940	chr19:2737551-2815372	cg22153745	1	153894579	GATAD2B	5'UTR	N_Shore	0.189	1.41e-78	2.2e-67	A	G	-	0.061 (1060)	0.049 (576)	0.038 (85)	A	G	-	3.81e-22	2.05e-21	0.99598	rs878893	A	G	-	1.9e-08	9.95e-08	0.91	AA:571/AG:11/GA:13/GG:163
rs6511958	19	14810261	33	chr19:14793072-14836559	cg02174232	3	49712164	APEH	Body	Island	0.063	1.56e-22	2.43e-11	T	A	+	0.051 (557)	0.054 (721)	0.059 (232)	T	A	+	0.00163	0.00204604	0.99971	rs4807988	G	A	+	0.622026	0.666046	0.99	AG:2/AA:274/TG:481/TA:1
rs6511958	19	14810261	33	chr19:14793072-14836559	cg03688818	3	49711147	APEH	TSS1500	Island	0.248	4.01e-93	6.26e-82	T	A	+	0.024 (557)	0.031 (721)	0.043 (232)	T	A	+	1.02e-20	5.08e-20	0.99971	rs4807988	G	A	+	1.3e-05	3.95e-05	0.99	AG:2/AA:274/TG:481/TA:1
rs6511958	19	14810261	33	chr19:14793072-14836559	cg10596006	3	49711089	APEH	TSS1500	Island	0.437	1.82e-185	2.84e-174	T	A	+	0.032 (557)	0.058 (721)	0.115 (232)	T	A	+	4.78e-24	2.76e-23	0.99971	rs4807988	G	A	+	1.84e-06	6.68e-06	0.99	AG:2/AA:274/TG:481/TA:1
rs6512121	19	9533805	37	chr19:9365997-9623107	cg24718827	5	10563092	ANKRD33B	TSS1500	Island	0.086	5.31e-30	8.27e-19	T	G	-	0.409 (472)	0.401 (721)	0.38 (287)	T	G	-	2.55e-08	5.15e-08	1	rs8112842	A	G	-	7.31e-07	2.87e-06	0.95	GG:336/GA:8/TG:8/TA:406
rs6514115	20	1116799	941	chr20:1066962-1130627	cg07475247	7	102938279	PMPCB	Body	S_Shore	0.041	3.23e-15	0.000503789	G	A	+	0.016 (1201)	0.018 (321)	0.02 (23)	G	A	+	0.0787	0.0852033	0.98768	rs6032895	C	A	+	0.780644	0.809006	0.97	AC:2/AA:82/GC:672/GA:2
rs6534216	4	121765527	942	chr4:121662361-121765788	cg10230427	6	57038227	BAG2	Body	S_Shore	0.05	1.7e-18	2.65e-07	C	T	+	0.16 (725)	0.182 (669)	0.208 (150)	C	T	+	0.000133	0.000186489	1	rs6534216	G	A	+	5.06e-08	2.49e-07	1	CG:539/CA:0/TG:0/TA:219
rs6534216	4	121765527	942	chr4:121662361-121765788	cg27164797	6	57038231	BAG2	Body	S_Shore	0.043	6.22e-16	9.69e-05	C	T	+	0.147 (725)	0.167 (669)	0.199 (150)	C	T	+	0.000234	0.000320341	1	rs6534216	G	A	+	1.28e-06	4.83e-06	1	CG:539/CA:0/TG:0/TA:219
rs6535252	4	82390465	943	chr4:82390465-82440262	cg09480647	17	74133754	FOXJ1	Body	Island	0.04	3.92e-15	0.000610759	A	T	-	0.893 (673)	0.888 (678)	0.882 (195)	A	T	-	0.000806	0.00103814	0.90934	rs882043	C	A	-	0.0321329	0.0460554	0.88	AA:70/AC:402/TA:267/TC:19
rs6535252	4	82390465	943	chr4:82390465-82440262	cg09480837	10	95789501	PLCE1	5'UTR		0.223	1.47e-84	2.3e-73	A	T	-	0.897 (673)	0.871 (678)	0.851 (195)	A	T	-	1.76e-23	1e-22	0.90934	rs882043	C	A	-	1.19e-08	6.45e-08	0.88	AA:70/AC:402/TA:267/TC:19
rs6538421	12	93861601	944	chr12:93800678-93902066	cg00223950	1	19536222	UBR4	Body	Island	0.096	1.06e-34	1.66e-23	C	T	+	0.023 (409)	0.026 (780)	0.028 (351)	C	T	+	7.46e-10	1.7e-09	0.99915	rs2364873	A	G	+	0.00251717	0.00463479	0.95	CA:359/CG:63/TA:7/TG:329
rs6551219	3	27666362	945	chr3:27662253-27680603	cg03316881	10	49515028			Island	0.035	2.62e-13	0.0408785	C	T	+	0.022 (477)	0.024 (738)	0.025 (330)	C	T	+	3.86e-05	5.71e-05	0.93381	rs6762388	A	G	+	7.1e-06	2.27e-05	0.98	CG:35/CA:387/TG:334/TA:2
rs6551219	3	27666362	945	chr3:27662253-27680603	cg10200820	5	102090930			Island	0.056	1.08e-20	1.68e-09	C	T	+	0.033 (477)	0.036 (738)	0.041 (330)	C	T	+	7.01e-11	1.73e-10	0.93381	rs6762388	A	G	+	0.000693906	0.00143738	0.98	CG:35/CA:387/TG:334/TA:2
rs6551506	3	87742058	946	chr3:87633556-87800177	cg21789849	3	107809536	CD47	Body	Island	0.052	5.2e-19	8.1e-08	A	G	+	0.18 (822)	0.193 (604)	0.203 (108)	A	G	+	9.69e-06	1.52e-05	0.88513	rs6798732	C	A	+	0.016315	0.0248148	0.93	AA:65/AC:484/GA:200/GC:9
rs6554163	4	55102559	947	chr4:55057749-55126579	cg17183009	3	120277827				0.079	2.18e-28	3.4e-17	T	A	+	0.038 (963)	0.043 (501)	0.047 (66)							rs7682912	A	C	+	1.82e-05	5.3e-05	1	AC:159/AA:1/TC:0/TA:598
rs6555242	5	416546	948	chr5:414620-477634	cg15371732	17	78194151	SGSH/SGSH/SLC26A11	1stExon/5'UTR/TSS200	Island	0.175	7.04e-65	1.1e-53	T	G	+	0.116 (647)	0.138 (698)	0.149 (199)	T	G	+	1.76e-24	1.03e-23	0.73761	rs2672757	G	A	+	1.99e-06	7.18e-06	0.87	GG:16/GA:279/TG:320/TA:143
rs6560437	9	77896745	949	chr9:77869491-78013706	cg07180182	21	33939194			N_Shelf	0.144	1.34e-51	2.09e-40	T	G	-	0.71 (1159)	0.688 (330)	0.674 (18)	T	G	-	8.82e-18	3.67e-17	0.99772	rs7861441	A	G	-	0.000532097	0.00113184	1	GA:0/GG:101/TA:657/TG:0
rs6560918	12	133619019	950	chr12:133531127-133767153	cg07204937	10	99609863	GOLGA7B	TSS200	Island	0.049	4.99e-18	7.78e-07	G	T	-	0.023 (475)	0.022 (789)	0.021 (265)
rs6565620	17	79658100	951	chr17:79527538-79690196	cg10519680	8	37707506	BRF2	TSS200	Island	0.223	1.91e-83	2.97e-72	C	T	-	0.053 (1120)	0.04 (381)	0.022 (28)	C	T	-	4.5e-18	1.93e-17	1	rs6565624	A	G	-	0.616568	0.661423	1	CG:83/CA:565/TG:110/TA:0
rs6576067	14	105473903	952	chr14:105454226-105507382	cg10962261	2	217277064	SMARCAL1	TSS200	Island	0.284	2.2e-111	3.43e-100	C	T	+	0.026 (1222)	0.032 (306)	0.041 (17)	C	T	+	1.41e-37	1.64e-36	0.93027	rs3924892	A	G	+	0.0316195	0.045357	1	CA:527/CG:134/TA:0/TG:97
rs6577101	13	113293717	953	chr13:113293147-113308894	cg19380038	11	130298172	ADAMTS8	1stExon	Island	0.063	1.87e-22	2.91e-11	T	C	+	0.102 (741)	0.107 (619)	0.124 (151)	T	C	+	1.6e-20	7.87e-20	0.80652	rs4907732	G	A	+	1.71e-05	5.08e-05	0.96	CG:36/CA:183/TG:534/TA:5
rs6580890	12	52990730	954	chr12:52977961-53003562	cg08009116	20	56285716	PMEPA1/PMEPA1/PMEPA1	5'UTR/TSS1500/TSS200	S_Shore	0.041	1.58e-15	0.000246689	G	A	+	0.069 (570)	0.076 (737)	0.082 (238)	G	A	+	0.00293	0.00359182	0.99874	rs2292503	A	G	+	0.0163459	0.0248401	1	AA:0/AG:290/GA:465/GG:3
rs6583636	8	143567926	955	chr8:143549725-143571844	cg26850807	16	88519551	ZFPM1	TSS1500	Island	0.075	3.25e-27	5.06e-16	C	T	+	0.031 (1100)	0.039 (403)	0.048 (38)	C	T	+	4.48e-14	1.4e-13	0.9887	rs7822554	G	A	+	0.289413	0.337067	0.75	CG:589/CA:39/TG:26/TA:104
rs6596265	5	135162110	956	chr5:135042210-135201523	cg09460563	7	6191780	USP42	Body	N_Shore	0.084	1.71e-30	2.67e-19	G	A	+	0.981 (403)	0.983 (770)	0.985 (362)	G	A	+	0.0812	0.0877965	0.99333	rs7380956	G	A	+	0.328547	0.377048	0.88	AG:18/AA:347/GG:319/GA:74
rs6596270	5	135178142	957	chr5:135141976-135201795	cg01191114	3	48936118	SLC25A20	Body	Island	0.084	3.61e-33	5.62e-22	A	G	+	0.012 (1067)	0.013 (548)	0.014 (66)	A	G	+	1.61e-14	5.22e-14	1	rs714091	A	G	+	0.00131804	0.00258265	1	AA:595/AG:2/GA:0/GG:161
rs6599306	4	143439	196	chr4:72592-277057	cg19904905	19	49469667	FTL	Body	S_Shore	0.038	3.79e-14	0.00590544	G	C	+	0.943 (1110)	0.95 (396)	0.952 (33)	G	C	+	9.04e-08	1.76e-07	0.99955	rs3829	A	G	+	0.092469	0.120974	0.99	CG:132/CA:1/GG:1/GA:624
rs6599566	8	146293414	958	chr8:146181115-146301235	cg09960435	19	44323775	LYPD5	5'UTR	N_Shore	0.334	5.11e-133	7.96e-122	T	C	-	0.974 (976)	0.96 (475)	0.941 (76)
rs6600238	16	1016057	959	chr16:973196-1035077	cg04116494	14	76618702	C14orf118	5'UTR	S_Shore	0.077	4.54e-28	7.07e-17	C	A	-	0.05 (1094)	0.047 (412)	0.038 (33)	C	A	-	9.23e-09	1.94e-08	1	rs6600238	C	A	-	1.06e-05	3.26e-05	1	AA:106/AC:0/CA:0/CC:652
rs6601633	8	11805173	960	chr8:11776904-11830150	cg12553843	11	71511486	FAM86C	3'UTR		0.052	3.64e-19	5.68e-08	C	T	+	0.067 (469)	0.079 (739)	0.091 (335)	C	T	+	0.000621	0.000808554	0.99999	rs7006538	G	A	+	0.00549623	0.00928489	1	CA:0/CG:410/TA:348/TG:0
rs6602773	10	15007841	961	chr10:14987440-15019226	cg05827775	4	9762166				0.217	1.23e-79	1.92e-68	G	C	+	0.856 (673)	0.873 (652)	0.887 (176)	G	C	+	9.86e-11	2.41e-10	0.99371	rs1935401	A	C	+	1.71e-06	6.25e-06	1	CA:0/CC:257/GA:500/GC:1
rs6644	14	105213343	962	chr14:105191915-105242831	cg10984179	4	6311282				0.037	4.45e-14	0.0069424	A	G	-	0.734 (498)	0.73 (730)	0.723 (306)	A	G	-	0.12	0.128424	0.91435	rs7142772	A	C	+	0.459902	0.506795	0.97	AC:5/AA:429/GC:314/GA:10
rs6663547	1	110114229	963	chr1:110080809-110155524	cg05051117	1	205719564	NUCKS1	TSS1500	S_Shore	0.083	2.71e-28	4.23e-17	T	G	-	0.114 (898)	0.1 (510)	0.082 (43)	T	G	-	4.7e-09	1e-08	0.97334	rs7537507	G	A	-	0.00105375	0.00209545	1	GA:128/GG:5/TA:0/TG:625
rs6664593	1	33778591	809	chr1:33762240-33915751	cg05756918	7	27253707			Island	0.046	8.59e-18	1.34e-06	C	T	+	0.849 (760)	0.864 (682)	0.882 (183)	C	T	+	0.00012	0.000168967	0.98086	rs7514553	G	A	+	0.0148359	0.0227641	0.93	CG:407/CA:87/TG:10/TA:254
rs6664593	1	33778591	809	chr1:33762240-33915751	cg12187687	7	27253834			Island	0.042	2.11e-16	3.29e-05	C	T	+	0.657 (760)	0.675 (682)	0.697 (183)	C	T	+	0.00011	0.000156331	0.98086	rs7514553	G	A	+	0.0128811	0.0200296	0.93	CG:407/CA:87/TG:10/TA:254
rs6672120	1	42577444	964	chr1:42576537-42626679	cg22815031	1	44440664	ATP6V0B/ATP6V0B	1stExon/5'UTR	Island	0.04	6.01e-15	0.000936065	C	T	-	0.021 (906)	0.019 (552)	0.017 (84)	C	T	-	7.65e-05	0.0001105	1	rs883062	A	G	-	0.00109805	0.0021761	0.98	CA:422/CG:142/TA:2/TG:192
rs6673069	1	48421694	965	chr1:48337871-48480638	cg02396143	1	29063512	YTHDF2	5'UTR	Island	0.196	3.93e-73	6.13e-62	T	C	-	0.038 (894)	0.033 (578)	0.028 (73)	T	C	-	9.5e-12	2.51e-11	0.94118	rs1497095	G	A	-	0.000207242	0.000475727	0.99	CG:1/CA:198/TG:539/TA:20
rs6692131	1	242854431	966	chr1:242843692-242858358	cg27350917	16	2021941	TBL3	TSS200	Island	0.044	5.9e-16	9.2e-05	C	T	+	0.035 (836)	0.039 (559)	0.039 (102)	C	T	+	2.08e-16	7.87e-16	0.82271	rs6429370	A	G	+	8.9e-05	0.0002225	0.94	CG:8/CA:570/TG:172/TA:8
rs6703187	1	146698906	967	chr1:146654506-146787655	cg02953927	15	44038812	PDIA3	1stExon	Island	0.11	5.53e-39	8.62e-28	A	G	+	0.097 (658)	0.112 (666)	0.129 (189)
rs6708630	2	10225807	968	chr2:10173051-10239769	cg06072253	3	7610597	GRM7	Body		0.124	1.05e-43	1.64e-32	C	T	-	0.961 (1203)	0.952 (275)	0.931 (12)	C	T	-	6.83e-13	1.99e-12	1	rs6708630	G	A	-	3.29e-09	1.95e-08	1	CG:675/CA:0/TG:0/TA:83
rs6710091	2	239597	969	chr2:211317-305203	cg24475146	1	154530781	UBE2Q1	1stExon	Island	0.087	7.73e-30	1.2e-18	C	G	+	0.061 (623)	0.069 (675)	0.073 (160)	C	G	+	5.32e-11	1.32e-10	0.99704	rs3791221	A	G	+	1.99e-06	7.18e-06	1	CA:508/CG:0/GA:0/GG:250
rs671095	17	47315357	970	chr17:47301268-47322264	cg11430096	6	110968061	CDK19	Body	S_Shore	0.301	1.22e-118	1.9e-107	A	G	+	0.85 (670)	0.884 (682)	0.923 (190)	A	G	+	3.54e-13	1.05e-12	0.99173	rs624177	A	G	+	2.46e-23	5.86e-22	0.99	AA:488/AG:1/GA:1/GG:268
rs673590	18	77485167	257	chr18:77408967-77501180	cg07882382	3	12526215	TSEN2/TSEN2	1stExon/5'UTR	Island	0.045	8.27e-16	0.000128846	A	G	+	0.024 (898)	0.026 (482)	0.029 (74)	A	G	+	3.35e-10	7.85e-10	0.9521	rs529195	G	A	+	0.000386513	0.000841718	0.99	AG:568/AA:1/GG:3/GA:186
rs6742067	2	16685148	971	chr2:16614591-16735432	cg11254532	1	61520399			S_Shore	0.034	2.49e-14	0.00388217	C	G	+	0.969 (976)	0.97 (638)	0.972 (113)	C	G	+	5.21e-16	1.9e-15	0.99513	rs6705856	A	G	+	0.000329336	0.000731858	0.97	CG:3/CA:553/GG:198/GA:4
rs674286	13	29529500	972	chr13:29529500-29545713	cg13209154	11	62106872	ASRGL1	Body	S_Shore	0.037	5.27e-14	0.00820807	C	T	-	0.987 (1260)	0.985 (263)	0.915 (16)	C	T	+	0.729	0.739137	0.89364	rs642014	G	A	-	0.114711	0.146117	0.97	CG:637/CA:39/TG:2/TA:80
rs6744483	2	107145655	973	chr2:107142845-107187609	cg10198837	2	87090202	CD8B	TSS1500	S_Shore	0.28	4.17e-109	6.5e-98	T	C	-	0.977 (1200)	0.942 (319)	0.876 (21)	T	C	-	1.59e-36	1.77e-35	0.99903	rs6746717	A	G	+	5.31e-58	7.11e-56	0.96	CA:35/CG:36/TA:1/TG:686
rs6754187	2	796514	974	chr2:782587-810722	cg18912160	10	3281074				0.094	4.9e-34	7.63e-23	A	G	-	0.903 (994)	0.886 (459)	0.857 (91)	A	G	-	6.52e-08	1.28e-07	0.89561	rs7571499	G	A	-	0.0515347	0.070718	0.96	AA:4/AG:583/GA:153/GG:18
rs6760108	2	239552452	975	chr2:239508538-239618666	cg22950153	15	65625378	IGDCC3	Body		0.1	6.27e-36	9.77e-25	G	C	-	0.726 (1130)	0.707 (379)	0.681 (27)	G	C	-	0.00884	0.0102239	0.98627	rs1397328	G	A	-	0.0248889	0.0366076	0.98	CA:84/CG:1/GA:3/GG:670
rs6765397	3	155004371	555	chr3:154920664-155036085	cg04504715	8	101718986	PABPC1	Body		0.225	2.63e-95	4.1e-84	T	A	+	0.975 (694)	0.98 (796)	0.986 (236)	T	A	+	1.2e-21	6.27e-21	0.99887	rs9289952	C	A	+	1.8e-11	1.46e-10	1	AC:0/AA:270/TC:488/TA:0
rs6765397	3	155004371	555	chr3:154920664-155036085	cg16448805	8	101719208	PABPC1	Body		0.333	4.73e-150	7.37e-139	T	A	-	0.957 (694)	0.933 (794)	0.865 (235)	T	A	-	4.59e-66	1.35e-64	0.99887	rs9289952	C	A	-	3.22e-27	9.83e-26	1	AC:0/AA:270/TC:488/TA:0
rs6769283	3	44671217	976	chr3:44458730-44912443	cg02889982	17	16946247	MPRIP	1stExon	Island	0.13	7.54e-47	1.18e-35	G	T	-	0.433 (722)	0.417 (691)	0.391 (117)	G	T	-	1.27e-19	5.9e-19	0.9814	rs9868821	G	A	-	7.74e-10	4.99e-09	1	GG:521/GA:21/TG:0/TA:216
rs6774979	3	27664317	945	chr3:27662253-27685184	cg10601287	11	119293861	THY1	1stExon	Island	0.043	6.64e-16	0.000103554	G	A	+	0.158 (427)	0.165 (731)	0.173 (372)	G	A	+	2.07e-08	4.21e-08	0.99611	rs6762388	A	G	+	0.0258384	0.0378441	1	AG:368/AA:0/GG:1/GA:389
rs6774979	3	27664317	945	chr3:27662253-27685184	cg15322641	3	50712443	DOCK3	TSS1500	Island	0.107	1.42e-38	2.21e-27	G	A	+	0.039 (427)	0.052 (731)	0.067 (372)	G	A	+	2.87e-10	6.74e-10	0.99611	rs6762388	A	G	+	1.44e-05	4.33e-05	1	AG:368/AA:0/GG:1/GA:389
rs6774979	3	27664317	945	chr3:27662253-27685184	cg27046936	1	78956847	PTGFR/PTGFR	1stExon/5'UTR	Island	0.155	2.44e-56	3.8e-45	G	A	+	0.121 (427)	0.184 (731)	0.237 (372)	G	A	+	9.39e-16	3.3e-15	0.99611	rs6762388	A	G	+	6.42e-09	3.65e-08	1	AG:368/AA:0/GG:1/GA:389
rs6799941	3	152999379	977	chr3:152924439-153013566	cg14532426	21	33245908	HUNK	1stExon	Island	0.044	1.69e-16	2.63e-05	G	T	+	0.106 (517)	0.113 (750)	0.114 (270)	G	T	+	5.41e-11	1.34e-10	0.99354	rs9811019	A	G	+	0.0596599	0.0811635	0.92	GA:394/GG:29/TA:14/TG:321
rs6817659	4	8063568	978	chr4:8056197-8083563	cg06178650	10	115471652	CASP7	Body		0.132	5.6e-48	8.73e-37	T	C	+	0.965 (873)	0.969 (567)	0.975 (100)	T	C	+	0.0642	0.0699567	0.99729	rs6845573	G	A	+	0.10159	0.130745	1	CG:0/CA:199/TG:558/TA:1
rs6829124	4	189581824	979	chr4:189580476-189602375	cg12848098	17	5404090	LOC728392	1stExon	Island	0.1	2.51e-36	3.92e-25	A	C	-	0.12 (728)	0.107 (630)	0.09 (181)	A	C	-	1.83e-19	8.41e-19	0.97928	rs4863376	G	A	-	0.000355026	0.000783941	0.96	AA:5/AG:517/CA:221/CG:15
rs6834749	4	190304267	980	chr4:190272453-190331824	cg07287949	17	37890815			S_Shelf	0.271	1.82e-104	2.83e-93	C	T	+	0.941 (1329)	0.913 (201)	0 (0)	C	T	-	7.23e-26	4.63e-25	0.86394	rs6553315	G	A	-	7.56e-06	2.4e-05	0.9	CG:703/CA:3/TG:22/TA:30
rs6834749	4	190304267	980	chr4:190272453-190331824	cg19456996	6	29600642	GABBR1/GABBR1	1stExon/5'UTR	Island	0.043	4.72e-16	7.35e-05	C	T	+	0.137 (1329)	0.121 (201)	0 (0)	C	T	-	3.03e-09	6.55e-09	0.86394	rs6553315	G	A	-	0.000123493	0.000298856	0.9	CG:703/CA:3/TG:22/TA:30
rs6838042	4	6973049	981	chr4:6922326-7035637	cg07817883	1	32538562	TMEM39B	1stExon	Island	0.772	0	0	G	T	+	0.019 (1379)	0.069 (160)	0.153 (3)	G	T	+	2.45e-134	4.11e-132	1	rs6838042	C	A	+	3.25e-49	2.98e-47	1	GC:702/GA:0/TC:0/TA:56
rs6848389	4	120402622	148	chr4:120273387-120587215	cg25214090	10	38739885	LOC399744	Body	S_Shore	0.389	4.14e-161	6.45e-150	T	C	+	0.97 (737)	0.98 (663)	0.983 (129)	T	C	+	8.03e-105	5.85e-103	0.99987	rs1155576	A	C	+	1.79e-40	1.04e-38	0.92	CA:11/CC:207/TA:526/TC:14
rs6860077	5	139745154	982	chr5:139719991-139992162	cg08625022	9	77702606	C9orf95/C9orf95	5'UTR/Body	N_Shore	0.046	4.57e-16	7.12e-05	C	T	-	0.017 (710)	0.016 (603)	0.014 (128)	C	T	-	0.000872	0.00111885	1	rs6860077	G	A	-	0.720066	0.755767	1	CG:546/CA:0/TG:0/TA:212
rs6863096	5	35663578	983	chr5:35639275-35707759	cg04521224	2	37332584				0.274	9.9e-99	1.54e-87	C	T	+	0.894 (484)	0.91 (636)	0.924 (312)	C	T	+	5.01e-34	4.94e-33	0.99691	rs6897513	C	A	+	1.4e-08	7.5e-08	0.98	CA:3/CC:401/TA:348/TC:6
rs6866566	5	112406457	984	chr5:112398526-112442272	cg05541779	15	45943467	SQRDL	5'UTR		0.054	3.77e-18	5.88e-07	G	C	+	0.959 (605)	0.963 (601)	0.964 (198)	G	C	+	2.84e-25	1.78e-24	0.97445	rs7724258	G	A	+	0.000295434	0.000659891	0.79	CG:61/CA:179/GG:489/GA:29
rs6877333	5	25196523	985	chr5:25052414-25372694	cg11038491	20	34638489	LOC647979	Body	Island	0.385	4.54e-177	7.08e-166	C	T	-	0.063 (1248)	0.038 (412)	0.02 (38)
rs6878087	5	223117	349	chr5:198620-301699	cg00938859	5	1591904	SDHAP3	Body	N_Shelf	0.281	5.78e-107	9.01e-96	A	G	+	0.958 (1125)	0.969 (348)	0.974 (31)	A	G	+	2.87e-30	2.33e-29	1	rs7725227	G	A	+	1.88e-13	1.92e-12	0.94	AA:4/AG:667/GA:83/GG:4
rs6884819	5	4883953	986	chr5:4837723-4904147	cg00406369	6	134954447				0.076	2.15e-27	3.35e-16	A	G	+	0.243 (1370)	0.269 (160)	0.272 (4)	A	G	+	0.0179	0.0202143	0.9795	rs26878	G	A	+	0.00881388	0.0142662	0.92	AG:704/AA:11/GG:3/GA:40
rs6887523	5	7322389	987	chr5:7296934-7360019	cg02818572	15	23692496				0.353	3.67e-140	5.73e-129	G	T	-	0.915 (1208)	0.87 (279)	0.81 (14)
rs6897438	5	1676963	988	chr5:1638716-1679863	cg01963061	14	65879906	FUT8/FUT8/LOC645431	1stExon/5'UTR/TSS1500	Island	0.095	7.51e-34	1.17e-22	G	A	+	0.023 (770)	0.026 (620)	0.029 (133)	G	A	+	1.38e-21	7.19e-21	0.86544	rs931709	G	A	+	1.55e-07	6.92e-07	0.94	AG:8/AA:221/GG:482/GA:47
rs6897438	5	1676963	988	chr5:1638716-1679863	cg03469793	1	180199269	LHX4	TSS200	Island	0.074	1.79e-26	2.79e-15	G	A	+	0.021 (770)	0.024 (620)	0.026 (133)	G	A	+	6.01e-18	2.54e-17	0.86544	rs931709	G	A	+	0.000197062	0.000454758	0.94	AG:8/AA:221/GG:482/GA:47
rs6897438	5	1676963	988	chr5:1638716-1679863	cg05595885	17	73266870	MIF4GD	5'UTR	Island	0.072	7.13e-26	1.11e-14	G	A	+	0.016 (770)	0.017 (620)	0.018 (133)	G	A	+	6.52e-20	3.09e-19	0.86544	rs931709	G	A	+	0.000481294	0.00103008	0.94	AG:8/AA:221/GG:482/GA:47
rs6897438	5	1676963	988	chr5:1638716-1679863	cg12013492	11	46143011	PHF21A	TSS200		0.111	1.27e-39	1.99e-28	G	A	+	0.024 (770)	0.026 (620)	0.031 (133)	G	A	+	1.21e-22	6.61e-22	0.86544	rs931709	G	A	+	0.00285595	0.00517641	0.94	AG:8/AA:221/GG:482/GA:47
rs6897438	5	1676963	988	chr5:1638716-1679863	cg12742338	21	36042464	CLIC6	1stExon	Island	0.281	2.02e-108	3.16e-97	G	A	+	0.09 (770)	0.144 (620)	0.173 (133)	G	A	+	1.97e-29	1.52e-28	0.86544	rs931709	G	A	+	3.29e-12	2.98e-11	0.94	AG:8/AA:221/GG:482/GA:47
rs6897438	5	1676963	988	chr5:1638716-1679863	cg13972460	20	1165703	C20orf46	TSS1500	Island	0.081	7.17e-29	1.12e-17	G	A	+	0.12 (770)	0.134 (620)	0.148 (133)	G	A	+	1.97e-16	7.47e-16	0.86544	rs931709	G	A	+	0.00493505	0.0084303	0.94	AG:8/AA:221/GG:482/GA:47
rs6901368	6	170820292	989	chr6:170793934-170919480	cg11954957	1	758829			N_Shelf	0.088	1.25e-29	1.96e-18	T	C	+	0.879 (1256)	0.908 (166)	0 (0)
rs6907950	6	28370246	173	chr6:28187101-28502794	cg22664798	10	134750215	C10orf93	Body		0.038	2.45e-14	0.00381629	C	T	+	0.85 (735)	0.858 (675)	0.857 (136)	C	T	+	0.226	0.237321	0.98361	rs3800328	G	A	+	0.0661207	0.0891861	1	CG:545/CA:0/TG:3/TA:210
rs6909925	6	158634175	990	chr6:158627273-158647758	cg02370636	16	64106531				0.093	9.62e-34	1.5e-22	A	G	-	0.954 (1286)	0.947 (248)	0.934 (12)	A	G	-	0.000473	0.000625569	0.99545	rs9348153	G	A	-	0.0356694	0.0504591	0.94	AG:681/AA:3/GG:14/GA:60
rs6910563	6	19610835	991	chr6:19567942-19639962	cg06094323	2	128145662			Island	0.48	9.64e-216	1.5e-204	A	C	+	0.016 (396)	0.022 (784)	0.028 (365)	A	C	+	7.56e-49	1.35e-47	1	rs9368091	G	A	+	2.27e-17	3.19e-16	0.87	AG:353/AA:29/CG:24/CA:352
rs692153	15	41452681	992	chr15:41256766-41564393	cg06757784	15	66994613	SMAD6	TSS200	Island	0.053	2.06e-19	3.21e-08	G	A	+	0.027 (532)	0.029 (724)	0.031 (282)	G	A	+	0.00798	0.00929337	0.9664	rs690733	G	A	+	0.0283436	0.0411325	0.97	AA:310/AG:6/GA:5/GG:437
rs6921786	6	19794016	993	chr6:19753061-19823252	cg08388220	2	136845703				0.083	5.85e-30	9.12e-19	A	G	+	0.855 (398)	0.866 (751)	0.873 (392)	A	G	+	2.14e-18	9.3e-18	0.99803	rs6916251	A	G	+	0.340208	0.389133	0.93	AG:11/AA:374/GG:327/GA:46
rs6936728	6	2993155	994	chr6:2976452-3021516	cg23107691	1	10057303	RBP7	1stExon	Island	0.038	3.34e-14	0.00521219	G	A	+	0.016 (1373)	0.016 (146)	0.083 (11)	G	A	+	0.146	0.155357	0.89373	rs2071002	A	C	+	0.251468	0.295844	1	AA:0/AC:50/GA:544/GC:164
rs6960379	7	63750517	995	chr7:63625343-63911635	cg25422735	7	39831928	LOC349114	Body	N_Shore	0.057	1.02e-20	1.58e-09	T	C	-	0.638 (1349)	0.599 (160)	0.595 (6)	T	C	-	0.257	0.268529	1	rs6960379	A	G	-	0.478199	0.524301	1	CG:36/CA:0/TG:0/TA:722
rs6966	19	45882962	996	chr19:45867216-45894752	cg13664579	9	136020089	RALGDS	Body	Island	0.104	2.33e-42	3.63e-31	T	A	+	0.061 (1302)	0.07 (408)	0.086 (24)	T	A	+	0.155	0.164412	0.579	rs454421	G	A	+	0.293436	0.341068	0.73	AG:23/AA:103/TG:490/TA:142
rs6972296	7	101176898	997	chr7:101176040-101179764	cg24642516	12	108908742	FICD	TSS1500	Island	0.117	1.43e-42	2.22e-31	C	T	-	0.038 (1278)	0.03 (258)	0.019 (9)	C	T	-	0.00561	0.00666287	0.9954	rs17470799	G	A	-	0.657219	0.698571	0.59	CA:54/CG:645/TA:38/TG:21
rs6983981	8	1016011	998	chr8:969343-1035601	cg21252812	12	96588627	ELK3	5'UTR	N_Shore	0.035	7.33e-14	0.0114303	A	C	+	0.028 (736)	0.029 (719)	0.03 (178)	A	C	+	0.0221	0.0247904	0.99338	rs935819	A	G	+	0.807969	0.831874	0.97	AG:21/AA:480/CG:253/CA:4
rs6986328	8	26608780	999	chr8:26599218-26641684	cg03195147	3	75441804			N_Shelf	0.036	1.54e-13	0.0239746	A	G	-	0.976 (1352)	0.975 (172)	0.873 (10)
rs6988530	8	2102593	1000	chr8:2067446-2123109	cg25451745	15	77154253	SCAPER/SCAPER	5'UTR/Body		0.071	6.03e-26	9.4e-15	C	G	+	0.764 (783)	0.778 (617)	0.801 (142)
rs7012420	8	142571174	1001	chr8:142540550-142574239	cg01703086	11	1717919	HCCA2	Body	S_Shore	0.076	2.97e-27	4.64e-16	G	A	+	0.923 (446)	0.928 (778)	0.936 (295)	G	A	+	5.5e-06	8.85e-06	0.95127	rs4907411	G	A	+	0.00462459	0.00794352	1	AG:0/AA:362/GG:396/GA:0
rs7033250	9	29437988	1002	chr9:29374906-29476312	cg05917732	6	152623304	SYNE1	Body	Island	0.042	7.06e-15	0.00109989	T	A	+	0.013 (445)	0.013 (715)	0.014 (278)	T	A	+	0.0036	0.00436214	0.98045	rs7022573	A	G	+	0.0126787	0.0197679	0.99	AG:364/AA:1/TG:4/TA:389
rs7042346	9	114661611	1003	chr9:114620545-114703920	cg07018260	11	10536864	RNF141	Body		0.14	5.84e-51	9.1e-40	T	G	+	0.85 (881)	0.872 (560)	0.898 (97)
rs705271	1	109504912	1004	chr1:109504912-109544524	cg05120501	22	30165841	UCRC	3'UTR	S_Shelf	0.095	4.69e-33	7.31e-22	T	C	-	0.975 (1287)	0.965 (183)	0.961 (16)
rs706819	12	52315923	1005	chr12:52294257-52315923	cg24362661	1	871546	SAMD11	Body	Island	0.056	7.3e-20	1.14e-08	C	T	-	0.546 (811)	0.518 (558)	0.473 (123)	C	T	-	0.000477	0.000630362	0.84153	rs3847859	A	G	-	0.0164222	0.0249342	0.91	CA:278/CG:273/TA:7/TG:200
rs7076472	10	49426489	1006	chr10:49420008-49440648	cg20491707	10	47083283	PPYR1	TSS1500	N_Shore	0.088	5.13e-32	8e-21	T	C	-	0.339 (633)	0.319 (696)	0.303 (217)	T	C	-	6.75e-06	1.08e-05	0.74708	rs7068878	A	C	-	0.0255597	0.0374991	1	CA:102/CC:189/TA:467/TC:0
rs7078219	10	101274365	160	chr10:101271789-101322423	cg01328833	19	4277322	SHD	TSS1500	N_Shore	0.038	4.06e-14	0.00633511	G	A	+	0.836 (567)	0.852 (721)	0.858 (241)	G	A	+	0.0284	0.0315201	1	rs888208	A	G	+	0.0002846	0.000638149	0.98	AA:78/AG:218/GA:460/GG:2
rs7078219	10	101274365	160	chr10:101271789-101322423	cg15432485	12	2039878				0.04	7.08e-15	0.00110397	G	A	+	0.677 (567)	0.691 (721)	0.694 (241)	G	A	+	0.0142	0.0161996	1	rs888208	A	G	+	0.000645747	0.00135357	0.98	AA:78/AG:218/GA:460/GG:2
rs7078219	10	101274365	160	chr10:101271789-101322423	cg16686396	1	3282870	PRDM16	Body		0.037	8.96e-14	0.0139639	G	A	+	0.748 (567)	0.764 (721)	0.775 (241)	G	A	+	0.0359	0.0397126	1	rs888208	A	G	+	0.0330809	0.0472973	0.98	AA:78/AG:218/GA:460/GG:2
rs7078219	10	101274365	160	chr10:101271789-101322423	cg18991417	14	104391679			N_Shelf	0.051	1.22e-18	1.9e-07	G	A	+	0.741 (567)	0.757 (721)	0.769 (241)	G	A	+	0.000543	0.000711971	1	rs888208	A	G	+	0.0105551	0.0167114	0.98	AA:78/AG:218/GA:460/GG:2
rs7078219	10	101274365	160	chr10:101271789-101322423	cg26837192	2	48813184	STON1	Body		0.07	2e-25	3.12e-14	G	A	+	0.752 (567)	0.776 (721)	0.793 (241)
rs7090858	10	38003670	469	chr10:37847043-38402789	cg12307638	2	233323532	ALPI	Body	Island	0.058	7.62e-21	1.19e-09	C	A	+	0.738 (392)	0.765 (755)	0.784 (371)							rs7072977	C	A	+	0.000673822	0.00139911	0.98	AA:381/AC:3/CA:6/CC:368
rs7090858	10	38003670	469	chr10:37847043-38402789	cg22199969	2	233323840	ALPI	Body	Island	0.063	1.27e-22	1.97e-11	C	A	+	0.387 (392)	0.428 (755)	0.467 (371)							rs7072977	C	A	+	0.290142	0.337691	0.98	AA:381/AC:3/CA:6/CC:368
rs7090858	10	38003670	469	chr10:37847043-38402789	cg23238134	2	233323718	ALPI	Body	Island	0.066	1.49e-23	2.32e-12	C	A	+	0.648 (392)	0.678 (755)	0.694 (371)							rs7072977	C	A	+	0.0060149	0.0101023	0.98	AA:381/AC:3/CA:6/CC:368
rs7091407	10	52007988	1007	chr10:52002308-52031161	cg15344919	10	46222272	FAM21C	TSS1500	N_Shore	0.075	2.84e-27	4.43e-16	G	C	+	0.097 (465)	0.112 (755)	0.125 (318)	G	C	+	6.93e-07	1.24e-06	0.99298	rs7908522	A	G	-	0.571812	0.617983	0.97	CG:360/CA:4/GG:63/GA:331
rs7099038	10	44038096	162	chr10:44015907-44112245	cg23116540	15	39871808	THBS1	TSS1500	N_Shore	0.059	1.88e-21	2.93e-10	C	A	-	0.926 (630)	0.916 (735)	0.889 (157)							rs7910230	G	A	+	4.76e-09	2.75e-08	1	AA:1/AG:27/CA:88/CG:0
rs7099342	10	1821202	1008	chr10:1806711-1859916	cg02585483	5	61602105	KIF2A/KIF2A	1stExon/5'UTR	Island	0.152	3.53e-55	5.51e-44	C	T	+	0.018 (1156)	0.021 (352)	0.027 (23)	C	T	+	3.54e-28	2.56e-27	0.95991	rs7072505	G	A	+	6.77e-06	2.19e-05	0.67	CA:62/CG:590/TA:78/TG:28
rs7099794	10	134812398	1009	chr10:134801842-134812398	cg00260647	6	30524003	GNL1/PRR3	1stExon/TSS1500	Island	0.056	8.73e-20	1.36e-08	C	G	+	0.088 (723)	0.097 (610)	0.105 (158)	C	G	+	2.53e-06	4.24e-06	0.92455	rs4073355	A	G	+	0.000915883	0.00184662	0.85	CG:48/CA:487/GG:201/GA:22
rs7099794	10	134812398	1009	chr10:134801842-134812398	cg02900253	1	6673709	PHF13	TSS200	Island	0.312	1.13e-119	1.76e-108	C	G	+	0.208 (723)	0.257 (610)	0.305 (158)	C	G	+	3.91e-19	1.77e-18	0.92455	rs4073355	A	G	+	1.57e-08	8.28e-08	0.85	CG:48/CA:487/GG:201/GA:22
rs7099794	10	134812398	1009	chr10:134801842-134812398	cg09661370	7	27225299	HOXA11AS	Body	Island	0.268	2.79e-100	4.35e-89	C	G	+	0.212 (723)	0.256 (610)	0.28 (158)	C	G	+	2.8e-37	3.19e-36	0.92455	rs4073355	A	G	+	6.71e-13	6.45e-12	0.85	CG:48/CA:487/GG:201/GA:22
rs7102200	11	34195155	1010	chr11:34190423-34203034	cg03328215	16	49910855			Island	0.068	8.97e-25	1.4e-13	T	A	-	0.164 (465)	0.155 (760)	0.144 (312)	T	A	-	7.78e-07	1.38e-06	0.97724	rs910257	C	A	-	0.0911169	0.119475	0.96	AA:310/AC:35/TA:6/TC:407
rs7103312	11	124916597	723	chr11:124823950-124943831	cg03800765	3	11313984	ATG7	TSS200	Island	0.043	5.53e-16	8.62e-05	C	T	-	0.079 (1116)	0.071 (389)	0.063 (37)	C	T	-	0.179	0.188913	0.99875	rs4617604	A	C	-	0.0160851	0.0245079	1	CC:3/CA:640/TC:115/TA:0
rs7105832	11	17488661	1011	chr11:17456528-17496964	cg25961221	20	3775979	CDC25B	TSS1500	N_Shore	0.195	1.1e-72	1.71e-61	A	C	-	0.779 (648)	0.756 (726)	0.739 (171)	A	C	-	3.41e-69	1.1e-67	0.99998	rs4148604	G	C	+	1.1e-13	1.17e-12	1	AC:3/AG:502/CC:253/CG:0
rs7110670	11	77697251	1012	chr11:77360928-77702033	cg15584221	1	210546902	HHAT	Body		0.042	1.24e-15	0.000193837	A	G	-	0.983 (764)	0.98 (652)	0.969 (128)	A	G	-	4.21e-09	8.99e-09	0.99895	rs7938133	A	G	-	0.685363	0.722635	1	AG:0/AA:539/GG:218/GA:1
rs7116072	11	69075292	1013	chr11:69045735-69076303	cg24768093	17	48228034	PPP1R9B	TSS200	Island	0.038	4.11e-14	0.00640446	G	C	-	0.134 (383)	0.124 (801)	0.116 (336)	G	C	-	0.00189	0.00235828	0.79813	rs4619154	G	A	+	0.337267	0.386082	0.97	CG:133/CA:238/GG:2/GA:385
rs7118913	11	63664096	1014	chr11:63598802-63784090	cg02178058	12	94533951			Island	0.572	3.74e-274	5.83e-263	A	G	-	0.947 (418)	0.897 (801)	0.858 (300)	A	G	-	3.93e-125	5.49e-123	0.99898	rs928948	G	A	-	2.78e-24	7.11e-23	0.97	AA:4/AG:406/GA:293/GG:55
rs7136330	12	76454448	1015	chr12:76424000-76509145	cg07613588	20	32229383	CBFA2T2	Body	N_Shelf	0.058	3.77e-21	5.87e-10	G	A	+	0.985 (552)	0.987 (733)	0.988 (256)	G	A	+	0.00698	0.00817992	0.99546	rs2217700	C	A	+	0.00253489	0.00465894	0.96	AA:299/AC:7/GA:7/GC:445
rs7144401	14	105477507	952	chr14:105454226-105507382	cg17270843	10	99079074	FRAT1	1stExon	Island	0.069	3.14e-25	4.9e-14	G	A	+	0.161 (1220)	0.177 (306)	0.184 (17)	G	A	+	4.43e-11	1.11e-10	0.92193	rs3924892	A	G	+	0.631907	0.674137	1	AA:0/AG:97/GA:527/GG:134
rs7146643	14	105757392	1016	chr14:105708289-105770679	cg04569429	17	37024625	LASP1	TSS1500	N_Shore	0.037	8.12e-14	0.0126491	T	C	-	0.375 (732)	0.357 (645)	0.341 (142)	T	C	-	0.00376	0.00454288	1	rs7146643	A	G	-	4.66e-08	2.3e-07	1	CG:254/CA:0/TG:0/TA:504
rs7146643	14	105757392	1016	chr14:105708289-105770679	cg16207110	17	37024401			N_Shore	0.043	5.45e-16	8.49e-05	T	C	-	0.35 (739)	0.32 (648)	0.293 (144)	T	C	-	0.000606	0.00079025	1	rs7146643	A	G	-	7.18e-07	2.84e-06	1	CG:254/CA:0/TG:0/TA:504
rs715079	21	39611050	464	chr21:39451403-39664976	cg00414689	4	491056	ZNF721	5'UTR	N_Shore	0.187	1.56e-69	2.43e-58	A	G	+	0.905 (527)	0.921 (751)	0.936 (267)
rs7179358	15	20191741	1017	chr15:20185273-20191741	cg16294016	4	190862268	FRG1	Body	Island	0.054	7.33e-20	1.14e-08	A	G	+	0.036 (566)	0.04 (747)	0.043 (230)	A	G	+	0.000114	0.000161196	0.4246
rs7181188	15	93091815	1018	chr15:93071046-93104361	cg14918503	10	429999	DIP2C	Body		0.057	4.9e-21	7.63e-10	T	C	+	0.973 (969)	0.977 (527)	0.98 (49)	T	C	+	0.0157	0.0178501	0.98978	rs8032909	A	G	+	0.00743345	0.0123183	0.97	CA:3/CG:137/TA:612/TG:6
rs7184960	16	89961661	1019	chr16:89850170-89992072	cg00968241	3	156543833	LEKR1	TSS1500	N_Shore	0.073	3.88e-26	6.04e-15	G	A	+	0.053 (1226)	0.061 (293)	0.067 (9)	G	A	+	0.0144	0.0164166	0.87092	rs3212346	G	A	+	0.375127	0.425077	0.78	AA:49/AG:12/GA:16/GG:681
rs7185307	16	12046899	1020	chr16:12041869-12046899	cg23946709	14	23527317	CDH24	TSS1500	Island	0.073	1.77e-26	2.76e-15	T	C	+	0.086 (907)	0.098 (549)	0.105 (89)	T	C	+	2.88e-09	6.24e-09	1	rs7185307	A	G	+	0.00544748	0.00922043	1	CG:197/CA:0/TG:0/TA:561
rs7187167	16	1349209	1021	chr16:1341297-1367610	cg23050996	2	114514230	SLC35F5	1stExon	Island	0.081	4.67e-33	7.28e-22	C	T	+	0.075 (842)	0.082 (739)	0.088 (149)	C	T	+	0.000289	0.00039275	1	rs7187167	G	A	+	0.0100178	0.0159187	1	CG:560/CA:0/TG:0/TA:198
rs7191387	16	88023917	1022	chr16:87984477-88081904	cg26811252	16	29126840	RRN3P2	Body		0.569	1.29e-265	2.01e-254	A	T	+	0.315 (596)	0.396 (679)	0.442 (206)	A	T	+	1.79e-107	1.5e-105	0.82548	rs7205205	G	A	+	9.79e-63	2.13e-60	0.95	AA:8/AG:450/TA:286/TG:14
rs7195810	16	88256057	1023	chr16:88239562-88268100	cg06919790	6	33378912	PHF1/PHF1/PHF1	1stExon/5'UTR/Body	Island	0.181	9.37e-67	1.46e-55	G	A	-	0.078 (1256)	0.056 (276)	0.043 (5)							rs9938149	C	A	-	0.00429934	0.00741412	0.75	AA:64/AC:6/GA:429/GC:259
rs7202333	16	68881495	1024	chr16:68857441-68901772	cg00533649	19	42431930			Island	0.049	1.35e-17	2.1e-06	T	C	-	0.455 (550)	0.445 (689)	0.433 (252)	T	C	-	0.00493	0.00587605	1	rs7202333	A	G	-	0.00240719	0.00446006	1	CG:297/CA:0/TG:0/TA:461
rs7202333	16	68881495	1024	chr16:68857441-68901772	cg05611670	19	42434385			N_Shelf	0.046	1.36e-16	2.12e-05	T	C	-	0.733 (550)	0.715 (689)	0.701 (252)	T	C	-	0.00354	0.00429875	1	rs7202333	A	G	-	0.0501093	0.0690889	1	CG:297/CA:0/TG:0/TA:461
rs7202333	16	68881495	1024	chr16:68857441-68901772	cg09265161	19	42428938			N_Shelf	0.052	1.26e-18	1.97e-07	T	C	-	0.659 (548)	0.636 (688)	0.606 (251)
rs7202333	16	68881495	1024	chr16:68857441-68901772	cg11666770	19	42430910			N_Shore	0.051	3.48e-18	5.42e-07	T	C	-	0.906 (550)	0.891 (689)	0.869 (252)	T	C	-	3.02e-05	4.5e-05	1	rs7202333	A	G	-	5.52e-06	1.83e-05	1	CG:297/CA:0/TG:0/TA:461
rs7202333	16	68881495	1024	chr16:68857441-68901772	cg18655918	19	42429841			N_Shelf	0.046	1.06e-16	1.66e-05	T	C	-	0.66 (550)	0.641 (689)	0.624 (252)	T	C	-	0.000208	0.000285681	1	rs7202333	A	G	-	1.32e-07	5.93e-07	1	CG:297/CA:0/TG:0/TA:461
rs7202714	16	30177807	1025	chr16:30134679-30380486	cg02458885	4	81119249	PRDM8	5'UTR	Island	0.069	4.6e-25	7.17e-14	C	T	-	0.454 (708)	0.419 (655)	0.382 (176)
rs7202714	16	30177807	1025	chr16:30134679-30380486	cg11366363	13	51641069	GUCY1B2	TSS1500		0.052	4.08e-19	6.36e-08	C	T	+	0.647 (708)	0.657 (655)	0.667 (176)
rs7202714	16	30177807	1025	chr16:30134679-30380486	cg15320998	7	148936039	ZNF212	TSS1500	N_Shore	0.068	1.29e-24	2.01e-13	C	T	+	0.335 (708)	0.365 (655)	0.4 (176)	C	T	+	1.27e-09	2.82e-09	1	rs7202714	G	A	+	9e-06	2.79e-05	1	CG:478/CA:0/TG:0/TA:280
rs7202714	16	30177807	1025	chr16:30134679-30380486	cg18073471	4	81119198	PRDM8	5'UTR	Island	0.061	2.28e-22	3.55e-11	C	T	-	0.309 (708)	0.285 (655)	0.265 (176)	C	T	-	0.000147	0.000205604	1	rs7202714	G	A	-	5.88e-08	2.83e-07	1	CG:478/CA:0/TG:0/TA:280
rs7202714	16	30177807	1025	chr16:30134679-30380486	cg21829239	1	160608184	SLAMF1	Body		0.228	3.78e-86	5.9e-75	C	T	+	0.065 (708)	0.086 (655)	0.132 (176)	C	T	+	1.31e-19	6.07e-19	1	rs7202714	G	A	+	4.23e-12	3.76e-11	1	CG:478/CA:0/TG:0/TA:280
rs7202714	16	30177807	1025	chr16:30134679-30380486	cg24407086	2	202820266				0.079	1.55e-28	2.41e-17	C	T	+	0.843 (708)	0.858 (655)	0.871 (176)	C	T	+	1.07e-09	2.4e-09	1	rs7202714	G	A	+	5.11e-05	0.000134718	1	CG:478/CA:0/TG:0/TA:280
rs7204658	16	55110247	1027	chr16:55107948-55133154	cg06868958	1	233154426	PCNXL2	Body		0.038	3.37e-14	0.00525594	A	G	-	0.984 (1320)	0.983 (207)	0.912 (10)
rs7205409	16	642610	1028	chr16:612698-695287	cg00950418	7	105029125	SRPK2	Body	Island	0.167	6.31e-61	9.83e-50	T	C	-	0.029 (485)	0.026 (767)	0.021 (275)	T	C	-	4.12e-07	7.51e-07	0.9743	rs4984898	C	A	-	0.0028813	0.00521692	1	CC:5/CA:344/TC:409/TA:0
rs7207095	17	80339729	1029	chr17:80294170-80364638	cg27101157	17	62340122	TEX2	5'UTR	Island	0.223	3.21e-84	5e-73	G	A	+	0.016 (470)	0.02 (789)	0.025 (281)	G	A	+	1.87e-11	4.83e-11	0.88668	rs7503819	G	A	+	3.25e-08	1.65e-07	0.87	AA:307/AG:30/GA:23/GG:398
rs7207095	17	80339729	1029	chr17:80294170-80364638	cg27103591	12	124809023	NCOR2	3'UTR	Island	0.085	9.99e-31	1.56e-19	G	A	+	0.982 (470)	0.985 (789)	0.986 (281)	G	A	+	1.94e-10	4.64e-10	0.88668	rs7503819	G	A	+	9.2e-05	0.000229013	0.87	AA:307/AG:30/GA:23/GG:398
rs7207095	17	80339729	1029	chr17:80294170-80364638	cg27106713	19	11033958	YIPF2	3'UTR	S_Shore	0.061	2.45e-22	3.82e-11	G	A	+	0.974 (470)	0.976 (789)	0.978 (281)	G	A	+	1.42e-06	2.43e-06	0.88668	rs7503819	G	A	+	7.73e-06	2.44e-05	0.87	AA:307/AG:30/GA:23/GG:398
rs7207095	17	80339729	1029	chr17:80294170-80364638	cg27106802	6	99395315	FBXL4	5'UTR	Island	0.035	2.77e-13	0.0431731	G	A	+	0.038 (470)	0.04 (789)	0.042 (281)	G	A	+	0.000451	0.000597415	0.88668	rs7503819	G	A	+	0.0032311	0.00578407	0.87	AA:307/AG:30/GA:23/GG:398
rs7209877	17	79637637	951	chr17:79622899-79687736	cg01561157	17	80735550	TBCD	Body	N_Shore	0.546	4.33e-259	6.74e-248	G	C	-	0.956 (947)	0.905 (522)	0.861 (71)
rs7222009	17	18289923	367	chr17:18253029-18294537	cg01787735	17	16690169	LOC162632	TSS200		0.181	3.74e-73	5.83e-62	A	G	-	0.977 (620)	0.972 (821)	0.961 (239)	A	G	-	2.19e-28	1.62e-27	0.43755	rs2461847	A	G	-	4.76e-28	1.53e-26	0.97	AG:4/AA:422/GG:299/GA:33
rs7222009	17	18289923	367	chr17:18253029-18294537	cg03411133	17	58256027	USP32	3'UTR		0.27	2.66e-114	4.14e-103	A	G	+	0.779 (620)	0.826 (821)	0.86 (239)	A	G	+	1.08e-27	7.61e-27	0.43755	rs2461847	A	G	+	2.05e-18	3.18e-17	0.97	AG:4/AA:422/GG:299/GA:33
rs7222009	17	18289923	367	chr17:18253029-18294537	cg19049349	17	20339589				0.038	2.51e-15	0.000391873	A	G	+	0.873 (620)	0.876 (821)	0.878 (239)	A	G	+	0.00883	0.0102194	0.43755	rs2461847	A	G	+	0.213051	0.255838	0.97	AG:4/AA:422/GG:299/GA:33
rs7222009	17	18289923	367	chr17:18253029-18294537	cg24387542	17	20370597	LGALS9B	Body		0.045	2.6e-18	4.05e-07	A	G	+	0.031 (620)	0.034 (821)	0.037 (239)	A	G	+	2.21e-05	3.33e-05	0.43755	rs2461847	A	G	+	4.89e-06	1.64e-05	0.97	AG:4/AA:422/GG:299/GA:33
rs722245	7	89829494	1030	chr7:89729177-90030877	cg02970297	7	102920962	DPY19L2P2	TSS1500	Island	0.062	3.28e-21	5.12e-10	C	A	+	0.076 (851)	0.103 (520)	0.113 (72)
rs7223411	17	2577177	1031	chr17:2477695-2577177	cg07868215	4	38665610	KLF3	TSS200	Island	0.037	7.02e-14	0.010943	A	T	+	0.032 (950)	0.035 (515)	0.037 (75)	A	T	+	2.92e-07	5.39e-07	0.44689	rs7209772	G	A	+	0.0685775	0.0922852	0.68	AA:162/AG:399/TA:161/TG:36
rs7223411	17	2577177	1031	chr17:2477695-2577177	cg09284707	11	107799080	RAB39	TSS200	Island	0.053	1.16e-19	1.81e-08	A	T	+	0.079 (950)	0.09 (515)	0.095 (75)	A	T	+	5.9e-05	8.6e-05	0.44689	rs7209772	G	A	+	0.286413	0.334021	0.68	AA:162/AG:399/TA:161/TG:36
rs7223411	17	2577177	1031	chr17:2477695-2577177	cg19358664	12	125348552	SCARB1	TSS200	Island	0.045	1.08e-16	1.69e-05	A	T	+	0.21 (950)	0.221 (515)	0.224 (75)	A	T	+	1.96e-10	4.68e-10	0.44689	rs7209772	G	A	+	0.0562105	0.0766507	0.68	AA:162/AG:399/TA:161/TG:36
rs7223411	17	2577177	1031	chr17:2477695-2577177	cg22388607	1	3310413	PRDM16	Body	Island	0.078	2.43e-28	3.79e-17	A	T	+	0.137 (950)	0.155 (515)	0.167 (75)	A	T	+	7.64e-13	2.22e-12	0.44689	rs7209772	G	A	+	0.000339879	0.000753362	0.68	AA:162/AG:399/TA:161/TG:36
rs7223411	17	2577177	1031	chr17:2477695-2577177	cg22793860	7	98030482	BAIAP2L1	TSS200	S_Shore	0.102	6.03e-37	9.41e-26	A	T	+	0.039 (950)	0.046 (515)	0.055 (75)	A	T	+	2.07e-13	6.27e-13	0.44689	rs7209772	G	A	+	0.000736224	0.00151422	0.68	AA:162/AG:399/TA:161/TG:36
rs7223491	17	57276710	1032	chr17:57208921-57360398	cg00423702	7	66747538			N_Shelf	0.175	1.22e-64	1.91e-53	A	G	-	0.96 (736)	0.953 (632)	0.945 (175)	A	G	-	3.32e-22	1.79e-21	0.99646	rs3744383	G	A	-	1.07e-07	4.89e-07	0.98	AA:2/AG:519/GA:235/GG:2
rs7225571	17	6082127	1033	chr17:6075783-6101178	cg26100931	3	96496135			S_Shore	0.036	1.02e-13	0.0159349	C	G	-	0.929 (607)	0.925 (731)	0.919 (195)	C	G	-	5.85e-13	1.71e-12	0.61645	rs756316	A	G	-	0.0493448	0.0681969	0.74	CG:76/CA:423/GG:218/GA:41
rs7225637	17	80059758	1034	chr17:80035538-80181874	cg19906694	5	60629770	ZSWIM6	Body	Island	0.082	1.18e-29	1.85e-18	A	G	+	0.022 (456)	0.024 (750)	0.025 (335)	A	G	+	0.00167	0.00209312	0.73605	rs7221544	A	G	-	0.55075	0.597075	0.98	AG:2/AA:368/GG:356/GA:32
rs7225887	17	80904844	1035	chr17:80805718-80914988	cg12045294	17	78518616	RPTOR	TSS200	N_Shore	0.083	4.39e-32	6.84e-21	C	T	+	0.024 (985)	0.027 (567)	0.028 (94)	C	T	+	1.79e-15	6.15e-15	0.98607	rs7225887	G	A	+	4.23e-05	0.000113234	1	CG:574/CA:0/TG:0/TA:184
rs7227009	18	54821154	1036	chr18:54793139-54883673	cg16009381	5	173043599	BOD1/BOD1	1stExon/5'UTR	Island	0.039	3.03e-14	0.00472138	C	T	-	0.053 (866)	0.05 (512)	0.049 (97)	C	T	-	1.55e-05	2.38e-05	0.91517	rs8092341	A	G	-	0.000237214	0.000538841	0.85	CA:577/CG:27/TA:18/TG:136
rs7239151	18	71936464	1037	chr18:71907776-71982461	cg24321774	2	27193835	MAPRE3	5'UTR	Island	0.049	2.57e-17	4e-06	A	G	+	0.08 (754)	0.086 (630)	0.091 (97)	A	G	+	1.86e-09	4.07e-09	0.99245	rs1790888	A	G	+	0.000456892	0.000980262	0.99	AG:1/AA:539/GG:187/GA:31
rs724016	3	141105570	1038	chr3:141072289-141154542	cg21806580	5	18746010				0.082	5.43e-28	8.46e-17	A	G	+	0.252 (470)	0.279 (688)	0.308 (288)	A	G	+	3.61e-08	7.21e-08	0.9892	rs9846396	G	A	+	8.39e-06	2.62e-05	0.94	AG:419/AA:10/GG:14/GA:315
rs7245376	18	77503754	744	chr18:77441822-77537894	cg22231329	19	51071309	LRRC4B	TSS200	S_Shore	0.259	8.36e-100	1.3e-88	G	A	+	0.05 (423)	0.074 (769)	0.094 (352)	G	A	+	1.89e-35	2.01e-34	0.84898	rs643782	A	G	+	7.57e-09	4.24e-08	0.88	AA:18/AG:335/GA:326/GG:79
rs7246955	19	20159751	1039	chr19:19995472-20193957	cg14877637	8	104032876	ATP6V1C1	TSS1500	N_Shore	0.111	1.73e-39	2.7e-28	T	C	+	0.693 (984)	0.753 (469)	0.813 (56)	T	C	+	8.31e-13	2.41e-12	0.97224	rs8104703	G	A	+	9.34e-09	5.14e-08	1	CG:0/CA:136/TG:604/TA:18
rs7246955	19	20159751	1039	chr19:19995472-20193957	cg21442626	8	104032819	ATP6V1C1	TSS1500	N_Shore	0.09	5.62e-32	8.76e-21	T	C	+	0.538 (984)	0.596 (469)	0.636 (56)	T	C	+	2.46e-11	6.3e-11	0.97224	rs8104703	G	A	+	1.08e-07	4.92e-07	1	CG:0/CA:136/TG:604/TA:18
rs7246955	19	20159751	1039	chr19:19995472-20193957	cg22150661	8	104032860	ATP6V1C1	TSS1500	N_Shore	0.09	4.69e-32	7.31e-21	T	C	+	0.481 (984)	0.533 (469)	0.576 (56)	T	C	+	9.98e-13	2.87e-12	0.97224	rs8104703	G	A	+	8.82e-09	4.87e-08	1	CG:0/CA:136/TG:604/TA:18
rs7249714	19	59058083	1040	chr19:58994650-59099764	cg06267636	1	156308293	C1orf182/CCT3	5'UTR/TSS200	Island	0.075	2.41e-27	3.76e-16	T	G	+	0.024 (519)	0.032 (743)	0.04 (284)	T	G	+	3.29e-06	5.44e-06	1	rs7249714	A	C	+	0.00429103	0.00740714	1	GC:313/GA:0/TC:0/TA:445
rs7249714	19	59058083	1040	chr19:58994650-59099764	cg22027475	12	58138805	TSPAN31	5'UTR		0.076	1.39e-27	2.16e-16	T	G	+	0.089 (519)	0.099 (743)	0.106 (284)	T	G	+	0.00261	0.00320657	1	rs7249714	A	C	-	0.813986	0.837078	1	GC:313/GA:0/TC:0/TA:445
rs7249714	19	59058083	1040	chr19:58994650-59099764	cg24200083	22	19279245	CLTCL1	TSS200	Island	0.186	2.21e-69	3.45e-58	T	G	+	0.168 (519)	0.209 (743)	0.242 (284)	T	G	+	3.19e-19	1.46e-18	1	rs7249714	A	C	+	1.02e-07	4.68e-07	1	GC:313/GA:0/TC:0/TA:445
rs7250371	19	57861085	1041	chr19:57831477-57861230	cg02192974	19	50734272	MYH14	Body	Island	0.037	7.73e-14	0.0120474	C	T	-	0.679 (649)	0.658 (708)	0.638 (187)	C	T	-	0.00493	0.00587605	1	rs8110400	A	C	-	0.0695782	0.0935595	0.96	CA:402/CC:67/TA:5/TC:284
rs7250371	19	57861085	1041	chr19:57831477-57861230	cg02431597	1	181452137	CACNA1E	TSS1500	N_Shore	0.063	6.35e-23	9.89e-12	C	T	-	0.152 (649)	0.138 (708)	0.129 (187)	C	T	-	2.82e-07	5.21e-07	1	rs8110400	A	C	-	0.16311	0.200715	0.96	CA:402/CC:67/TA:5/TC:284
rs7250371	19	57861085	1041	chr19:57831477-57861230	cg11841529	20	44746751	CD40	TSS200	N_Shore	0.051	5.74e-19	8.95e-08	C	T	-	0.066 (649)	0.049 (708)	0.045 (187)	C	T	-	8.13e-09	1.71e-08	1	rs8110400	A	C	-	0.00157035	0.00301923	0.96	CA:402/CC:67/TA:5/TC:284
rs7250371	19	57861085	1041	chr19:57831477-57861230	cg13948585	1	181451906	CACNA1E	TSS1500	Island	0.048	1.22e-17	1.9e-06	C	T	-	0.109 (649)	0.092 (708)	0.087 (187)	C	T	-	2.4e-06	4.02e-06	1	rs8110400	A	C	-	2.32e-05	6.64e-05	0.96	CA:402/CC:67/TA:5/TC:284
rs7250371	19	57861085	1041	chr19:57831477-57861230	cg14106680	19	50733985	MYH14	Body	Island	0.042	6.76e-16	0.000105384	C	T	-	0.912 (649)	0.887 (708)	0.87 (187)
rs7250371	19	57861085	1041	chr19:57831477-57861230	cg15742412	1	181452048	CACNA1E	TSS1500	Island	0.077	5.2e-28	8.1e-17	C	T	-	0.123 (649)	0.11 (708)	0.099 (187)	C	T	-	2.81e-06	4.69e-06	1	rs8110400	A	C	-	0.000424634	0.000916704	0.96	CA:402/CC:67/TA:5/TC:284
rs7250371	19	57861085	1041	chr19:57831477-57861230	cg17929951	20	44746681	CD40	TSS1500	N_Shore	0.043	6.24e-16	9.73e-05	C	T	-	0.067 (649)	0.054 (708)	0.053 (187)	C	T	-	2.51e-07	4.67e-07	1	rs8110400	A	C	-	0.00151716	0.00293317	0.96	CA:402/CC:67/TA:5/TC:284
rs7250371	19	57861085	1041	chr19:57831477-57861230	cg19785066	20	44746655	CD40	TSS1500	N_Shore	0.037	4.49e-14	0.00699555	C	T	-	0.111 (649)	0.096 (708)	0.095 (187)	C	T	-	3.74e-05	5.54e-05	1	rs8110400	A	C	-	0.000445738	0.000957511	0.96	CA:402/CC:67/TA:5/TC:284
rs7250371	19	57861085	1041	chr19:57831477-57861230	cg20309121	8	93115978			Island	0.044	2.56e-16	3.99e-05	C	T	-	0.31 (649)	0.292 (708)	0.283 (187)	C	T	-	9.2e-06	1.45e-05	1	rs8110400	A	C	-	0.0184813	0.027698	0.96	CA:402/CC:67/TA:5/TC:284
rs7250371	19	57861085	1041	chr19:57831477-57861230	cg21601405	20	44747006	CD40	1stExon	Island	0.057	5.03e-21	7.84e-10	C	T	-	0.134 (649)	0.118 (708)	0.111 (187)	C	T	-	3.67e-06	6.03e-06	1	rs8110400	A	C	-	0.00377028	0.00661319	0.96	CA:402/CC:67/TA:5/TC:284
rs7250371	19	57861085	1041	chr19:57831477-57861230	cg25239996	20	44746767	CD40	TSS200	N_Shore	0.035	3.11e-13	0.0484119	C	T	-	0.05 (649)	0.041 (708)	0.038 (187)	C	T	-	3.77e-06	6.19e-06	1	rs8110400	A	C	-	0.0333751	0.0476006	0.96	CA:402/CC:67/TA:5/TC:284
rs7254750	19	9534301	37	chr19:9365997-9623107	cg06876766	12	5330671				0.161	4.09e-58	6.37e-47	T	C	+	0.923 (507)	0.937 (722)	0.948 (285)	T	C	+	1.6e-09	3.52e-09	1.00017	rs8112842	A	G	+	7.03e-05	0.00018015	0.95	CG:336/CA:8/TG:8/TA:406
rs7254750	19	9534301	37	chr19:9365997-9623107	cg07029002	1	64358899	ROR1	Body		0.04	6.52e-15	0.00101691	T	C	+	0.636 (507)	0.655 (722)	0.665 (285)	T	C	+	5.86e-06	9.42e-06	1.00017	rs8112842	A	G	+	0.0484102	0.0670651	0.95	CG:336/CA:8/TG:8/TA:406
rs7256321	19	12541214	291	chr19:12519710-12626461	cg04404240	8	144325376			N_Shelf	0.087	5.02e-32	7.83e-21	G	T	+	0.494 (836)	0.518 (610)	0.54 (128)	G	T	+	5.23e-12	1.42e-11	0.92997	rs2902317	G	A	+	7.34e-10	4.75e-09	0.98	GA:4/GG:538/TA:213/TG:3
rs7256321	19	12541214	291	chr19:12519710-12626461	cg05930684	9	130891137	LOC389791/PTGES2	Body/TSS1500	Island	0.113	8.87e-42	1.38e-30	G	T	+	0.549 (836)	0.586 (610)	0.619 (128)	G	T	+	5.26e-12	1.43e-11	0.92997	rs2902317	G	A	+	3.42e-14	3.81e-13	0.98	GA:4/GG:538/TA:213/TG:3
rs7256767	19	20723899	1042	chr19:20656247-20735272	cg02612618	19	22018605	ZNF43	Body	Island	0.094	1.4e-33	2.18e-22	G	A	+	0.073 (579)	0.078 (701)	0.083 (236)	G	A	+	2.31e-20	1.12e-19	0.89952	rs11878994	G	A	+	4.65e-06	1.56e-05	0.92	AG:11/AA:317/GG:332/GA:98
rs7257650	19	9504101	37	chr19:9365272-9601155	cg00093542	8	27144453	TRIM35	3'UTR	N_Shore	0.088	2.15e-31	3.35e-20	G	A	+	0.525 (512)	0.553 (735)	0.586 (270)	G	A	+	4.48e-05	6.58e-05	0.97535	rs8112842	G	A	-	1.06e-07	4.85e-07	1	AG:45/AA:0/GG:0/GA:71
rs7278940	21	45648992	1043	chr21:45636432-45652756	cg17383793	5	52405638	MOCS2	TSS200	Island	0.18	1.65e-66	2.58e-55	C	T	-	0.024 (814)	0.02 (599)	0.014 (126)	C	T	-	5.39e-40	7.23e-39	0.9627	rs7283760	G	A	-	1.8e-17	2.55e-16	0.97	CA:12/CG:536/TA:207/TG:3
rs7281816	21	47578569	1044	chr21:47576951-47715863	cg05072951	11	64949398	CAPN1	1stExon	S_Shore	0.065	1.12e-23	1.74e-12	C	T	-	0.064 (1146)	0.056 (376)	0.046 (22)	C	T	-	1.04e-09	2.34e-09	0.89081	rs2839133	G	A	-	3.48e-06	1.2e-05	0.95	CG:573/CA:67/TG:4/TA:114
rs7289457	22	46456603	1045	chr22:46446754-46463431	cg06700024	6	168677551				0.072	1.05e-25	1.63e-14	C	T	-	0.849 (655)	0.842 (674)	0.831 (194)	C	T	-	8.44e-12	2.25e-11	0.98256	rs9627391	G	A	-	0.00802056	0.0131287	0.78	CG:468/CA:37/TG:37/TA:216
rs731063	10	70043190	1046	chr10:69984106-70086313	cg04882175	6	131122610				0.419	4e-179	6.24e-168	C	T	-	0.881 (1019)	0.855 (468)	0.799 (57)	C	T	-	1.64e-15	5.67e-15	0.9748	rs7100599	G	A	-	0.112811	0.14412	0.98	CA:1/CG:604/TA:116/TG:37
rs7318659	13	112558251	1047	chr13:112531066-112572690	cg08908184	10	102890974	TLX1	TSS200	N_Shore	0.041	2.1e-15	0.00032727	T	C	+	0.033 (551)	0.035 (734)	0.037 (244)	T	C	+	5.28e-16	1.92e-15	0.97827	rs7998345	A	G	+	4.45e-07	1.8e-06	0.97	CA:18/CG:293/TA:442/TG:5
rs7325455	13	112562251	278	chr13:112531897-112574386	cg24087403	10	71078535	HK1/HK1	Body/TSS200	Island	0.108	4.12e-39	6.43e-28	A	G	-	0.043 (546)	0.039 (734)	0.035 (266)	A	G	-	6.2e-29	4.7e-28	0.97033	rs9577788	A	G	-	3.53e-08	1.79e-07	0.95	AG:9/AA:439/GG:300/GA:10
rs7327370	13	114946858	1048	chr13:114915710-115047700	cg26726589	20	306364	SOX12	5'UTR	Island	0.067	1.78e-22	2.77e-11	G	A	+	0.126 (438)	0.133 (651)	0.136 (327)	G	A	+	9.48e-14	2.92e-13	0.98469	rs7317882	A	C	+	0.00186251	0.00352641	0.92	AC:318/AA:12/GC:48/GA:380
rs7332546	13	114513674	1049	chr13:114443597-114528483	cg00932156	14	69618982	DCAF5	Body	Island	0.098	8.51e-35	1.33e-23	G	A	-	0.169 (1112)	0.148 (375)	0.116 (26)							rs7489746	G	A	-	0.303788	0.350757	0.84	GG:620/GA:19/AG:15/AA:104
rs7338868	13	114634184	1050	chr13:114634184-114636550	cg06683021	4	9475346				0.061	5.18e-22	8.08e-11	A	C	-	0.794 (609)	0.774 (688)	0.728 (226)	A	C	-	2.79e-06	4.66e-06	1	rs7996853	G	A	+	0.894006	0.908627	0.68	CG:50/CA:212/AG:406/AA:90
rs7364173	22	50681029	1051	chr22:50624909-50698731	cg09242721	3	3168535	TRNT1	TSS200	Island	0.038	1.16e-13	0.0180639	T	C	-	0.051 (513)	0.049 (705)	0.045 (240)	T	C	-	2.35e-13	7.04e-13	0.92421	rs7364173	A	G	-	0.00988961	0.0157726	1	CG:301/CA:0/TG:0/TA:457
rs736864	6	186221	1052	chr6:181089-186782	cg21623445	12	177995	IQSEC3	Body	S_Shore	0.14	1.23e-49	1.92e-38	C	A	+	0.462 (976)	0.504 (466)	0.587 (60)
rs736864	6	186221	1052	chr6:181089-186782	cg22537167	12	178510	IQSEC3	Body	S_Shelf	0.153	1.24e-54	1.93e-43	C	A	+	0.638 (976)	0.685 (466)	0.76 (60)
rs736864	6	186221	1052	chr6:181089-186782	cg24319171	12	187480	IQSEC3	Body	Island	0.111	3.1e-39	4.83e-28	C	A	-	0.194 (976)	0.141 (466)	0.095 (60)
rs736902	9	136929046	1053	chr9:136876740-136952741	cg10765909	12	53715428	AAAS	TSS200	Island	0.251	2.34e-96	3.65e-85	G	A	+	0.158 (678)	0.193 (693)	0.22 (175)	G	A	+	4.44e-17	1.77e-16	0.99782	rs2506696	A	C	+	4.09e-10	2.75e-09	0.92	AA:21/AC:213/GA:512/GC:12
rs7379059	5	1143298	1054	chr5:1143062-1148937	cg27318050	6	26458189	BTN2A1/BTN2A1	1stExon/5'UTR	N_Shore	0.052	3.11e-19	4.84e-08	C	T	+	0.039 (638)	0.043 (718)	0.047 (186)							rs4246736	G	A	+	0.23701	0.280501	0.3	CA:147/CG:343/TA:157/TG:111
rs7382297	6	31247067	1055	chr6:31068525-31295987	cg18020679	6	33168031	RXRB/SLC39A7	1stExon/TSS1500	Island	0.052	2.99e-19	4.66e-08	G	T	+	0.025 (1147)	0.028 (372)	0.028 (22)	G	T	+	0.000117	0.00016502	1	rs9264532	A	G	+	0.0196478	0.02932	0.9	GG:138/GA:518/TG:95/TA:7
rs738712	22	50282986	1056	chr22:50162630-50343919	cg17421143	11	43604527			S_Shore	0.107	6.52e-36	1.02e-24	T	C	-	0.962 (1124)	0.955 (282)	0.956 (22)	T	C	-	3.3e-28	2.42e-27	0.98853	rs138840	G	A	-	7.11e-06	2.27e-05	0.89	CG:9/CA:86/TG:653/TA:10
rs7387733	8	143490718	1057	chr8:143441309-143525822	cg06427514	17	40332731	KCNH4	Body	Island	0.08	6.12e-29	9.54e-18	C	T	+	0.09 (1081)	0.106 (412)	0.122 (39)	C	T	+	1.39e-10	3.36e-10	0.96876	rs7827372	C	A	+	0.468444	0.514904	0.78	CA:57/CC:576/TA:104/TC:21
rs738935	22	47311404	1058	chr22:47306064-47340012	cg02253440	7	97911390	BRI3	Body	Island	0.079	2.08e-30	3.24e-19	T	A	-	0.046 (942)	0.042 (597)	0.036 (101)	T	A	-	2.8e-07	5.19e-07	0.97095	rs753936	A	C	-	0.0119188	0.0186499	0.98	AA:2/AC:181/TA:567/TC:8
rs7396009	11	1533009	353	chr11:1482851-1610150	cg16634193	10	135207476	MTG1	TSS200	Island	0.09	1.38e-32	2.15e-21	A	T	+	0.067 (706)	0.074 (690)	0.079 (149)	A	T	+	4.93e-28	3.55e-27	0.96931	rs4881743	G	A	+	1.36e-05	4.12e-05	0.95	AG:524/AA:7/TG:7/TA:220
rs7399173	12	132036428	1059	chr12:132032939-132076082	cg19034890	4	8373516	ACOX3	Body	N_Shore	0.054	6.55e-20	1.02e-08	G	A	-	0.976 (1386)	0.972 (153)	0.967 (7)	G	A	-	4.67e-11	1.17e-10	0.83377	rs1554780	A	C	-	0.000218134	0.000497448	0.83	AA:6/AC:34/GA:701/GC:17
rs7406067	17	80987612	1060	chr17:80975320-80999773	cg20390253	18	77793812	C18orf22	TSS1500	Island	0.067	9.93e-24	1.55e-12	T	G	-	0.327 (403)	0.313 (729)	0.281 (376)	T	G	-	0.000577	0.000754193	0.85882	rs4986140	G	A	-	0.231273	0.274498	0.92	GG:28/GA:340/TG:377/TA:13
rs7415895	1	228741147	1061	chr1:228651011-228782786	cg03054480	14	54421480	BMP4/BMP4	5'UTR/TSS1500	Island	0.104	2.15e-36	3.35e-25	G	A	+	0.038 (1040)	0.044 (412)	0.049 (41)	G	A	+	0.025	0.02795	0.8595
rs741714	14	23029819	1062	chr14:23027743-23069853	cg07576016	5	1523261	LPCAT1	Body	Island	0.036	9.56e-14	0.0148953	A	G	-	0.026 (579)	0.025 (719)	0.024 (247)	A	G	-	5.48e-08	1.08e-07	0.96602	rs970348	A	G	-	0.519017	0.565491	0.77	AA:420/AG:41/GA:42/GG:255
rs742745	20	39307663	1063	chr20:39300264-39326868	cg20239604	7	5265722	WIPI2	Body	N_Shore	0.041	2.23e-15	0.000347235	G	T	+	0.92 (1137)	0.928 (380)	0.929 (26)	G	T	+	0.122	0.130398	1	rs742745	C	A	+	0.0520178	0.0713247	1	GC:657/GA:0/TC:0/TA:101
rs7438079	4	46773598	1064	chr4:46718548-46876858	cg06200611	7	6414209	RAC1/RAC1	1stExon/5'UTR	Island	0.036	9.16e-14	0.0142813	G	C	-	0.193 (766)	0.179 (626)	0.153 (148)	G	C	-	0.147	0.156321	0.989	rs4478161	A	G	-	0.23819	0.281556	0.97	CG:244/CA:4/GG:42/GA:468
rs745453	10	30791941	1065	chr10:30784438-30807338	cg09741592	12	54676056	HNRNPA1	Body	S_Shore	0.037	3.87e-14	0.00602686	G	A	-	0.393 (784)	0.382 (641)	0.383 (118)	G	A	-	0.142	0.151196	1	rs745453	G	A	-	0.627235	0.670799	1	AA:216/AG:0/GA:0/GG:542
[truncated: 275 more rows]

## Sheet: cis-eQTLs
SNP	LD_bin	Gene	Allele	Direction_CD4	Pvalue_CD4	FDR_CD4	Direction_CD8	Pvalue_CD8	FDR_CD8
[truncated: 2,431 more rows]

[truncated: 2 more sheets: trans-eQTLs, Table Legends]
