# Supplementary material for: Long-range epigenetic regulation is conferred by genetic variation located at thousands of independent loci
Source: Nat Commun. 2015 Feb 26;6:6326. doi: 10.1038/ncomms7326 (PMC4351585; doi:10.1038/ncomms7326)
Supplement: Supplementary Dataset 3 — List of 190 genes involved in epigenetic processes. Counts refer to the number of genes in the LD-defined neighborhood of SNPs involved in distal SNP-CpG associations [file ncomms7326-s4.xlsx]

## Sheet: EpigeneticRegulatorsAllListsInR
GENE	Reference	Group	GroupSize	In_distal_SNP_regions_highlighted	Proportion
BAZ1A	3	Bromodomain Proteins	17	2	0.117647
BAZ1B	3	Bromodomain Proteins
BAZ2A	3	Bromodomain Proteins
BAZ2B	3	Bromodomain Proteins
BPTF	3	Bromodomain Proteins
BRD1	3	Bromodomain Proteins
BRD2	3	Bromodomain Proteins
BRD3	3	Bromodomain Proteins
BRD4	3	Bromodomain Proteins
BRD7	3	Bromodomain Proteins
BRD8	3	Bromodomain Proteins
BRDT	3	Bromodomain Proteins
BRPF1	3	Bromodomain Proteins
BRPF3	3	Bromodomain Proteins
BRWD1	3	Bromodomain Proteins
WDR11	3	Bromodomain Proteins
ZMYND8	3	Bromodomain Proteins
CTCF	3	CCCTC-Binding Factor (Zinc Finger Protein)	1	1	1
CBX1	3	Chromobox / Heterochromatin Protein 1 (HP1) Homologs	7	0	0
CBX3	3	Chromobox / Heterochromatin Protein 1 (HP1) Homologs
CBX4	3	Chromobox / Heterochromatin Protein 1 (HP1) Homologs
CBX5	3	Chromobox / Heterochromatin Protein 1 (HP1) Homologs
CBX6	3	Chromobox / Heterochromatin Protein 1 (HP1) Homologs
CBX7	3	Chromobox / Heterochromatin Protein 1 (HP1) Homologs
CBX8	3	Chromobox / Heterochromatin Protein 1 (HP1) Homologs
CDYL2	3	Chromodomain / Helicase / DNA-Binding Domain (CHD) Proteins	10	1	0.1
CHD1	3	Chromodomain / Helicase / DNA-Binding Domain (CHD) Proteins
CHD2	3	Chromodomain / Helicase / DNA-Binding Domain (CHD) Proteins
CHD3	3	Chromodomain / Helicase / DNA-Binding Domain (CHD) Proteins
CHD4	3	Chromodomain / Helicase / DNA-Binding Domain (CHD) Proteins
CHD5	3	Chromodomain / Helicase / DNA-Binding Domain (CHD) Proteins
CHD6	3	Chromodomain / Helicase / DNA-Binding Domain (CHD) Proteins
CHD7	3	Chromodomain / Helicase / DNA-Binding Domain (CHD) Proteins
CHD8	3	Chromodomain / Helicase / DNA-Binding Domain (CHD) Proteins
CHD9	3	Chromodomain / Helicase / DNA-Binding Domain (CHD) Proteins
KDM6B	2	DNA / Histone Demethylases	1	0	0
DNMT1	1	DNA methyltransferases	4	1	0.25
DNMT3A	1	DNA methyltransferases
DNMT3B	1	DNA methyltransferases
TRDMT1	1	DNA methyltransferases
CIITA	2	HATs	22	2	0.0909091
CSRP2BP	2	HATs
ESCO1	2	HATs
ESCO2	2	HATs
NCOA6	2	HATs
ATF2	1	HATs
CDY1	1	HATs
CREBBP	1	HATs
EP300	1	HATs
GTF3C4	1	HATs
HAT1	1	HATs
KAT2A	1	HATs
KAT2B	1	HATs
KAT5	1	HATs
KAT6A	1	HATs
KAT6B	1	HATs
KAT7	1	HATs
KAT8	1	HATs
NCOA1	1	HATs
NCOA3	1	HATs
SRCAP	1	HATs
TAF1L	1	HATs
HDAC1	1	HDACs	11	1	0.0909091
HDAC10	1	HDACs
HDAC11	1	HDACs
HDAC2	1	HDACs
HDAC3	1	HDACs
HDAC4	1	HDACs
HDAC5	1	HDACs
HDAC7	1	HDACs
HDAC9	1	HDACs
SIRT1	1	HDACs
SIRT2	1	HDACs
KDM1A	1	Histone demethylases	8	1	0.125
KDM2A	1	Histone demethylases
KDM2B	1	Histone demethylases
KDM3A	1	Histone demethylases
KDM4A	1	Histone demethylases
KDM4C	1	Histone demethylases
KDM5B	1	Histone demethylases
PADI4	1	Histone demethylases
AURKA	2	Histone Phosphorylation	6	0	0
AURKB	2	Histone Phosphorylation
AURKC	2	Histone Phosphorylation
NEK6	2	Histone Phosphorylation
PAK1	2	Histone Phosphorylation
RPS6KA5	2	Histone Phosphorylation
DZIP3	2	Histone Ubiquitination	8	0	0
MYSM1	2	Histone Ubiquitination
RNF2	2	Histone Ubiquitination
RNF20	2	Histone Ubiquitination
UBE2B	2	Histone Ubiquitination
USP16	2	Histone Ubiquitination
USP21	2	Histone Ubiquitination
USP22	2	Histone Ubiquitination
DOT1L	2	HMTs	45	7	0.155556
PRMT2	2	HMTs
PRMT3	2	HMTs
PRMT6	2	HMTs
ASH1L	1	HMTs
CARM1	1	HMTs
EHMT1	1	HMTs
EHMT2	1	HMTs
EZH1	1	HMTs
EZH2	1	HMTs
KMT2A	1	HMTs
KMT2B	1	HMTs
KMT2C	1	HMTs
KMT2D	1	HMTs
MECOM	1	HMTs
NSD1	1	HMTs
PRDM1	1	HMTs
PRDM10	1	HMTs
PRDM11	1	HMTs
PRDM12	1	HMTs
PRDM13	1	HMTs
PRDM14	1	HMTs
PRDM15	1	HMTs
PRDM16	1	HMTs
PRDM2	1	HMTs
PRDM4	1	HMTs
PRDM5	1	HMTs
PRDM6	1	HMTs
PRDM7	1	HMTs
PRDM8	1	HMTs
PRDM9	1	HMTs
PRMT1	1	HMTs
PRMT5	1	HMTs
PRMT7	1	HMTs
PRMT8	1	HMTs
SETD7	1	HMTs
SETD8	1	HMTs
SETDB1	1	HMTs
SETDB2	1	HMTs
SMYD3	1	HMTs
SUV39H1	1	HMTs
SUV39H2	1	HMTs
SUV420H2	1	HMTs
WHSC1	1	HMTs
WHSC1L1	1	HMTs
ING1	3	Inhibitor of Growth (ING) Family Members	5	0	0
ING2	3	Inhibitor of Growth (ING) Family Members
ING3	3	Inhibitor of Growth (ING) Family Members
ING4	3	Inhibitor of Growth (ING) Family Members
ING5	3	Inhibitor of Growth (ING) Family Members
MBD1	1	Methyl-binding proteins	4	0	0
MBD2	1	Methyl-binding proteins
MBD3	1	Methyl-binding proteins
MBD4	1	Methyl-binding proteins
HINFP	3	Methyl-CpG DNA Binding Domain (MDB) Proteins	1	0	0
MTA1	3	Nucleosome-Remodeling and Histone Deacetylase (NuRD) Complex Components:	4	1	0.25
MTA2	3	Nucleosome-Remodeling and Histone Deacetylase (NuRD) Complex Components:
NAB2	3	Nucleosome-Remodeling and Histone Deacetylase (NuRD) Complex Components:
SPEN	3	Nucleosome-Remodeling and Histone Deacetylase (NuRD) Complex Components:
PHF1	3	Plant Homeodomain (PHD) Proteins:	8	2	0.25
PHF13	3	Plant Homeodomain (PHD) Proteins:
PHF2	3	Plant Homeodomain (PHD) Proteins:
PHF21A	3	Plant Homeodomain (PHD) Proteins:
PHF21B	3	Plant Homeodomain (PHD) Proteins:
PHF3	3	Plant Homeodomain (PHD) Proteins:
PHF5A	3	Plant Homeodomain (PHD) Proteins:
PHF7	3	Plant Homeodomain (PHD) Proteins:
ASXL1	3	Polycomb Group Genes	15	4	0.266667
BMI1	3	Polycomb Group Genes
CTBP1	3	Polycomb Group Genes
CTBP2	3	Polycomb Group Genes
EED	3	Polycomb Group Genes
PCGF1	3	Polycomb Group Genes
PCGF2	3	Polycomb Group Genes
PCGF3	3	Polycomb Group Genes
PCGF5	3	Polycomb Group Genes
PCGF6	3	Polycomb Group Genes
PHC1	3	Polycomb Group Genes
PHC2	3	Polycomb Group Genes
RING1	3	Polycomb Group Genes
SUZ12	3	Polycomb Group Genes
TRIM27	3	Polycomb Group Genes
KMT2E	2	SET Domain Proteins (Histone Methyltransfesase Activity)	8	1	0.125
SETD1A	2	SET Domain Proteins (Histone Methyltransfesase Activity)
SETD1B	2	SET Domain Proteins (Histone Methyltransfesase Activity)
SETD2	2	SET Domain Proteins (Histone Methyltransfesase Activity)
SETD3	2	SET Domain Proteins (Histone Methyltransfesase Activity)
SETD4	2	SET Domain Proteins (Histone Methyltransfesase Activity)
SETD5	2	SET Domain Proteins (Histone Methyltransfesase Activity)
SETD6	2	SET Domain Proteins (Histone Methyltransfesase Activity)
ARID1A	3	SWI/SNF Complex Components	5	1	0.2
INO80	3	SWI/SNF Complex Components
PBRM1	3	SWI/SNF Complex Components
SMARCA2	3	SWI/SNF Complex Components
SMARCA4	3	SWI/SNF Complex Components
		TOTAL	190	25	0.131579

## Sheet: References
1. Miremadi A, Oestergaard MZ, Pharoah PD, Caldas C. Cancer genetics of epigenetic genes. Hum Mol Genet. 2007, 16 Spec No 1:R28-49.
2. http://www.sabiosciences.com/rt_pcr_product/HTML/PAHS-085A.html
3. http://www.sabiosciences.com/rt_pcr_product/HTML/PAHS-086A.html
