# Supplementary material for: Long-range epigenetic regulation is conferred by genetic variation located at thousands of independent loci
Source: Nat Commun. 2015 Feb 26;6:6326. doi: 10.1038/ncomms7326 (PMC4351585; doi:10.1038/ncomms7326)
Supplement: Supplementary Dataset 4 — SNPs involved in autoimmune diseases. Counts refer to the number of SNPs involved in proximal SNP-CpG associations and distal (trans) SNP-CpG associations. [file ncomms7326-s5.xlsx]

## Sheet: AID_SNPs
Disease	SNP	Chr	Position	Association	proximalSNP	distalSNP		Summary
AS	rs6600247	1	25305114	Locus011	Yes	No
AS	rs11209026	1	67705958	Locus013	No	No		Disease	N	proximal	%	distal	%
AS	rs12141575	1	67747436	Locus015	No	No		AS	28	10	36	2	7
AS	rs4129267	1	154426264	Locus032	Yes	No		ATD	10	1	10	0	0
AS	rs1801274	1	161479745	Locus037	No	No		COE	46	10	22	0	0
AS	rs41299637	1	200877850	Locus045	Yes	No		IBD	163	59	36	5	3
AS	rs6759298	2	62568445	Locus058	Yes	No		JIA	26	6	23	0	0
AS	rs12615545	2	182048452	Locus069	No	No		MS	110	27	25	1	1
AS	rs4676410	2	241563739	Locus085	No	No		PBC	26	5	19	0	0
AS	rs12186979	5	40524860	Locus130	Yes	No		PSO	35	12	34	1	3
AS	rs30187	5	96124330	Locus135	No	No		RA	41	10	24	0	0
AS	rs10045403	5	96147733	Locus136	No	No		SLE	17	4	24	0	0
AS	rs2910686	5	96252589	Locus137	Yes	No		T1D	50	17	34	0	0
AS	rs6871626	5	158826792	Locus151	No	No		Total	552	161	29	9	2
AS	rs3734523	6	25925987	Locus160	No	No
AS	rs17765610	6	90665773	Locus170	No	No
AS	rs1128905	9	139253839	Locus240	No	No
AS	rs1250550	10	81060317	Locus263	No	No
AS	rs11190133	10	101278725	Locus269	Yes	Yes
AS	rs1860545	12	6446777	Locus299	No	No
AS	rs11065898	12	111862575	Locus311	Yes	No
AS	rs11624293	14	88488821	Locus334	No	No
AS	rs75301646	16	28617885	Locus360	No	No
AS	rs2531875	17	26148167	Locus378	No	No
AS	rs9901869	17	45575206	Locus386	Yes	Yes
AS	rs35164067	19	10525181	Locus402	No	No
AS	rs2836883	21	40466744	Locus433	No	No
AS	rs7282490	21	45615741	Locus436	Yes	No
ATD	rs2843403	1	2529097	Locus003	Yes	No
ATD	rs2476601	1	114377568	Locus025	No	No
ATD	rs1534422	2	12640741	Locus047	No	No
ATD	rs11571297	2	204745003	Locus080	No	No
ATD	rs13093110	3	188125120	Locus113	No	No
ATD	rs72928038	6	90976768	Locus173	No	No
ATD	rs706779	10	6098824	Locus244	No	No
ATD	rs4409785	11	95311422	Locus286	No	No
ATD	rs2300519	14	81458762	Locus331	No	No
ATD	rs57348955	16	31185882	Locus364	No	No
COE	rs4445406	1	2539400	Locus003	Yes	No
COE	rs72657048	1	25289734	Locus011	Yes	No
COE	rs12068671	1	172681031	Locus038	No	No
COE	rs12142280	1	172864652	Locus040	No	No
COE	rs1359062	1	192541472	Locus042	Yes	No
COE	rs10800746	1	200881392	Locus045	Yes	No
COE	rs13003464	2	61186829	Locus057	No	No
COE	rs990171	2	103086770	Locus064	Yes	No
COE	rs1018326	2	182007800	Locus069	No	No
COE	rs6715106	2	191913034	Locus070	No	No
COE	rs6752770	2	191973563	Locus075	No	No
COE	rs1980422	2	204610396	Locus079	No	No
COE	rs34037980	2	204770054	Locus081	No	No
COE	rs7616215	3	46205686	Locus091	Yes	No
COE	rs2097282	3	46378025	Locus093	No	No
COE	rs60215663	3	46484283	Locus094	No	No
COE	rs61579022	3	119123278	Locus100	No	No
COE	rs1353248	3	159623559	Locus105	No	No
COE	rs76830965	3	159637678	Locus107	No	No
COE	rs2561288	3	159674928	Locus109	No	No
COE	rs2030519	3	188119901	Locus113	Yes	No
COE	rs62323881	4	123038295	Locus121	No	No
COE	rs13132308	4	123551114	Locus124	No	No
COE	rs1050976	6	408079	Locus155	No	No
COE	rs55743914	6	128293562	Locus182	No	No
COE	rs72975916	6	128294055	Locus183	No	No
COE	rs77027760	6	138002061	Locus188	No	No
COE	rs17264332	6	138005515	Locus187	No	No
COE	rs182429	6	159469574	Locus193	No	No
COE	rs1107943	6	159498267	Locus196	No	No
COE	rs79758729	7	37418454	Locus209	No	No
COE	rs2387397	10	6390192	Locus248	No	No
COE	rs1250552	10	81058027	Locus262	No	No
COE	rs7104791	11	111196858	Locus289	Yes	No
COE	rs10892258	11	118579865	Locus292	No	No
COE	rs61907765	11	128391937	Locus297	No	No
COE	rs3184504	12	111884608	Locus312	No	No
COE	rs11851414	14	69259502	Locus325	No	No
COE	rs1378938	15	75096443	Locus343	Yes	No
COE	rs6498114	16	10964118	Locus349	No	No
COE	rs243323	16	11361202	Locus352	No	No
COE	rs11875687	18	12843137	Locus391	No	No
COE	rs62097857	18	12857758	Locus392	No	No
COE	rs1893592	21	43855067	Locus435	No	No
COE	rs4821124	22	21979289	Locus437	Yes	No
COE	rs13397	23	153248248	Locus446	No	No
IBD	rs12103	1	1247494	Locus001	No	No
IBD	rs10797432	1	2501338	Locus002	Yes	No
IBD	rs35675666	1	8021973	Locus005	Yes	No
IBD	rs6426833	1	20171860	Locus008	No	No
IBD	rs12568930	1	22702231	Locus009	No	No
IBD	rs11209026	1	67705958	Locus013	No	No
IBD	rs2651244	1	70995562	Locus017	No	No
IBD	rs17391694	1	78623626	Locus018	No	No
IBD	rs6679677	1	114303808	Locus024	No	No
IBD	rs3897478	1	120451190	Locus028	Yes	No
IBD	rs4845604	1	151801680	Locus029	No	No
IBD	rs670523	1	155878732	Locus033	Yes	No
IBD	rs4656958	1	160856964	Locus036	Yes	No
IBD	rs1801274	1	161479745	Locus037	No	No
IBD	rs9286879	1	172862234	Locus039	No	No
IBD	rs2488389	1	197631141	Locus043	No	No
IBD	rs2816958	1	200101920	Locus044	No	No
IBD	rs7554511	1	200877562	Locus045	Yes	No
IBD	rs3024505	1	206939904	Locus046	No	No
IBD	rs6545800	2	25118885	Locus049	Yes	No
IBD	rs1728918	2	27635463	Locus051	No	No
IBD	rs925255	2	28614794	Locus052	Yes	No
IBD	rs10495903	2	43806918	Locus054	Yes	No
IBD	rs7608910	2	61204856	Locus057	No	No
IBD	rs10865331	2	62551472	Locus058	Yes	No
IBD	rs6740462	2	65667272	Locus060	No	No
IBD	rs917997	2	103070568	Locus064	Yes	No
IBD	rs2111485	2	163110536	Locus066	No	No
IBD	rs1517352	2	191931464	Locus071	No	No
IBD	rs1016883	2	198881668	Locus077	Yes	No
IBD	rs17229285	2	199523122	Locus078	No	No
IBD	rs2382817	2	219151218	Locus082	Yes	No
IBD	rs6716753	2	231097129	Locus083	No	No
IBD	rs12994997	2	234173503	Locus084	Yes	No
IBD	rs3749171	2	241569692	Locus085	No	No
IBD	rs4256159	3	18767404	Locus086	No	No
IBD	rs3197999	3	49721532	Locus095	Yes	No
IBD	rs9847710	3	53062661	Locus096	No	No
IBD	rs6837335	4	48363983	Locus115	No	No
IBD	rs2472649	4	74857708	Locus116	No	No
IBD	rs13126505	4	102865304	Locus117	No	No
IBD	rs3774959	4	103511114	Locus118	No	Yes
IBD	rs7657746	4	123161619	Locus123	No	No
IBD	rs11739663	5	594083	Locus126	Yes	Yes
IBD	rs2930047	5	10695526	Locus127	No	No
IBD	rs11742570	5	40410584	Locus129	Yes	No
IBD	rs10065637	5	55438851	Locus131	Yes	No
IBD	rs7702331	5	72551134	Locus133	Yes	No
IBD	rs1363907	5	96252803	Locus137	Yes	No
IBD	rs4836519	5	130017287	Locus139	No	No
IBD	rs2188962	5	131770805	Locus140	No	No
IBD	rs254560	5	134443606	Locus145	No	No
IBD	rs6863411	5	141513204	Locus146	Yes	No
IBD	rs11741861	5	150277909	Locus147	Yes	No
IBD	rs6871626	5	158826792	Locus151	No	No
IBD	rs17695092	5	173337853	Locus153	Yes	No
IBD	rs12654812	5	176794191	Locus154	Yes	Yes
IBD	rs17119	6	14719496	Locus157	Yes	No
IBD	rs9358372	6	20812588	Locus158	No	No
IBD	rs12663356	6	21430728	Locus159	No	No
IBD	rs9264942	6	31274380	Locus162	No	No
IBD	rs6927022	6	32612397	Locus166	No	No
IBD	rs1847472	6	90973159	Locus172	Yes	No
IBD	rs6568421	6	106435025	Locus174	Yes	No
IBD	rs3851228	6	111848191	Locus176	Yes	No
IBD	rs9491697	6	127456122	Locus179	No	No
IBD	rs13204742	6	128245765	Locus180	No	No
IBD	rs6920220	6	138006504	Locus187	No	No
IBD	rs12199775	6	143898894	Locus192	No	No
IBD	rs212388	6	159490436	Locus195	No	No
IBD	rs1819333	6	167373547	Locus198	Yes	No
IBD	rs798502	7	2789880	Locus201	Yes	No
IBD	rs10486483	7	26892440	Locus204	Yes	No
IBD	rs4722672	7	27231762	Locus206	No	No
IBD	rs864745	7	28180556	Locus208	No	No
IBD	rs1456896	7	50304461	Locus211	No	No
IBD	rs9297145	7	98759117	Locus215	Yes	No
IBD	rs1734907	7	100315517	Locus216	No	No
IBD	rs4380874	7	107480315	Locus217	No	No
IBD	rs38904	7	116892846	Locus218	No	No
IBD	rs4728142	7	128573967	Locus219	No	No
IBD	rs7015630	8	90875918	Locus225	No	No
IBD	rs921720	8	126534671	Locus226	Yes	No
IBD	rs6651252	8	129567181	Locus230	No	No
IBD	rs1991866	8	130624105	Locus231	No	No
IBD	rs10758669	9	4981602	Locus233	No	No
IBD	rs4743820	9	93928416	Locus237	No	No
IBD	rs4246905	9	117553249	Locus239	No	No
IBD	rs10781499	9	139266405	Locus241	No	No
IBD	rs12722515	10	6081230	Locus242	No	No
IBD	rs1042058	10	30728101	Locus252	No	No
IBD	rs11010067	10	35295431	Locus254	Yes	No
IBD	rs2790216	10	59997926	Locus255	Yes	No
IBD	rs10761659	10	64445564	Locus257	No	No
IBD	rs2227564	10	75673101	Locus259	No	No
IBD	rs1250546	10	81032532	Locus260	Yes	No
IBD	rs6586030	10	82254047	Locus264	No	No
IBD	rs7911264	10	94436851	Locus267	No	No
IBD	rs4409764	10	101284237	Locus270	Yes	No
IBD	rs907611	11	1874072	Locus272	No	No
IBD	rs10896794	11	58339124	Locus276	Yes	No
IBD	rs11230563	11	60776209	Locus277	No	No
IBD	rs4246215	11	61564299	Locus280	No	No
IBD	rs559928	11	64150370	Locus282	No	No
IBD	rs2231884	11	65656564	Locus283	Yes	No
IBD	rs2155219	11	76299194	Locus284	No	No
IBD	rs6592362	11	87125438	Locus285	No	No
IBD	rs483905	11	96023427	Locus287	No	No
IBD	rs561722	11	114386830	Locus290	No	No
IBD	rs630923	11	118754353	Locus295	No	No
IBD	rs11612508	12	12657513	Locus304	No	No
IBD	rs11564258	12	40792300	Locus305	No	No
IBD	rs11168249	12	48208368	Locus306	Yes	No
IBD	rs7134599	12	68500075	Locus310	No	No
IBD	rs17085007	13	27531267	Locus315	No	No
IBD	rs941823	13	41013977	Locus317	No	No
IBD	rs3764147	13	44457925	Locus318	Yes	No
IBD	rs9557195	13	99956622	Locus319	Yes	No
IBD	rs194749	14	69273905	Locus328	Yes	No
IBD	rs4899554	14	75701221	Locus329	No	No
IBD	rs8005161	14	88472595	Locus333	No	No
IBD	rs16967103	15	38899190	Locus339	Yes	No
IBD	rs28374715	15	41563950	Locus340	No	No
IBD	rs17293632	15	67442596	Locus341	Yes	No
IBD	rs7495132	15	91172901	Locus347	No	No
IBD	rs529866	16	11373320	Locus354	No	No
IBD	rs7404095	16	23864590	Locus358	No	No
IBD	rs26528	16	28517709	Locus359	No	No
IBD	rs11150589	16	30482494	Locus362	No	No
IBD	rs2066847	16	50763779	Locus366	No	No
IBD	rs1728785	16	68591230	Locus367	Yes	Yes
IBD	rs10521318	16	86011337	Locus373	Yes	No
IBD	rs2945412	17	25843643	Locus376	No	No
IBD	rs3091316	17	32593974	Locus379	Yes	No
IBD	rs12946510	17	37912377	Locus380	Yes	No
IBD	rs12942547	17	40527544	Locus382	No	No
IBD	rs1292053	17	57963537	Locus387	No	No
IBD	rs7210086	17	70641698	Locus388	No	No
IBD	rs1893217	18	12809340	Locus390	Yes	No
IBD	rs7240004	18	46395022	Locus393	No	No
IBD	rs727088	18	67530439	Locus396	No	No
IBD	rs2024092	19	1124031	Locus397	Yes	No
IBD	rs11879191	19	10512911	Locus402	No	No
IBD	rs17694108	19	33731551	Locus407	Yes	No
IBD	rs4802307	19	46849806	Locus408	No	No
IBD	rs1126510	19	47123783	Locus409	Yes	No
IBD	rs516246	19	49206172	Locus411	No	No
IBD	rs11672983	19	55383051	Locus414	No	No
IBD	rs6142618	20	30725648	Locus416	Yes	No
IBD	rs4911259	20	31376282	Locus417	Yes	Yes
IBD	rs6088765	20	33799280	Locus418	No	No
IBD	rs6017342	20	43065028	Locus419	No	No
IBD	rs1569723	20	44742064	Locus420	No	No
IBD	rs913678	20	48955424	Locus423	No	No
IBD	rs259964	20	57824309	Locus425	Yes	No
IBD	rs6062504	20	62348907	Locus426	Yes	No
IBD	rs2823286	21	16817938	Locus429	No	No
IBD	rs2284553	21	34776695	Locus430	No	No
IBD	rs2836878	21	40465534	Locus433	No	No
IBD	rs7282490	21	45615741	Locus436	Yes	No
IBD	rs2266959	22	21922904	Locus437	Yes	No
IBD	rs2412970	22	30486826	Locus439	No	No
IBD	rs2413583	22	39659773	Locus443	No	No
JIA	rs6679677	1	114303808	Locus024	No	No
JIA	rs11265608	1	154364140	Locus031	No	No
JIA	rs10174238	2	191973034	Locus074	No	No
JIA	rs1479924	4	123387600	Locus125	No	No
JIA	rs71624119	5	55440730	Locus131	Yes	No
JIA	rs10213692	5	55442249	Locus132	No	No
JIA	rs27290	5	96350088	Locus137	Yes	No
JIA	rs6894249	5	131797547	Locus141	No	No
JIA	rs4705862	5	131813219	Locus142	No	No
JIA	rs7775055	6	32657916	Locus167	No	No
JIA	rs7808122	7	22798080	Locus203	No	No
JIA	rs7909519	10	6089841	Locus243	No	No
JIA	rs7069750	10	90762376	Locus266	No	No
JIA	rs4755450	11	36363575	Locus274	No	No
JIA	rs10849448	12	6493351	Locus300	No	No
JIA	rs2364480	12	6495275	Locus300	No	No
JIA	rs3184504	12	111884608	Locus312	No	No
JIA	rs7993214	13	40350912	Locus316	No	No
JIA	rs12434551	14	69253364	Locus324	Yes	No
JIA	rs66718203	16	11428643	Locus356	Yes	No
JIA	rs11074967	16	11471414	Locus357	No	No
JIA	rs2847293	18	12782448	Locus390	Yes	No
JIA	rs34536443	19	10463118	Locus399	No	No
JIA	rs9979383	21	36715761	Locus432	No	No
JIA	rs2266959	22	21922904	Locus437	Yes	No
JIA	rs2284033	22	37534034	Locus441	No	No
MS	rs3748817	1	2525665	Locus003	Yes	No
MS	rs3007421	1	6530189	Locus004	Yes	No
MS	rs12087340	1	85746993	Locus019	No	No
MS	rs11587876	1	85915183	Locus020	No	No
MS	rs41286801	1	92975464	Locus021	No	No
MS	rs7552544	1	101240893	Locus022	No	No
MS	rs11581062	1	101407519	Locus023	No	No
MS	rs6677309	1	117080166	Locus026	No	No
MS	rs666930	1	120258970	Locus027	No	No
MS	rs2050568	1	157770241	Locus034	No	No
MS	rs35967351	1	160711804	Locus035	No	No
MS	rs1359062	1	192541472	Locus042	Yes	No
MS	rs55838263	1	200874728	Locus045	Yes	No
MS	rs4665719	2	25017860	Locus048	No	No
MS	rs2163226	2	43361256	Locus053	Yes	No
MS	rs842639	2	61095245	Locus056	No	No
MS	rs7595717	2	68587477	Locus061	Yes	No
MS	rs17174870	2	112665201	Locus065	Yes	No
MS	rs9967792	2	191974435	Locus076	No	No
MS	rs9989735	2	231115454	Locus083	No	No
MS	rs11719975	3	18785585	Locus087	No	No
MS	rs2371108	3	27757018	Locus088	No	No
MS	rs1813375	3	28078571	Locus089	No	No
MS	rs4679081	3	33013483	Locus090	No	No
MS	rs9828629	3	71530346	Locus098	No	No
MS	rs2028597	3	105558837	Locus099	No	No
MS	rs1131265	3	119222456	Locus101	No	No
MS	rs1920296	3	121543577	Locus102	No	No
MS	rs2255214	3	121770539	Locus103	No	No
MS	rs9282641	3	121796768	Locus104	No	No
MS	rs1014486	3	159691112	Locus110	No	No
MS	rs7665090	4	103551603	Locus119	Yes	No
MS	rs2726518	4	106173199	Locus120	No	No
MS	rs6881706	5	35879156	Locus128	No	No
MS	rs6880778	5	40399096	Locus129	Yes	No
MS	rs71624119	5	55440730	Locus131	Yes	No
MS	rs756699	5	133446575	Locus144	No	No
MS	rs6863411	5	141513204	Locus146	Yes	No
MS	rs2546890	5	158759900	Locus150	No	No
MS	rs4976646	5	176788570	Locus154	No	No
MS	rs17119	6	14719496	Locus157	Yes	No
MS	rs941816	6	36375304	Locus169	No	No
MS	rs72928038	6	90976768	Locus173	No	No
MS	rs802734	6	128278798	Locus181	No	No
MS	rs11154801	6	135739355	Locus184	Yes	No
MS	rs17066096	6	137452908	Locus185	No	No
MS	rs7769192	6	137962655	Locus186	No	No
MS	rs67297943	6	138244816	Locus191	No	No
MS	rs212405	6	159470559	Locus194	No	No
MS	rs1843938	7	3113034	Locus202	No	No
MS	rs706015	7	27014988	Locus205	No	No
MS	rs917116	7	28172739	Locus207	Yes	No
MS	rs60600003	7	37382465	Locus209	No	No
MS	rs201847125	7	50325567	Locus212	No	No
MS	rs354033	7	149289464	Locus222	No	No
MS	rs1021156	8	79575804	Locus224	Yes	No
MS	rs2456449	8	128192981	Locus227	No	No
MS	rs4410871	8	128815029	Locus228	No	No
MS	rs759648	8	129158945	Locus229	No	No
MS	rs2150702	9	5893861	Locus234	No	No
MS	rs2104286	10	6099045	Locus245	No	No
MS	rs793108	10	31415106	Locus253	No	No
MS	rs2688608	10	75658349	Locus258	Yes	No
MS	rs1782645	10	81048611	Locus261	No	No
MS	rs7923837	10	94481917	Locus268	No	No
MS	rs7120737	11	47702395	Locus275	Yes	No
MS	rs34383631	11	60793330	Locus278	No	No
MS	rs694739	11	64097233	Locus281	No	No
MS	rs533646	11	118566746	Locus291	Yes	No
MS	rs9736016	11	118724894	Locus294	No	No
MS	rs523604	11	118755738	Locus296	No	No
MS	rs1800693	12	6440009	Locus299	No	No
MS	rs12296430	12	6503500	Locus301	No	No
MS	rs11052877	12	9905690	Locus302	No	No
MS	rs201202118	12	58182062	Locus309	No	No
MS	rs7132277	12	123593382	Locus314	Yes	No
MS	rs4772201	13	100086259	Locus321	No	No
MS	rs2236262	14	69261472	Locus326	No	No
MS	rs4903324	14	75961511	Locus330	No	No
MS	rs74796499	14	88432328	Locus332	No	No
MS	rs12148050	14	103263788	Locus337	Yes	No
MS	rs59772922	15	79207466	Locus344	Yes	No
MS	rs8042861	15	90977333	Locus346	No	No
MS	rs2744148	16	1073552	Locus348	No	No
MS	rs12927355	16	11194771	Locus350	Yes	No
MS	rs4780346	16	11288806	Locus351	No	No
MS	rs6498184	16	11435990	Locus356	Yes	No
MS	rs7204270	16	30156963	Locus361	No	No
MS	rs1886700	16	68685905	Locus368	No	No
MS	rs12149527	16	79110596	Locus370	No	No
MS	rs7196953	16	79649394	Locus371	No	No
MS	rs35929052	16	85994484	Locus372	No	No
MS	rs12946510	17	37912377	Locus380	Yes	No
MS	rs4796791	17	40530763	Locus383	No	No
MS	rs4794058	17	45597098	Locus386	Yes	Yes
MS	rs8070345	17	57816757	Locus387	No	No
MS	rs7238078	18	56384192	Locus395	No	No
MS	rs1077667	19	6668972	Locus398	No	No
MS	rs34536443	19	10463118	Locus399	No	No
MS	rs2288904	19	10742170	Locus403	No	No
MS	rs1870071	19	16505106	Locus405	No	No
MS	rs11554159	19	18285944	Locus406	No	No
MS	rs8107548	19	49870643	Locus413	Yes	No
MS	rs4810485	20	44747947	Locus420	No	No
MS	rs17785991	20	48438761	Locus421	No	No
MS	rs2248359	20	52791518	Locus424	No	No
MS	rs2256814	20	62373983	Locus427	No	No
MS	rs6062314	20	62409713	Locus428	No	No
MS	rs2283792	22	22131125	Locus438	Yes	No
MS	rs470119	22	50966914	Locus445	No	No
PBC	rs72678531	1	67798445	Locus016	No	No
PBC	rs2488393	1	197722240	Locus043	No	No
PBC	rs3024921	2	191943272	Locus073	No	No
PBC	rs7574865	2	191964633	Locus072	No	No
PBC	rs2293370	3	119219934	Locus101	No	No
PBC	rs80014155	3	159625393	Locus106	No	No
PBC	rs62270414	3	159639659	Locus108	No	No
PBC	rs668998	3	159715551	Locus111	No	No
PBC	rs2366643	3	159736485	Locus112	No	No
PBC	rs7665090	4	103551603	Locus119	Yes	No
PBC	rs6871748	5	35885982	Locus128	No	No
PBC	rs3807307	7	128579202	Locus220	Yes	No
PBC	rs35188261	7	128683539	Locus221	No	No
PBC	rs80065107	11	118682767	Locus293	Yes	No
PBC	rs1800693	12	6440009	Locus299	No	No
PBC	rs11064157	12	6492649	Locus300	No	No
PBC	rs11065979	12	112059557	Locus313	No	No
PBC	rs911263	14	68753593	Locus323	No	No
PBC	rs12708715	16	11177824	Locus350	Yes	No
PBC	rs1646019	16	11359680	Locus352	No	No
PBC	rs80073729	16	11373797	Locus355	No	No
PBC	rs11117433	16	86019516	Locus375	No	No
PBC	rs8067378	17	38051348	Locus380	Yes	No
PBC	rs17564829	17	44006601	Locus385	No	No
PBC	rs34536443	19	10463118	Locus399	No	No
PBC	rs2267407	22	39747050	Locus444	No	No
PSO	rs11121129	1	8268095	Locus006	Yes	No
PSO	rs7552167	1	24518643	Locus010	No	No
PSO	rs7536201	1	25293084	Locus011	Yes	No
PSO	rs9988642	1	67726104	Locus014	No	No
PSO	rs6677595	1	152590187	Locus030	Yes	No
PSO	rs62149416	2	61083506	Locus055	No	No
PSO	rs10865331	2	62551472	Locus058	Yes	No
PSO	rs17716942	2	163260691	Locus068	No	No
PSO	rs27432	5	96119273	Locus134	No	No
PSO	rs1295685	5	131996445	Locus143	No	No
PSO	rs2233278	5	150467189	Locus149	Yes	No
PSO	rs12188300	5	158829527	Locus152	No	No
PSO	rs9504361	6	577820	Locus156	Yes	No
PSO	rs4406273	6	31266090	Locus161	No	No
PSO	rs33980500	6	111913262	Locus177	No	No
PSO	rs582757	6	138197824	Locus190	No	No
PSO	rs2451258	6	159506600	Locus197	No	No
PSO	rs2700987	7	37386237	Locus210	No	No
PSO	rs11795343	9	32523737	Locus235	No	No
PSO	rs10979182	9	110817020	Locus238	No	No
PSO	rs1250546	10	81032532	Locus260	Yes	No
PSO	rs4561177	11	109962432	Locus288	No	No
PSO	rs3802826	11	128406438	Locus298	No	No
PSO	rs2066819	12	56750204	Locus308	Yes	No
PSO	rs8016947	14	35832666	Locus322	No	No
PSO	rs367569	16	11365500	Locus353	No	No
PSO	rs12445568	16	31004812	Locus363	Yes	Yes
PSO	rs28998802	17	26124908	Locus377	No	No
PSO	rs963986	17	40561579	Locus384	No	No
PSO	rs11652075	17	78178893	Locus389	No	No
PSO	rs545979	18	51819750	Locus394	Yes	No
PSO	rs34536443	19	10463118	Locus399	No	No
PSO	rs892085	19	10818092	Locus404	Yes	No
PSO	rs1056198	20	48556229	Locus422	No	No
PSO	rs4821124	22	21979289	Locus437	Yes	No
RA	rs2843401	1	2528133	Locus003	Yes	No
RA	rs2240336	1	17674402	Locus007	No	No
RA	rs883220	1	38616871	Locus012	No	No
RA	rs2476601	1	114377568	Locus025	No	No
RA	rs2228145	1	154426970	Locus032	Yes	No
RA	rs34695944	2	61124850	Locus055	No	No
RA	rs6546146	2	65556324	Locus059	Yes	No
RA	rs10209110	2	100672692	Locus062	No	No
RA	rs13426947	2	191933254	Locus072	No	No
RA	rs1980422	2	204610396	Locus079	No	No
RA	rs11571302	2	204742934	Locus080	No	No
RA	rs13315591	3	58556841	Locus097	No	No
RA	rs932036	4	26090862	Locus114	No	No
RA	rs13119723	4	123218313	Locus124	No	No
RA	rs71624119	5	55440730	Locus131	Yes	No
RA	rs39984	5	102597292	Locus138	Yes	No
RA	rs660895	6	32577380	Locus165	No	No
RA	rs6920220	6	138006504	Locus187	No	No
RA	rs629326	6	159496713	Locus195	No	No
RA	rs59466457	6	167537754	Locus199	No	No
RA	rs3807306	7	128580680	Locus220	Yes	No
RA	rs4840565	8	11345545	Locus223	Yes	No
RA	rs2812378	9	34710260	Locus236	No	No
RA	rs10795791	10	6108340	Locus246	No	No
RA	rs947474	10	6390450	Locus249	No	No
RA	rs2275806	10	8095340	Locus251	No	No
RA	rs12764378	10	63800004	Locus256	No	No
RA	rs595158	11	60909581	Locus279	No	No
RA	rs4938573	11	118741842	Locus293	Yes	No
RA	rs3184504	12	111884608	Locus312	No	No
RA	rs8043085	15	38828140	Locus338	No	No
RA	rs8026898	15	69991417	Locus342	No	No
RA	rs13330176	16	86019087	Locus374	No	No
RA	rs2872507	17	38040763	Locus380	Yes	No
RA	rs34536443	19	10463118	Locus399	No	No
RA	rs6032662	20	44734310	Locus420	No	No
RA	rs2834512	21	35911599	Locus431	No	No
RA	rs9979383	21	36715761	Locus432	No	No
RA	rs11203203	21	43836186	Locus434	No	No
RA	rs5754217	22	21939675	Locus437	Yes	No
RA	rs13397	23	153248248	Locus446	No	No
SLE	rs2476601	1	114377568	Locus025	No	No
SLE	rs2205960	1	173191475	Locus041	No	No
SLE	rs3024505	1	206939904	Locus046	No	No
SLE	rs7574865	2	191964633	Locus072	No	No
SLE	rs7708392	5	150457485	Locus148	No	No
SLE	rs3135394	6	32408497	Locus163	No	No
SLE	rs11755393	6	34824636	Locus168	Yes	No
SLE	rs6568431	6	106588806	Locus175	No	No
SLE	rs6920220	6	138006504	Locus187	No	No
SLE	rs5029937	6	138195151	Locus189	No	No
SLE	rs849142	7	28185891	Locus208	No	No
SLE	rs2070197	7	128589000	Locus221	No	No
SLE	rs2736340	8	11343973	Locus223	Yes	No
SLE	rs4963128	11	589564	Locus271	No	No
SLE	rs11860650	16	31326706	Locus365	Yes	No
SLE	rs280519	19	10472933	Locus400	No	No
SLE	rs5754217	22	21939675	Locus437	Yes	No
T1D	rs2476601	1	114377568	Locus025	No	No
T1D	rs2816316	1	192536813	Locus042	Yes	No
T1D	rs3024505	1	206939904	Locus046	No	No
T1D	rs478222	2	25301755	Locus050	Yes	No
T1D	rs1160542	2	100832155	Locus063	No	No
T1D	rs1990760	2	163124051	Locus067	No	No
T1D	rs6752770	2	191973563	Locus075	No	No
T1D	rs3087243	2	204738919	Locus080	No	No
T1D	rs11711054	3	46345611	Locus092	Yes	No
T1D	rs10517086	4	26085511	Locus114	No	No
T1D	rs4505848	4	123132492	Locus122	No	No
T1D	rs9268645	6	32408527	Locus164	No	No
T1D	rs11755527	6	90958231	Locus171	No	No
T1D	rs9388489	6	126698719	Locus178	Yes	No
T1D	rs2327832	6	137973068	Locus187	No	No
T1D	rs1738074	6	159465977	Locus193	No	No
T1D	rs924043	6	170379025	Locus200	Yes	No
T1D	rs7804356	7	26891665	Locus204	Yes	No
T1D	rs10272724	7	50477213	Locus213	No	No
T1D	rs4948088	7	51027194	Locus214	No	No
T1D	rs7020673	9	4291747	Locus232	No	No
T1D	rs12251307	10	6123495	Locus247	No	No
T1D	rs11258747	10	6472891	Locus250	No	No
T1D	rs10509540	10	90023033	Locus265	No	No
T1D	rs689	11	2182224	Locus273	No	No
T1D	rs4763879	12	9910164	Locus303	No	No
T1D	rs2292239	12	56482180	Locus307	Yes	No
T1D	rs3184504	12	111884608	Locus312	No	No
T1D	rs9585056	13	100081766	Locus320	No	No
T1D	rs1465788	14	69263599	Locus327	Yes	No
T1D	rs4900384	14	98498951	Locus335	Yes	No
T1D	rs941576	14	101306045	Locus336	No	No
T1D	rs17574546	15	38902476	Locus339	Yes	No
T1D	rs3825932	15	79235446	Locus345	Yes	No
T1D	rs12708716	16	11179873	Locus350	Yes	No
T1D	rs12928822	16	11403893	Locus356	Yes	No
T1D	rs4788084	16	28539848	Locus359	Yes	No
T1D	rs7202877	16	75247245	Locus369	No	No
T1D	rs2290400	17	38066240	Locus380	Yes	No
T1D	rs7221109	17	38770286	Locus381	No	No
T1D	rs1893217	18	12809340	Locus390	Yes	No
T1D	rs763361	18	67531642	Locus396	No	No
T1D	rs2304256	19	10475652	Locus401	No	No
T1D	rs425105	19	47208481	Locus410	No	No
T1D	rs601338	19	49206674	Locus412	No	No
T1D	rs2281808	20	1610551	Locus415	No	No
T1D	rs11203203	21	43836186	Locus434	No	No
T1D	rs5753037	22	30581722	Locus440	Yes	No
T1D	rs229541	22	37591318	Locus442	No	No
T1D	rs2664170	23	153945602	Locus447	No	No

## Sheet: AID_meSNP
Association	SNP	Disease	bp	r^2	D'	methSNP	Type	Chr	Pos	CpG	Chr	Pos	R2	Pv	Allele A	Allele B	Direction Allele B	AA mean beta (N)	AB mean beta(N)	BB mean beta (N)	Gene annotations	CpG location	CpG type
Locus002	rs10797432	IBD	11717	0.967	1	rs4486391	cis	1	2513055	cg17806162	1	2472133	0.291	1.79028e-114	A	T	-	0.518 (390)	0.476 (769)	0.426 (387)			Island
Locus003	rs2843401	RA	5419	1	1	rs10910099	cis	1	2533552	cg18932078	1	2524107	0.253	1.37868e-93	A	C	+	0.919 (610)	0.949 (712)	0.976 (161)	MMEL1	Body	N_Shelf
Locus003	rs2843401	RA	5419	1	1	rs10910099	cis	1	2533552	cg21389723	1	2541073	0.066	4.12265e-23	A	C	-	0.953 (610)	0.946 (712)	0.936 (161)	MMEL1	Body	S_Shelf
Locus003	rs2843403	ATD	4455	1	1	rs10910099	cis	1	2533552	cg18932078	1	2524107	0.253	1.37868e-93	A	C	+	0.919 (610)	0.949 (712)	0.976 (161)	MMEL1	Body	N_Shelf
Locus003	rs2843403	ATD	4455	1	1	rs10910099	cis	1	2533552	cg21389723	1	2541073	0.066	4.12265e-23	A	C	-	0.953 (610)	0.946 (712)	0.936 (161)	MMEL1	Body	S_Shelf
Locus003	rs3748817	MS	7887	1	1	rs10910099	cis	1	2533552	cg18932078	1	2524107	0.253	1.37868e-93	A	C	+	0.919 (610)	0.949 (712)	0.976 (161)	MMEL1	Body	N_Shelf
Locus003	rs3748817	MS	7887	1	1	rs10910099	cis	1	2533552	cg21389723	1	2541073	0.066	4.12265e-23	A	C	-	0.953 (610)	0.946 (712)	0.936 (161)	MMEL1	Body	S_Shelf
Locus003	rs4445406	COE	5848	0.888	0.96	rs10910099	cis	1	2533552	cg18932078	1	2524107	0.253	1.37868e-93	A	C	+	0.919 (610)	0.949 (712)	0.976 (161)	MMEL1	Body	N_Shelf
Locus003	rs4445406	COE	5848	0.888	0.96	rs10910099	cis	1	2533552	cg21389723	1	2541073	0.066	4.12265e-23	A	C	-	0.953 (610)	0.946 (712)	0.936 (161)	MMEL1	Body	S_Shelf
Locus003	rs2843401	RA	18096	0.926	1	rs6684865	cis	1	2546229	cg00205605	1	2516401	0.38	3.28298e-155	G	A	+	0.5 (667)	0.542 (690)	0.579 (157)			N_Shore
Locus003	rs2843401	RA	18096	0.926	1	rs6684865	cis	1	2546229	cg17077288	1	2516516	0.378	3.61247e-154	G	A	+	0.136 (667)	0.17 (690)	0.199 (157)			N_Shore
Locus003	rs2843401	RA	18096	0.926	1	rs6684865	cis	1	2546229	cg17239770	1	2540942	0.028	7.26776e-11	G	A	-	0.864 (667)	0.858 (690)	0.849 (157)	MMEL1	Body	S_Shelf
Locus003	rs2843401	RA	18096	0.926	1	rs6684865	cis	1	2546229	cg17843887	1	2542359	0.028	1.32493e-10	G	A	-	0.968 (667)	0.963 (690)	0.953 (157)	MMEL1	Body
Locus003	rs2843401	RA	18096	0.926	1	rs6684865	cis	1	2546229	cg20776977	1	2564584	0.11	3.65536e-39	G	A	-	0.435 (667)	0.414 (690)	0.395 (157)	MMEL1	TSS200	S_Shelf
Locus003	rs2843401	RA	18096	0.926	1	rs6684865	cis	1	2546229	cg17429686	1	2571229	0.195	1.72017e-71	G	A	+	0.693 (667)	0.716 (690)	0.74 (157)			N_Shelf
Locus003	rs2843403	ATD	17132	0.926	1	rs6684865	cis	1	2546229	cg00205605	1	2516401	0.38	3.28298e-155	G	A	+	0.5 (667)	0.542 (690)	0.579 (157)			N_Shore
Locus003	rs2843403	ATD	17132	0.926	1	rs6684865	cis	1	2546229	cg17077288	1	2516516	0.378	3.61247e-154	G	A	+	0.136 (667)	0.17 (690)	0.199 (157)			N_Shore
Locus003	rs2843403	ATD	17132	0.926	1	rs6684865	cis	1	2546229	cg17239770	1	2540942	0.028	7.26776e-11	G	A	-	0.864 (667)	0.858 (690)	0.849 (157)	MMEL1	Body	S_Shelf
Locus003	rs2843403	ATD	17132	0.926	1	rs6684865	cis	1	2546229	cg17843887	1	2542359	0.028	1.32493e-10	G	A	-	0.968 (667)	0.963 (690)	0.953 (157)	MMEL1	Body
Locus003	rs2843403	ATD	17132	0.926	1	rs6684865	cis	1	2546229	cg20776977	1	2564584	0.11	3.65536e-39	G	A	-	0.435 (667)	0.414 (690)	0.395 (157)	MMEL1	TSS200	S_Shelf
Locus003	rs2843403	ATD	17132	0.926	1	rs6684865	cis	1	2546229	cg17429686	1	2571229	0.195	1.72017e-71	G	A	+	0.693 (667)	0.716 (690)	0.74 (157)			N_Shelf
Locus003	rs3748817	MS	20564	0.926	1	rs6684865	cis	1	2546229	cg00205605	1	2516401	0.38	3.28298e-155	G	A	+	0.5 (667)	0.542 (690)	0.579 (157)			N_Shore
Locus003	rs3748817	MS	20564	0.926	1	rs6684865	cis	1	2546229	cg17077288	1	2516516	0.378	3.61247e-154	G	A	+	0.136 (667)	0.17 (690)	0.199 (157)			N_Shore
Locus003	rs3748817	MS	20564	0.926	1	rs6684865	cis	1	2546229	cg17239770	1	2540942	0.028	7.26776e-11	G	A	-	0.864 (667)	0.858 (690)	0.849 (157)	MMEL1	Body	S_Shelf
Locus003	rs3748817	MS	20564	0.926	1	rs6684865	cis	1	2546229	cg17429686	1	2571229	0.195	1.72017e-71	G	A	+	0.693 (667)	0.716 (690)	0.74 (157)			N_Shelf
Locus003	rs3748817	MS	20564	0.926	1	rs6684865	cis	1	2546229	cg17843887	1	2542359	0.028	1.32493e-10	G	A	-	0.968 (667)	0.963 (690)	0.953 (157)	MMEL1	Body
Locus003	rs3748817	MS	20564	0.926	1	rs6684865	cis	1	2546229	cg20776977	1	2564584	0.11	3.65536e-39	G	A	-	0.435 (667)	0.414 (690)	0.395 (157)	MMEL1	TSS200	S_Shelf
Locus003	rs4445406	COE	6829	0.962	1	rs6684865	cis	1	2546229	cg00205605	1	2516401	0.38	3.28298e-155	G	A	+	0.5 (667)	0.542 (690)	0.579 (157)			N_Shore
Locus003	rs4445406	COE	6829	0.962	1	rs6684865	cis	1	2546229	cg17077288	1	2516516	0.378	3.61247e-154	G	A	+	0.136 (667)	0.17 (690)	0.199 (157)			N_Shore
Locus003	rs4445406	COE	6829	0.962	1	rs6684865	cis	1	2546229	cg17239770	1	2540942	0.028	7.26776e-11	G	A	-	0.864 (667)	0.858 (690)	0.849 (157)	MMEL1	Body	S_Shelf
Locus003	rs4445406	COE	6829	0.962	1	rs6684865	cis	1	2546229	cg17843887	1	2542359	0.028	1.32493e-10	G	A	-	0.968 (667)	0.963 (690)	0.953 (157)	MMEL1	Body
Locus003	rs4445406	COE	6829	0.962	1	rs6684865	cis	1	2546229	cg20776977	1	2564584	0.11	3.65536e-39	G	A	-	0.435 (667)	0.414 (690)	0.395 (157)	MMEL1	TSS200	S_Shelf
Locus003	rs4445406	COE	6829	0.962	1	rs6684865	cis	1	2546229	cg17429686	1	2571229	0.195	1.72017e-71	G	A	+	0.693 (667)	0.716 (690)	0.74 (157)			N_Shelf
Locus003	rs2843401	RA	25491	0.926	1	rs3890745	cis	1	2553624	cg10314909	1	2524890	0.074	4.43126e-27	T	C	+	0.97 (692)	0.975 (701)	0.977 (153)	MMEL1	Body	N_Shelf
Locus003	rs2843401	RA	25491	0.926	1	rs3890745	cis	1	2553624	cg09808235	1	2542588	0.027	1.73597e-10	T	C	-	0.359 (692)	0.341 (701)	0.322 (153)	MMEL1	Body
Locus003	rs2843401	RA	25491	0.926	1	rs3890745	cis	1	2553624	cg04276316	1	2572242	0.039	1.25282e-14	T	C	+	0.922 (692)	0.927 (701)	0.93 (153)			N_Shore
Locus003	rs2843403	ATD	24527	0.926	1	rs3890745	cis	1	2553624	cg10314909	1	2524890	0.074	4.43126e-27	T	C	+	0.97 (692)	0.975 (701)	0.977 (153)	MMEL1	Body	N_Shelf
Locus003	rs2843403	ATD	24527	0.926	1	rs3890745	cis	1	2553624	cg09808235	1	2542588	0.027	1.73597e-10	T	C	-	0.359 (692)	0.341 (701)	0.322 (153)	MMEL1	Body
Locus003	rs2843403	ATD	24527	0.926	1	rs3890745	cis	1	2553624	cg04276316	1	2572242	0.039	1.25282e-14	T	C	+	0.922 (692)	0.927 (701)	0.93 (153)			N_Shore
Locus003	rs3748817	MS	27959	0.926	1	rs3890745	cis	1	2553624	cg04276316	1	2572242	0.039	1.25282e-14	T	C	+	0.922 (692)	0.927 (701)	0.93 (153)			N_Shore
Locus003	rs3748817	MS	27959	0.926	1	rs3890745	cis	1	2553624	cg09808235	1	2542588	0.027	1.73597e-10	T	C	-	0.359 (692)	0.341 (701)	0.322 (153)	MMEL1	Body
Locus003	rs3748817	MS	27959	0.926	1	rs3890745	cis	1	2553624	cg10314909	1	2524890	0.074	4.43126e-27	T	C	+	0.97 (692)	0.975 (701)	0.977 (153)	MMEL1	Body	N_Shelf
Locus003	rs4445406	COE	14224	0.962	1	rs3890745	cis	1	2553624	cg10314909	1	2524890	0.074	4.43126e-27	T	C	+	0.97 (692)	0.975 (701)	0.977 (153)	MMEL1	Body	N_Shelf
Locus003	rs4445406	COE	14224	0.962	1	rs3890745	cis	1	2553624	cg09808235	1	2542588	0.027	1.73597e-10	T	C	-	0.359 (692)	0.341 (701)	0.322 (153)	MMEL1	Body
Locus003	rs4445406	COE	14224	0.962	1	rs3890745	cis	1	2553624	cg04276316	1	2572242	0.039	1.25282e-14	T	C	+	0.922 (692)	0.927 (701)	0.93 (153)			N_Shore
Locus004	rs3007421	MS	0	1	1	rs3007421	cis	1	6530189	cg03893150	1	6526325	0.173	6.35746e-64	G	A	+	0.037 (1179)	0.05 (336)	0.063 (23)	PLEKHG5/TNFRSF25	3'UTR/TSS200	S_Shore
Locus004	rs3007421	MS	0	1	1	rs3007421	cis	1	6530189	cg10059687	1	6526129	0.116	3.79599e-42	G	A	+	0.082 (1179)	0.103 (336)	0.12 (23)	TNFRSF25	1stExon	Island
Locus004	rs3007421	MS	0	1	1	rs3007421	cis	1	6530189	cg10539898	1	6526309	0.038	2.32664e-14	G	A	+	0.023 (1179)	0.025 (336)	0.027 (23)	PLEKHG5/TNFRSF25	3'UTR/TSS200	S_Shore
Locus004	rs3007421	MS	0	1	1	rs3007421	cis	1	6530189	cg16681526	1	6526469	0.052	4.7032e-19	G	A	+	0.418 (1179)	0.445 (336)	0.473 (23)	PLEKHG5/TNFRSF25	3'UTR/TSS1500	S_Shore
Locus004	rs3007421	MS	0	1	1	rs3007421	cis	1	6530189	cg23114616	1	6526398	0.189	2.73916e-70	G	A	+	0.218 (1179)	0.289 (336)	0.358 (23)	PLEKHG5/TNFRSF25	3'UTR/TSS200	S_Shore
Locus004	rs3007421	MS	0	1	1	rs3007421	cis	1	6530189	cg25142390	1	6534951	0.041	2.45004e-15	G	A	-	0.822 (1179)	0.808 (336)	0.798 (23)	PLEKHG5	Body	S_Shelf
Locus005	rs35675666	IBD	57328	0.887	1	rs10489450	cis	1	8079301	cg00042356	1	8021962	0.173	9.39105e-60	C	T	+	0.013 (978)	0.017 (422)	0.044 (42)	PARK7	5'UTR	Island
Locus005	rs35675666	IBD	57328	0.887	1	rs10489450	cis	1	8079301	cg10385390	1	8022505	0.03	6.73919e-11	C	T	-	0.382 (978)	0.356 (422)	0.323 (42)	PARK7	5'UTR	S_Shore
Locus006	rs11121129	PSO	620	1	1	rs6701941	cis	1	8268715	cg06780032	1	8272277	0.038	3.62082e-14	T	C	+	0.061 (788)	0.067 (589)	0.072 (135)			S_Shore
Locus011	rs72657048	COE	1276	0.818	1	rs6672420	cis	1	25291010	cg23916689	1	25292034	0.027	4.09919e-11	A	T	+	0.75 (439)	0.764 (823)	0.769 (386)	RUNX3	TSS1500
Locus011	rs7536201	PSO	2074	0.818	1	rs6672420	cis	1	25291010	cg23916689	1	25292034	0.027	4.09919e-11	A	T	+	0.75 (439)	0.764 (823)	0.769 (386)	RUNX3	TSS1500
Locus011	rs6600247	AS	10236	0.967	1	rs10903118	cis	1	25294878	cg12459932	1	25292018	0.027	1.74492e-10	T	C	+	0.724 (448)	0.741 (697)	0.745 (395)	RUNX3	TSS1500
Locus011	rs6600247	AS	10236	0.967	1	rs10903118	cis	1	25294878	cg16529592	1	25292215	0.056	1.0499e-20	T	C	+	0.738 (448)	0.757 (697)	0.767 (395)	RUNX3	TSS1500
Locus011	rs6600247	AS	10236	0.967	1	rs10903118	cis	1	25294878	cg19774846	1	25292225	0.043	4.06134e-16	T	C	+	0.707 (448)	0.723 (697)	0.733 (395)	RUNX3	TSS1500
Locus011	rs72657048	COE	5144	1	1	rs10903118	cis	1	25294878	cg12459932	1	25292018	0.027	1.74492e-10	T	C	+	0.724 (448)	0.741 (697)	0.745 (395)	RUNX3	TSS1500
Locus011	rs72657048	COE	5144	1	1	rs10903118	cis	1	25294878	cg16529592	1	25292215	0.056	1.0499e-20	T	C	+	0.738 (448)	0.757 (697)	0.767 (395)	RUNX3	TSS1500
Locus011	rs72657048	COE	5144	1	1	rs10903118	cis	1	25294878	cg19774846	1	25292225	0.043	4.06134e-16	T	C	+	0.707 (448)	0.723 (697)	0.733 (395)	RUNX3	TSS1500
Locus011	rs7536201	PSO	1794	1	1	rs10903118	cis	1	25294878	cg12459932	1	25292018	0.027	1.74492e-10	T	C	+	0.724 (448)	0.741 (697)	0.745 (395)	RUNX3	TSS1500
Locus011	rs7536201	PSO	1794	1	1	rs10903118	cis	1	25294878	cg16529592	1	25292215	0.056	1.0499e-20	T	C	+	0.738 (448)	0.757 (697)	0.767 (395)	RUNX3	TSS1500
Locus011	rs7536201	PSO	1794	1	1	rs10903118	cis	1	25294878	cg19774846	1	25292225	0.043	4.06134e-16	T	C	+	0.707 (448)	0.723 (697)	0.733 (395)	RUNX3	TSS1500
Locus011	rs6600247	AS	7930	0.901	0.965	rs11249215	cis	1	25297184	cg23273869	1	25296894	0.138	5.90119e-48	G	A	-	0.971 (352)	0.966 (781)	0.956 (337)
Locus011	rs72657048	COE	7450	0.936	1	rs11249215	cis	1	25297184	cg23273869	1	25296894	0.138	5.90119e-48	G	A	-	0.971 (352)	0.966 (781)	0.956 (337)
Locus011	rs7536201	PSO	4100	0.936	1	rs11249215	cis	1	25297184	cg23273869	1	25296894	0.138	5.90119e-48	G	A	-	0.971 (352)	0.966 (781)	0.956 (337)
Locus028	rs3897478	IBD	54918	1	1	rs2934381	cis	1	120506108	cg22774211	1	120439014	0.075	2.40786e-27	G	A	-	0.777 (1220)	0.749 (304)	0.734 (21)	ADAM30	1stExon	Island
Locus028	rs3897478	IBD	54918	1	1	rs2934381	cis	1	120506108	cg16166968	1	120439036	0.089	3.23461e-32	G	A	-	0.841 (1220)	0.802 (304)	0.766 (21)	ADAM30	1stExon	Island
Locus030	rs6677595	PSO	35011	1	1	rs477392	cis	1	152555176	cg20634798	1	152595351	0.345	2.03537e-138	G	C	+	0.324 (685)	0.411 (649)	0.484 (190)	LCE3A	1stExon
Locus030	rs6677595	PSO	35011	1	1	rs477392	cis	1	152555176	cg27206522	1	152595629	0.261	1.86502e-99	G	C	+	0.27 (685)	0.325 (649)	0.374 (190)	LCE3A	TSS200
Locus030	rs6677595	PSO	476	1	1	rs6693105	cis	1	152590663	cg18116418	1	152553244	0.055	6.83081e-20	C	T	-	0.86 (693)	0.848 (654)	0.833 (180)	LCE3D	TSS1500
Locus030	rs6677595	PSO	837	0.967	1	rs4845449	cis	1	152591024	cg26135325	1	152595322	0.373	1.90689e-148	A	T	+	0.292 (647)	0.384 (655)	0.468 (184)	LCE3A	1stExon
Locus032	rs2228145	RA	8091	0.965	1	rs4537545	cis	1	154418879	cg20688791	1	154415062	0.046	8.16439e-17	C	T	+	0.845 (515)	0.852 (755)	0.86 (230)	IL6R	Body
Locus032	rs4129267	AS	7385	1	1	rs4537545	cis	1	154418879	cg20688791	1	154415062	0.046	8.16439e-17	C	T	+	0.845 (515)	0.852 (755)	0.86 (230)	IL6R	Body
Locus033	rs670523	IBD	102757	0.804	0.961	rs1475766	cis	1	155981489	cg13795986	1	155880507	0.044	2.74057e-16	G	C	+	0.474 (589)	0.493 (715)	0.508 (214)	RIT1	Body
Locus033	rs670523	IBD	102757	0.804	0.961	rs1475766	cis	1	155981489	cg11216632	1	155944655	0.113	1.6817e-40	G	C	+	0.249 (589)	0.269 (715)	0.299 (214)	ARHGEF2/ARHGEF2	5'UTR/Body	N_Shelf
Locus036	rs4656958	IBD	2595	0.964	1	rs11265510	cis	1	160859559	cg21476940	1	160854954	0.118	7.50662e-43	G	A	-	0.418 (662)	0.393 (707)	0.368 (175)	ITLN1	5'UTR
Locus036	rs4656958	IBD	2595	0.964	1	rs11265510	cis	1	160859559	cg10094191	1	160855148	0.061	3.43717e-22	G	A	-	0.86 (662)	0.846 (707)	0.828 (175)	ITLN1	TSS200
Locus042	rs1359062	COE	0	1	1	rs1359062	cis	1	192541472	cg24886076	1	192542576	0.09	2.95709e-31	G	C	+	0.928 (963)	0.943 (451)	0.952 (58)
Locus042	rs1359062	COE	0	1	1	rs1359062	cis	1	192541472	cg06357908	1	192548609	0.098	7.60031e-34	G	C	+	0.891 (963)	0.912 (451)	0.926 (58)	RGS1	3'UTR
Locus042	rs1359062	MS	0	1	1	rs1359062	cis	1	192541472	cg06357908	1	192548609	0.098	7.60031e-34	G	C	+	0.891 (963)	0.912 (451)	0.926 (58)	RGS1	3'UTR
Locus042	rs1359062	MS	0	1	1	rs1359062	cis	1	192541472	cg24886076	1	192542576	0.09	2.95709e-31	G	C	+	0.928 (963)	0.943 (451)	0.952 (58)
Locus042	rs2816316	T1D	4659	0.945	1	rs1359062	cis	1	192541472	cg24886076	1	192542576	0.09	2.95709e-31	G	C	+	0.928 (963)	0.943 (451)	0.952 (58)
Locus042	rs2816316	T1D	4659	0.945	1	rs1359062	cis	1	192541472	cg06357908	1	192548609	0.098	7.60031e-34	G	C	+	0.891 (963)	0.912 (451)	0.926 (58)	RGS1	3'UTR
Locus045	rs10800746	COE	54474	0.858	0.926	rs11584383	cis	1	200935866	cg23934072	1	200941706	0.038	1.87462e-14	T	C	-	0.895 (785)	0.889 (631)	0.88 (126)	KIF21B	3'UTR
Locus045	rs41299637	AS	58016	0.858	0.926	rs11584383	cis	1	200935866	cg23934072	1	200941706	0.038	1.87462e-14	T	C	-	0.895 (785)	0.889 (631)	0.88 (126)	KIF21B	3'UTR
Locus045	rs55838263	MS	61138	0.858	0.926	rs11584383	cis	1	200935866	cg23934072	1	200941706	0.038	1.87462e-14	T	C	-	0.895 (785)	0.889 (631)	0.88 (126)	KIF21B	3'UTR
Locus045	rs7554511	IBD	58304	0.858	0.926	rs11584383	cis	1	200935866	cg23934072	1	200941706	0.038	1.87462e-14	T	C	-	0.895 (785)	0.889 (631)	0.88 (126)	KIF21B	3'UTR
Locus045	rs10800746	COE	75640	0.893	0.962	rs10494828	cis	1	200957032	cg00971747	1	200864307	0.086	4.5238e-29	G	A	+	0.87 (754)	0.88 (563)	0.894 (124)	C1orf106	5'UTR	S_Shelf
Locus045	rs10800746	COE	75640	0.893	0.962	rs10494828	cis	1	200957032	cg12857074	1	200975162	0.032	1.59317e-11	G	A	+	0.892 (754)	0.897 (563)	0.896 (124)	KIF21B	Body
Locus045	rs41299637	AS	79182	0.893	0.962	rs10494828	cis	1	200957032	cg00971747	1	200864307	0.086	4.5238e-29	G	A	+	0.87 (754)	0.88 (563)	0.894 (124)	C1orf106	5'UTR	S_Shelf
Locus045	rs41299637	AS	79182	0.893	0.962	rs10494828	cis	1	200957032	cg12857074	1	200975162	0.032	1.59317e-11	G	A	+	0.892 (754)	0.897 (563)	0.896 (124)	KIF21B	Body
Locus045	rs55838263	MS	82304	0.893	0.962	rs10494828	cis	1	200957032	cg00971747	1	200864307	0.086	4.5238e-29	G	A	+	0.87 (754)	0.88 (563)	0.894 (124)	C1orf106	5'UTR	S_Shelf
Locus045	rs55838263	MS	82304	0.893	0.962	rs10494828	cis	1	200957032	cg12857074	1	200975162	0.032	1.59317e-11	G	A	+	0.892 (754)	0.897 (563)	0.896 (124)	KIF21B	Body
Locus045	rs7554511	IBD	79470	0.893	0.962	rs10494828	cis	1	200957032	cg00971747	1	200864307	0.086	4.5238e-29	G	A	+	0.87 (754)	0.88 (563)	0.894 (124)	C1orf106	5'UTR	S_Shelf
Locus045	rs7554511	IBD	79470	0.893	0.962	rs10494828	cis	1	200957032	cg12857074	1	200975162	0.032	1.59317e-11	G	A	+	0.892 (754)	0.897 (563)	0.896 (124)	KIF21B	Body
Locus049	rs6545800	IBD	10688	0.872	1	rs1865689	cis	2	25108197	cg09505516	2	25110296	0.207	3.58258e-77	T	C	-	0.981 (516)	0.975 (754)	0.968 (262)	ADCY3	Body
Locus049	rs6545800	IBD	0	1	1	rs6545800	cis	2	25118885	cg11023668	2	25095040	0.503	6.83534e-228	C	T	-	0.907 (468)	0.851 (773)	0.802 (289)	ADCY3	Body
Locus049	rs6545800	IBD	0	1	1	rs6545800	cis	2	25118885	cg16888658	2	25142117	0.052	5.85823e-19	C	T	-	0.339 (468)	0.314 (773)	0.293 (288)	ADCY3	TSS200	N_Shore
Locus049	rs6545800	IBD	11657	0.9	0.965	rs10198275	cis	2	25130542	cg27598195	2	25148746	0.035	2.0492e-13	A	C	+	0.93 (477)	0.933 (776)	0.936 (290)
Locus049	rs6545800	IBD	11657	0.9	0.965	rs10198275	cis	2	25130542	cg15423357	2	25149977	0.486	3.22644e-219	A	C	+	0.069 (477)	0.132 (776)	0.213 (290)
Locus049	rs6545800	IBD	11657	0.9	0.965	rs10198275	cis	2	25130542	cg01884057	2	25150051	0.665	0	A	C	+	0.273 (477)	0.412 (776)	0.517 (290)
Locus049	rs6545800	IBD	12022	0.9	0.965	rs6733224	cis	2	25130907	cg26038461	2	25108362	0.035	2.65878e-13	T	C	-	0.93 (475)	0.925 (774)	0.922 (280)	ADCY3	Body
Locus050	rs478222	T1D	2819	1	1	rs567359	cis	2	25304574	cg22900681	2	25301413	0.038	5.24149e-14	A	G	+	0.862 (523)	0.873 (701)	0.88 (271)	EFR3B	Body
Locus050	rs478222	T1D	12431	0.813	1	rs2918630	cis	2	25314186	cg00483217	2	25321917	0.037	7.034e-14	T	C	+	0.672 (475)	0.677 (753)	0.673 (318)	EFR3B	Body
Locus052	rs925255	IBD	9915	0.901	0.965	rs906805	cis	2	28604879	cg01273330	2	28605224	0.796	0	G	A	+	0.728 (446)	0.851 (767)	0.969 (315)
Locus052	rs925255	IBD	9915	0.901	0.965	rs906805	cis	2	28604879	cg15294607	2	28613033	0.052	6.40565e-19	G	A	-	0.109 (446)	0.098 (767)	0.089 (315)			Island
Locus052	rs925255	IBD	27953	0.81	0.962	rs1396733	cis	2	28642747	cg24044560	2	28636791	0.526	1.80457e-239	A	C	-	0.887 (447)	0.852 (767)	0.814 (293)	FOSL2	3'UTR
Locus053	rs2163226	MS	5493	0.807	0.955	rs17405635	cis	2	43355763	cg12018969	2	43350413	0.046	7.91461e-17	G	A	+	0.791 (842)	0.81 (593)	0.839 (75)
Locus054	rs10495903	IBD	119376	0.831	1	rs6746058	cis	2	43687542	cg25748958	2	43672652	0.141	1.12131e-51	T	C	+	0.703 (1218)	0.744 (303)	0.756 (22)	THADA	Body
Locus054	rs10495903	IBD	2330	0.915	1	rs17031092	cis	2	43809248	cg21555271	2	43826133	0.412	4.08524e-175	T	G	-	0.957 (1144)	0.915 (366)	0.867 (32)			S_Shelf
Locus058	rs10865331	IBD	0	1	1	rs10865331	cis	2	62551472	cg04342863	2	62560135	0.566	1.07989e-274	G	A	+	0.826 (599)	0.882 (719)	0.934 (227)
Locus058	rs10865331	IBD	0	1	1	rs10865331	cis	2	62551472	cg08043781	2	62568338	0.324	3.35091e-130	G	A	+	0.898 (599)	0.924 (719)	0.952 (227)
Locus058	rs10865331	PSO	0	1	1	rs10865331	cis	2	62551472	cg04342863	2	62560135	0.566	1.07989e-274	G	A	+	0.826 (599)	0.882 (719)	0.934 (227)
Locus058	rs10865331	PSO	0	1	1	rs10865331	cis	2	62551472	cg08043781	2	62568338	0.324	3.35091e-130	G	A	+	0.898 (599)	0.924 (719)	0.952 (227)
Locus058	rs6759298	AS	16973	0.807	0.955	rs10865331	cis	2	62551472	cg04342863	2	62560135	0.566	1.07989e-274	G	A	+	0.826 (599)	0.882 (719)	0.934 (227)
Locus058	rs6759298	AS	16973	0.807	0.955	rs10865331	cis	2	62551472	cg08043781	2	62568338	0.324	3.35091e-130	G	A	+	0.898 (599)	0.924 (719)	0.952 (227)
Locus059	rs6546146	RA	23897	0.897	0.964	rs11126034	cis	2	65580221	cg14406727	2	65577769	0.04	8.31013e-15	T	C	-	0.91 (654)	0.902 (679)	0.895 (196)	SPRED2	Body
Locus061	rs7595717	MS	22643	0.92	1	rs10496164	cis	2	68610120	cg23809597	2	68646210	0.036	5.05414e-15	A	G	+	0.946 (959)	0.954 (643)	0.961 (105)
Locus064	rs917997	IBD	20658	1	1	rs2041756	cis	2	103049910	cg11916609	2	102927488	0.074	5.34614e-27	G	A	+	0.778 (935)	0.812 (526)	0.832 (82)	IL1RL1	TSS1500
Locus064	rs990171	COE	36860	1	1	rs2041756	cis	2	103049910	cg11916609	2	102927488	0.074	5.34614e-27	G	A	+	0.778 (935)	0.812 (526)	0.832 (82)	IL1RL1	TSS1500
Locus065	rs17174870	MS	96109	0.911	1	rs4278932	cis	2	112761310	cg01869273	2	112656949	0.032	4.10749e-12	G	A	-	0.035 (882)	0.032 (553)	0.028 (96)	MERTK	Body	S_Shore
Locus077	rs1016883	IBD	86987	0.883	0.939	rs16825786	cis	2	198794681	cg00926400	2	198651498	0.121	6.72181e-43	C	A	+	0.071 (977)	0.107 (477)	0.152 (52)	BOLL	TSS1500	Island
Locus077	rs1016883	IBD	22485	0.943	1	rs1518369	cis	2	198859183	cg09565806	2	198492976	0.322	8.93763e-129	G	A	-	0.375 (988)	0.312 (492)	0.238 (63)	RFTN2	Body
Locus077	rs1016883	IBD	10251	0.891	1	rs1440088	cis	2	198871417	cg03774803	2	198650880	0.036	9.41991e-13	T	G	+	0.102 (876)	0.118 (472)	0.172 (69)	BOLL/BOLL	1stExon/TSS1500	Island
Locus077	rs1016883	IBD	10251	0.891	1	rs1440088	cis	2	198871417	cg05783139	2	198650985	0.051	2.26963e-17	T	G	+	0.057 (876)	0.075 (472)	0.114 (69)	BOLL	TSS200	Island
Locus077	rs1016883	IBD	10251	0.891	1	rs1440088	cis	2	198871417	cg13356896	2	198650987	0.051	1.53146e-17	T	G	+	0.102 (876)	0.129 (472)	0.173 (69)	BOLL	TSS200	Island
Locus077	rs1016883	IBD	10251	0.891	1	rs1440088	cis	2	198871417	cg07495363	2	198651076	0.051	1.8681e-17	T	G	+	0.035 (876)	0.046 (472)	0.079 (69)	BOLL	TSS200	Island
Locus077	rs1016883	IBD	10251	0.891	1	rs1440088	cis	2	198871417	cg17560332	2	198651303	0.109	2.75153e-36	T	G	+	0.131 (876)	0.167 (472)	0.214 (69)	BOLL	TSS1500	Island
Locus077	rs1016883	IBD	10251	0.891	1	rs1440088	cis	2	198871417	cg24589459	2	198651347	0.05	4.68005e-17	T	G	+	0.025 (876)	0.034 (472)	0.061 (69)	BOLL	TSS1500	Island
Locus077	rs1016883	IBD	10251	0.891	1	rs1440088	cis	2	198871417	cg16002818	2	198651576	0.124	1.66528e-41	T	G	+	0.181 (876)	0.21 (472)	0.25 (69)	BOLL	TSS1500	Island
Locus077	rs1016883	IBD	10251	0.891	1	rs1440088	cis	2	198871417	cg19156104	2	198669113	0.1	1.80172e-33	T	G	-	0.021 (876)	0.02 (472)	0.018 (69)	PLCL1	TSS1500	Island
Locus077	rs1016883	IBD	0	1	1	rs1016883	cis	2	198881668	cg11031976	2	198649780	0.029	3.49198e-11	G	A	-	0.976 (1014)	0.967 (475)	0.958 (55)	BOLL/BOLL	1stExon/5'UTR	Island
Locus077	rs1016883	IBD	0	1	1	rs1016883	cis	2	198881668	cg00982548	2	198649783	0.054	6.49235e-20	G	A	-	0.964 (1014)	0.94 (475)	0.914 (55)	BOLL/BOLL	1stExon/5'UTR	Island
Locus077	rs1016883	IBD	0	1	1	rs1016883	cis	2	198881668	cg03433510	2	198650208	0.029	2.63114e-11	G	A	-	0.98 (1014)	0.976 (475)	0.967 (55)	BOLL	Body	Island
Locus077	rs1016883	IBD	14064	1	1	rs10497810	cis	2	198895732	cg06734510	2	198673750	0.029	1.26826e-10	C	T	-	0.966 (925)	0.961 (454)	0.957 (51)	PLCL1	Body	S_Shelf
Locus082	rs2382817	IBD	19307	1	1	rs1017698	cis	2	219170525	cg01329789	2	219157515	0.027	1.66196e-10	A	G	-	0.318 (559)	0.301 (703)	0.293 (259)	TMBIM1	TSS1500	S_Shore
Locus082	rs2382817	IBD	40351	0.964	1	rs10932774	cis	2	219191569	cg05991184	2	219186017	0.098	1.23705e-35	G	A	+	0.952 (636)	0.958 (679)	0.967 (231)	PNKD	Body	N_Shore
Locus082	rs2382817	IBD	40351	0.964	1	rs10932774	cis	2	219191569	cg15100426	2	219187432	0.047	1.46113e-17	G	A	+	0.792 (636)	0.801 (679)	0.804 (231)	PNKD	TSS1500	N_Shore
Locus082	rs2382817	IBD	40351	0.964	1	rs10932774	cis	2	219191569	cg04880052	2	219191631	0.067	1.35296e-24	G	A	-	0.811 (636)	0.798 (679)	0.791 (231)	PNKD	Body	S_Shelf
Locus082	rs2382817	IBD	40351	0.964	1	rs10932774	cis	2	219191569	cg04952446	2	219197867	0.074	4.59925e-27	G	A	+	0.407 (636)	0.423 (679)	0.427 (231)	PNKD	Body
Locus084	rs12994997	IBD	12055	1	1	rs6752107	cis	2	234161448	cg19193136	2	234157746	0.073	2.14814e-26	A	G	-	0.4 (407)	0.382 (785)	0.352 (349)			N_Shelf
Locus091	rs7616215	COE	0	1	1	rs7616215	cis	3	46205686	cg04111761	3	46282766	0.083	2.96232e-30	T	C	+	0.887 (616)	0.899 (731)	0.911 (198)	CCR3	TSS1500
Locus092	rs11711054	T1D	660	1	1	rs7372094	cis	3	46346271	cg18052511	3	46410222	0.212	3.49583e-75	A	G	-	0.223 (684)	0.169 (631)	0.108 (143)	CCR5	TSS1500
Locus092	rs11711054	T1D	6773	1	1	rs6441961	cis	3	46352384	cg03928384	3	46395191	0.025	5.79101e-11	C	T	-	0.29 (801)	0.273 (762)	0.25 (162)	CCR2	TSS200
Locus095	rs3197999	IBD	151332	0.953	1	rs1801143	cis	3	49570200	cg24011261	3	49396226	0.091	3.70072e-33	C	T	-	0.2 (723)	0.185 (653)	0.162 (167)	GPX1	TSS1500	S_Shore
Locus095	rs3197999	IBD	71543	0.953	1	rs9827708	cis	3	49649989	cg08510456	3	49591008	0.201	3.37752e-75	C	G	+	0.487 (726)	0.516 (655)	0.545 (162)	BSN	TSS1500	N_Shore
Locus095	rs3197999	IBD	24735	1	1	rs11718165	cis	3	49696797	cg16503057	3	49711251	0.034	3.42032e-12	A	G	-	0.048 (699)	0.044 (611)	0.042 (147)	APEH	TSS200	Island
Locus095	rs3197999	IBD	24735	1	1	rs11718165	cis	3	49696797	cg20832320	3	49712339	0.092	1.63134e-31	A	G	-	0.888 (699)	0.874 (611)	0.867 (147)	APEH	Body	S_Shore
Locus095	rs3197999	IBD	24735	1	1	rs11718165	cis	3	49696797	cg06313718	3	49714199	0.055	5.24139e-19	A	G	-	0.92 (699)	0.912 (611)	0.911 (147)	APEH	Body	S_Shore
Locus113	rs2030519	COE	14845	0.902	0.966	rs9864529	cis	3	188105056	cg23651889	3	188115336	0.098	2.31918e-35	A	G	+	0.383 (419)	0.425 (781)	0.459 (342)	LPP	5'UTR
Locus118	rs3774959	IBD	60745	0.893	1	rs230531	trans	4	103450377	cg09275408	10	44500491	0.084	1.86e-30	A	G	-	0.547 (685)	0.525 (683)	0.508 (176)			N_Shore
Locus118	rs3774959	IBD	60745	0.893	1	rs230531	trans	4	103450377	cg12428160	10	44500693	0.075	3.44e-27	A	G	-	0.445 (685)	0.422 (683)	0.403 (176)			N_Shore
Locus118	rs3774959	IBD	60745	0.893	1	rs230531	trans	4	103450377	cg16983541	3	52231347	0.064	3.19e-23	A	G	-	0.791 (685)	0.78 (683)	0.775 (176)	ALAS1	TSS1500	N_Shore
Locus118	rs3774959	IBD	45511	0.893	1	rs230520	trans	4	103465612	cg00730373	16	89050488	0.056	8.19e-20	A	G	-	0.739 (657)	0.713 (673)	0.704 (165)
Locus118	rs3774959	IBD	45511	0.893	1	rs230520	trans	4	103465612	cg11152384	11	68934300	0.07	1.25e-24	A	G	-	0.085 (657)	0.07 (673)	0.061 (165)
Locus118	rs3774959	IBD	44374	0.859	1	rs230519	trans	4	103466749	cg11827101	2	8468422	0.041	1.88e-14	C	T	-	0.678 (564)	0.67 (697)	0.669 (174)
Locus118	rs3774959	IBD	19392	0.928	1	rs230500	trans	4	103491724	cg15439725	4	299311	0.035	2.43e-13	G	A	-	0.674 (661)	0.663 (676)	0.642 (199)			Island
Locus118	rs3774959	IBD	15582	0.893	1	rs230539	trans	4	103495532	cg00499237	2	97169033	0.066	1.05e-22	A	G	-	0.936 (643)	0.928 (635)	0.924 (164)	NEURL3	Body	S_Shelf
Locus118	rs3774959	IBD	15582	0.893	1	rs230539	trans	4	103495532	cg03929796	3	52231840	0.077	4.15e-26	A	G	-	0.201 (643)	0.175 (635)	0.159 (164)	ALAS1	TSS1500	N_Shore
Locus118	rs3774959	IBD	15582	0.893	1	rs230539	trans	4	103495532	cg11012543	3	52231691	0.049	3.95e-17	A	G	-	0.657 (643)	0.637 (635)	0.625 (164)	ALAS1	TSS1500	N_Shore
Locus119	rs7665090	MS	1940	1	1	rs735403	cis	4	103553543	cg25905215	4	103537858	0.092	2.47332e-36	T	C	-	0.932 (450)	0.923 (841)	0.914 (393)	NFKB1	3'UTR
Locus119	rs7665090	PBC	1940	1	1	rs735403	cis	4	103553543	cg25905215	4	103537858	0.092	2.47332e-36	T	C	-	0.932 (450)	0.923 (841)	0.914 (393)	NFKB1	3'UTR
Locus126	rs11739663	IBD	0	1	1	rs11739663	cis	5	594083	cg11083715	5	482407	0.131	6.24924e-47	T	C	-	0.582 (912)	0.538 (529)	0.488 (80)	SLC9A3	Body	S_Shore
Locus126	rs11739663	IBD	0	1	1	rs11739663	cis	5	594083	cg05627138	5	548499	0.032	4.38801e-12	T	C	+	0.157 (911)	0.178 (529)	0.189 (80)
Locus126	rs11739663	IBD	0	1	1	rs11739663	cis	5	594083	cg16658255	5	598906	0.03	1.83685e-11	T	C	-	0.462 (912)	0.442 (529)	0.426 (80)			N_Shelf
Locus126	rs11739663	IBD	0	1	1	rs11739663	cis	5	594083	cg16624210	5	671434	0.387	2.80429e-159	T	C	+	0.129 (912)	0.203 (529)	0.27 (80)	TPPP	Body	S_Shelf
Locus126	rs11739663	IBD	0	1	1	rs11739663	trans	5	594083	cg27053975	1	166958233	0.118	2e-42	T	C	-	0.984 (912)	0.981 (529)	0.975 (80)	MAEL	TSS1500	Island
Locus129	rs11742570	IBD	27364	0.897	0.964	rs9292777	cis	5	40437948	cg14541801	5	40437301	0.134	2.23319e-48	T	C	-	0.126 (531)	0.09 (772)	0.05 (223)
Locus129	rs6880778	MS	38852	0.805	0.961	rs9292777	cis	5	40437948	cg14541801	5	40437301	0.134	2.23319e-48	T	C	-	0.126 (531)	0.09 (772)	0.05 (223)
Locus130	rs12186979	AS	2648	0.967	1	rs10941516	cis	5	40522212	cg11821200	5	40685989	0.033	1.06714e-12	A	G	+	0.491 (397)	0.509 (779)	0.515 (366)	PTGER4	Body	S_Shelf
Locus131	rs10065637	IBD	271	1	1	rs6859219	cis	5	55438580	cg14967393	5	55265996	0.027	1.81437e-10	C	A	+	0.804 (981)	0.817 (491)	0.829 (35)	IL6ST	Body
Locus131	rs71624119	JIA	2150	0.904	1	rs6859219	cis	5	55438580	cg14967393	5	55265996	0.027	1.81437e-10	C	A	+	0.804 (981)	0.817 (491)	0.829 (35)	IL6ST	Body
Locus131	rs71624119	MS	2150	0.904	1	rs6859219	cis	5	55438580	cg14967393	5	55265996	0.027	1.81437e-10	C	A	+	0.804 (981)	0.817 (491)	0.829 (35)	IL6ST	Body
Locus131	rs71624119	RA	2150	0.904	1	rs6859219	cis	5	55438580	cg14967393	5	55265996	0.027	1.81437e-10	C	A	+	0.804 (981)	0.817 (491)	0.829 (35)	IL6ST	Body
Locus133	rs7702331	IBD	32986	0.804	1	rs10061469	cis	5	72518148	cg07476923	5	72528766	0.065	2.11934e-23	T	C	-	0.058 (686)	0.049 (664)	0.043 (161)			N_Shore
Locus137	rs1363907	IBD	41126	0.87	0.964	rs2351010	cis	5	96293929	cg08175413	5	96294187	0.149	2.3864e-51	G	A	+	0.492 (473)	0.53 (726)	0.574 (254)	LNPEP/LNPEP	1stExon/Body
Locus137	rs27290	JIA	56159	0.967	1	rs2351010	cis	5	96293929	cg08175413	5	96294187	0.149	2.3864e-51	G	A	+	0.492 (473)	0.53 (726)	0.574 (254)	LNPEP/LNPEP	1stExon/Body
Locus137	rs2910686	AS	41340	0.967	1	rs2351010	cis	5	96293929	cg08175413	5	96294187	0.149	2.3864e-51	G	A	+	0.492 (473)	0.53 (726)	0.574 (254)	LNPEP/LNPEP	1stExon/Body
Locus137	rs27290	JIA	9824	0.819	1	rs27747	cis	5	96359912	cg10178827	5	96275355	0.081	5.52407e-27	G	A	+	0.95 (379)	0.96 (701)	0.966 (332)	LNPEP	Body	S_Shelf
Locus137	rs2910686	AS	107323	0.819	1	rs27747	cis	5	96359912	cg10178827	5	96275355	0.081	5.52407e-27	G	A	+	0.95 (379)	0.96 (701)	0.966 (332)	LNPEP	Body	S_Shelf
Locus137	rs1363907	IBD	119362	0.818	1	rs9127	cis	5	96372165	cg22792367	5	96267912	0.044	7.48836e-18	A	G	-	0.825 (463)	0.804 (852)	0.797 (367)			N_Shelf
Locus138	rs39984	RA	1400	0.818	0.958	rs28158	cis	5	102595892	cg02855360	5	102595549	0.106	5.32618e-36	C	G	+	0.011 (732)	0.012 (563)	0.014 (143)	C5orf30	5'UTR	Island
Locus138	rs39984	RA	5610	0.859	1	rs411648	cis	5	102602902	cg05225461	5	102596755	0.236	7.24977e-86	A	T	+	0.797 (722)	0.852 (605)	0.893 (147)	C5orf30	5'UTR	S_Shore
Locus146	rs6863411	IBD	0	1	1	rs6863411	cis	5	141513204	cg07392085	5	141489673	0.193	2.49365e-79	T	A	-	0.145 (656)	0.113 (816)	0.084 (227)	NDFIP1	Body	S_Shore
Locus146	rs6863411	IBD	0	1	1	rs6863411	cis	5	141513204	cg25547248	5	141501099	0.114	1.41749e-45	T	A	-	0.964 (657)	0.957 (818)	0.95 (227)	NDFIP1	Body
Locus146	rs6863411	MS	0	1	1	rs6863411	cis	5	141513204	cg07392085	5	141489673	0.193	2.49365e-79	T	A	-	0.145 (656)	0.113 (816)	0.084 (227)	NDFIP1	Body	S_Shore
Locus146	rs6863411	MS	0	1	1	rs6863411	cis	5	141513204	cg25547248	5	141501099	0.114	1.41749e-45	T	A	-	0.964 (657)	0.957 (818)	0.95 (227)	NDFIP1	Body
Locus146	rs6863411	IBD	650	1	1	rs7709361	cis	5	141513854	cg09883264	5	141489170	0.067	5.00176e-23	C	T	-	0.029 (554)	0.026 (703)	0.025 (201)	NDFIP1	Body	S_Shore
Locus146	rs6863411	MS	650	1	1	rs7709361	cis	5	141513854	cg09883264	5	141489170	0.067	5.00176e-23	C	T	-	0.029 (554)	0.026 (703)	0.025 (201)	NDFIP1	Body	S_Shore
Locus147	rs11741861	IBD	54522	1	1	rs13361189	cis	5	150223387	cg05340042	5	150224636	0.167	2.12482e-61	T	C	-	0.758 (1281)	0.736 (250)	0.722 (11)	IRGM	TSS1500
Locus147	rs11741861	IBD	37833	1	1	rs1000113	cis	5	150240076	cg09501687	5	150169781	0.23	1.72424e-83	C	T	+	0.112 (1235)	0.172 (231)	0.23 (10)	C5orf62	Body
Locus147	rs11741861	IBD	18267	1	1	rs10041072	cis	5	150259642	cg10501621	5	150227845	0.114	6.04076e-41	T	C	-	0.964 (1272)	0.954 (244)	0.939 (10)	IRGM	Body
Locus149	rs2233278	PSO	11129	1	1	rs17728338	cis	5	150478318	cg15989436	5	150465875	0.034	6.55004e-13	G	A	+	0.555 (1378)	0.6 (150)	0.596 (7)
Locus153	rs17695092	IBD	0	1	1	rs17695092	cis	5	173337853	cg21566177	5	173312866	0.624	1.66677788654745e-317	T	G	-	0.529 (751)	0.424 (627)	0.261 (149)			N_Shelf
Locus153	rs17695092	IBD	10303	1	1	rs10516107	cis	5	173348156	cg18693985	5	173351052	0.541	2.32207e-241	G	A	-	0.966 (708)	0.929 (614)	0.855 (135)	CPEB4	Body
Locus154	rs12654812	IBD	9679	0.865	1	rs4075958	cis	5	176784512	cg01567482	5	176784318	0.101	9.83493e-37	G	A	+	0.388 (810)	0.402 (635)	0.428 (98)	RGS14	TSS1500
Locus154	rs12654812	IBD	3152	0.828	0.961	rs4074995	cis	5	176797343	cg06060754	5	176797920	0.624	0	G	A	+	0.495 (758)	0.651 (621)	0.971 (105)	RGS14	Body	S_Shelf
Locus154	rs12654812	IBD	3152	0.828	0.961	rs4074995	cis	5	176797343	cg16006841	5	176797999	0.702	0	G	A	+	0.392 (758)	0.688 (621)	0.953 (105)	RGS14	Body	S_Shelf
Locus154	rs12654812	IBD	3152	0.828	0.961	rs4074995	cis	5	176797343	cg02635677	5	176823320	0.061	1.22261e-21	G	A	-	0.945 (758)	0.938 (621)	0.93 (105)	SLC34A1	Body	N_Shore
Locus154	rs12654812	IBD	3152	0.828	0.961	rs4074995	cis	5	176797343	cg04486885	5	176823424	0.088	6.82717e-31	G	A	+	0.874 (758)	0.896 (621)	0.912 (105)	SLC34A1	Body	Island
Locus154	rs12654812	IBD	3152	0.828	0.961	rs4074995	cis	5	176797343	cg05207973	5	176823642	0.033	4.11081e-12	G	A	+	0.964 (758)	0.969 (621)	0.976 (105)	SLC34A1	Body	Island
Locus154	rs12654812	IBD	3152	0.828	0.961	rs4074995	trans	5	176797343	cg26793648	16	67313014	0.041	9.84e-15	G	A	+	0.192 (758)	0.2 (621)	0.205 (105)	PLEKHG4/PLEKHG4/PLEKHG4	5'UTR/TSS1500/TSS200	Island
Locus156	rs9504361	PSO	14807	0.808	0.962	rs3765437	cis	6	563013	cg13471009	6	564609	0.102	1.02045e-34	C	T	-	0.864 (406)	0.845 (697)	0.832 (340)	EXOC2	Body
Locus156	rs9504361	PSO	14807	0.808	0.962	rs3765437	cis	6	563013	cg24500898	6	572732	0.049	4.64927e-17	C	T	-	0.989 (406)	0.987 (697)	0.987 (340)	EXOC2	Body
Locus157	rs17119	IBD	3459	0.917	1	rs1267495	cis	6	14716037	cg01559597	6	14716193	0.029	4.6126e-11	T	C	+	0.898 (977)	0.901 (492)	0.914 (55)
Locus157	rs17119	MS	3459	0.917	1	rs1267495	cis	6	14716037	cg01559597	6	14716193	0.029	4.6126e-11	T	C	+	0.898 (977)	0.901 (492)	0.914 (55)
Locus157	rs17119	IBD	3286	0.837	1	rs1267494	cis	6	14716210	cg05797097	6	14720183	0.032	2.90231e-12	C	G	+	0.961 (1026)	0.965 (461)	0.968 (56)
Locus157	rs17119	MS	3286	0.837	1	rs1267494	cis	6	14716210	cg05797097	6	14720183	0.032	2.90231e-12	C	G	+	0.961 (1026)	0.965 (461)	0.968 (56)
Locus168	rs11755393	SLE	110427	0.839	1	rs2814971	cis	6	34714209	cg13098318	6	34663277	0.042	1.41836e-15	T	A	+	0.233 (690)	0.246 (676)	0.244 (170)	C6orf106	Body	N_Shore
Locus168	rs11755393	SLE	23476	0.803	0.961	rs6906129	cis	6	34801160	cg07306190	6	34760872	0.327	8.92634e-123	T	C	-	0.366 (652)	0.29 (619)	0.187 (174)	UHRF1BP1	Body	S_Shore
Locus172	rs1847472	IBD	0	1	1	rs1847472	cis	6	90973159	cg18477569	6	90951134	0.392	2.89689e-153	C	A	+	0.63 (580)	0.681 (691)	0.735 (170)	BACH2	5'UTR
Locus174	rs6568421	IBD	244	1	1	rs7746082	cis	6	106435269	cg10251594	6	106433444	0.068	1.94949e-24	G	C	-	0.765 (784)	0.745 (590)	0.737 (138)			N_Shore
Locus176	rs3851228	IBD	5166	1	1	rs6939657	cis	6	111843025	cg24634333	6	111887834	0.086	1.64669e-28	G	A	+	0.548 (1221)	0.579 (175)	0.617 (10)	TRAF3IP2	Body
Locus178	rs9388489	T1D	106536	0.901	1	rs2050644	cis	6	126805255	cg20229609	6	126660872	0.291	2.14852e-105	A	G	+	0.717 (408)	0.767 (694)	0.815 (321)	C6orf173	TSS1500	N_Shore
Locus184	rs11154801	MS	88318	0.961	1	rs7750586	cis	6	135827673	cg18685455	6	135796690	0.31	3.9426e-122	A	G	-	0.764 (623)	0.71 (718)	0.656 (189)	AHI1	Body
Locus184	rs11154801	MS	105004	0.961	1	rs9399148	cis	6	135844359	cg14564351	6	135644405	0.054	5.0428e-20	A	T	-	0.513 (645)	0.484 (718)	0.483 (183)	AHI1	Body
Locus198	rs1819333	IBD	0	1	1	rs1819333	cis	6	167373547	cg10647833	6	167047842	0.042	2.96732e-15	T	G	+	0.901 (376)	0.918 (800)	0.922 (328)	RPS6KA2	Body
Locus198	rs1819333	IBD	0	1	1	rs1819333	cis	6	167373547	cg05573767	6	167171394	0.261	3.86212e-98	T	G	+	0.483 (376)	0.586 (799)	0.676 (328)	RPS6KA2	Body
Locus198	rs1819333	IBD	0	1	1	rs1819333	cis	6	167373547	cg20774312	6	167177613	0.032	4.05688e-12	T	G	+	0.938 (376)	0.944 (800)	0.949 (328)	RPS6KA2	Body
Locus198	rs1819333	IBD	0	1	1	rs1819333	cis	6	167373547	cg04263307	6	167765110	0.044	3.94256e-16	T	G	-	0.045 (376)	0.042 (800)	0.038 (328)			Island
Locus198	rs1819333	IBD	25735	1	1	rs408918	cis	6	167399282	cg19566648	6	167047877	0.063	6.56124e-23	T	G	+	0.813 (398)	0.836 (807)	0.846 (339)	RPS6KA2	Body
Locus198	rs1819333	IBD	25735	1	1	rs408918	cis	6	167399282	cg00271210	6	167070053	0.69	0	T	G	+	0.469 (398)	0.615 (807)	0.749 (339)	RPS6KA2	Body
Locus198	rs1819333	IBD	25735	1	1	rs408918	cis	6	167399282	cg00278517	6	167070616	0.382	2.66736e-159	T	G	+	0.278 (398)	0.358 (807)	0.415 (339)	RPS6KA2	Body
Locus198	rs1819333	IBD	25735	1	1	rs408918	cis	6	167399282	cg18561247	6	167198539	0.066	3.71198e-24	T	G	+	0.954 (398)	0.962 (807)	0.968 (339)	RPS6KA2	Body	S_Shore
Locus198	rs1819333	IBD	25735	1	1	rs408918	cis	6	167399282	cg01612133	6	167317799	0.393	3.31821e-165	T	G	+	0.74 (398)	0.789 (807)	0.844 (339)			S_Shore
Locus198	rs1819333	IBD	25735	1	1	rs408918	cis	6	167399282	cg25258033	6	167368657	0.747	0	T	G	-	0.457 (398)	0.345 (807)	0.149 (339)	RNASET2	Body	N_Shore
Locus198	rs1819333	IBD	25735	1	1	rs408918	cis	6	167399282	cg20406979	6	167373233	0.658	0	T	G	-	0.686 (398)	0.629 (807)	0.569 (339)			S_Shelf
Locus198	rs1819333	IBD	25735	1	1	rs408918	cis	6	167399282	cg12798992	6	167411361	0.052	3.49428e-19	T	G	-	0.032 (398)	0.028 (807)	0.021 (339)	FGFR1OP	TSS1500	N_Shore
Locus198	rs1819333	IBD	25735	1	1	rs408918	cis	6	167399282	cg15706657	6	167571324	0.119	2.51758e-43	T	G	-	0.752 (398)	0.735 (807)	0.713 (339)	GPR31	TSS200
Locus198	rs1819333	IBD	25735	1	1	rs408918	cis	6	167399282	cg01859669	6	167571328	0.066	5.45332e-24	T	G	-	0.584 (398)	0.575 (807)	0.557 (339)	GPR31	TSS200
Locus198	rs1819333	IBD	25735	1	1	rs408918	cis	6	167399282	cg23216724	6	167571584	0.056	1.77571e-20	T	G	-	0.827 (398)	0.816 (807)	0.791 (339)	GPR31	TSS1500
Locus198	rs1819333	IBD	32771	1	1	rs422562	cis	6	167406318	cg24492749	6	167063318	0.03	1.34735e-11	G	A	+	0.907 (389)	0.912 (811)	0.92 (342)	RPS6KA2	Body
Locus198	rs1819333	IBD	32771	1	1	rs422562	cis	6	167406318	cg16490823	6	167085508	0.425	1.75436e-182	G	A	+	0.046 (389)	0.097 (811)	0.15 (342)	RPS6KA2	Body
Locus198	rs1819333	IBD	32771	1	1	rs422562	cis	6	167406318	cg24160243	6	167185027	0.065	1.24595e-23	G	A	-	0.918 (389)	0.911 (811)	0.889 (342)	RPS6KA2	Body
Locus198	rs1819333	IBD	32771	1	1	rs422562	cis	6	167406318	cg01804233	6	167190034	0.039	1.61774e-14	G	A	+	0.893 (389)	0.899 (811)	0.908 (342)	RPS6KA2	Body
Locus198	rs1819333	IBD	32771	1	1	rs422562	cis	6	167406318	cg17991206	6	167366683	0.233	2.34724e-88	G	A	-	0.755 (389)	0.716 (811)	0.683 (342)	RNASET2	Body	N_Shelf
Locus198	rs1819333	IBD	32771	1	1	rs422562	cis	6	167406318	cg22990967	6	167567203	0.065	1.02083e-23	G	A	+	0.122 (389)	0.148 (811)	0.161 (342)
Locus198	rs1819333	IBD	32997	1	1	rs416131	cis	6	167406544	cg17280673	6	166921760	0.054	2.31178e-19	T	G	+	0.882 (375)	0.889 (807)	0.896 (319)	RPS6KA2	Body
Locus198	rs1819333	IBD	32997	1	1	rs416131	cis	6	167406544	cg20486651	6	167070296	0.346	1.06788e-136	T	G	+	0.736 (374)	0.797 (807)	0.838 (319)	RPS6KA2	Body
Locus198	rs1819333	IBD	32997	1	1	rs416131	cis	6	167406544	cg25840433	6	167104903	0.031	1.55617e-11	T	G	+	0.55 (375)	0.558 (807)	0.562 (319)	RPS6KA2	Body
Locus198	rs1819333	IBD	32997	1	1	rs416131	cis	6	167406544	cg19851574	6	167178233	0.068	3.05847e-24	T	G	-	0.944 (375)	0.937 (807)	0.915 (319)	RPS6KA2	Body
Locus198	rs1819333	IBD	32997	1	1	rs416131	cis	6	167406544	cg15090899	6	167178260	0.045	2.56983e-16	T	G	-	0.963 (375)	0.962 (807)	0.955 (319)	RPS6KA2	Body
Locus198	rs1819333	IBD	32997	1	1	rs416131	cis	6	167406544	cg02117489	6	167284462	0.039	3.11946e-14	T	G	+	0.979 (375)	0.98 (807)	0.983 (319)			Island
Locus200	rs924043	T1D	4676	0.925	1	rs874105	cis	6	170383701	cg10312186	6	170403583	0.099	9.10045e-36	G	A	+	0.373 (1148)	0.425 (360)	0.453 (33)			S_Shore
Locus200	rs924043	T1D	4676	0.925	1	rs874105	cis	6	170383701	cg20675539	6	170408355	0.039	9.41997e-15	G	A	+	0.975 (1148)	0.979 (360)	0.979 (33)
Locus200	rs924043	T1D	10640	0.925	1	rs9348281	cis	6	170389665	cg25683811	6	170397069	0.111	3.09003e-40	C	T	-	0.365 (1155)	0.341 (357)	0.321 (33)
Locus200	rs924043	T1D	10640	0.925	1	rs9348281	cis	6	170389665	cg16016640	6	170418412	0.165	6.34518e-61	C	T	+	0.24 (1155)	0.29 (357)	0.372 (33)
Locus201	rs798502	IBD	26778	0.836	0.954	rs798544	cis	7	2763102	cg02229607	7	2759813	0.221	1.17305e-83	C	T	-	0.951 (776)	0.928 (649)	0.904 (121)			S_Shore
Locus201	rs798502	IBD	26778	0.836	0.954	rs798544	cis	7	2763102	cg19346786	7	2764209	0.783	0	C	T	-	0.738 (776)	0.572 (649)	0.368 (121)
Locus201	rs798502	IBD	26778	0.836	0.954	rs798544	cis	7	2763102	cg15247329	7	2764246	0.561	1.69313e-270	C	T	-	0.846 (776)	0.75 (647)	0.596 (121)
Locus201	rs798502	IBD	17449	0.881	1	rs798528	cis	7	2772431	cg19324978	7	2759739	0.089	1.51385e-30	A	C	-	0.976 (725)	0.973 (624)	0.969 (109)			S_Shore
Locus201	rs798502	IBD	805	1	1	rs798500	cis	7	2790685	cg21143896	7	2802374	0.233	7.18209e-86	T	C	-	0.791 (770)	0.727 (617)	0.665 (112)	GNA12	Body	N_Shore
Locus201	rs798502	IBD	805	1	1	rs798500	cis	7	2790685	cg12444411	7	2802554	0.254	1.06358e-94	T	C	-	0.825 (770)	0.754 (617)	0.681 (112)	GNA12	Body	Island
Locus201	rs798502	IBD	805	1	1	rs798500	cis	7	2790685	cg23285459	7	2802560	0.229	1.4908e-84	T	C	-	0.847 (770)	0.789 (617)	0.706 (112)	GNA12	Body	Island
Locus201	rs798502	IBD	805	1	1	rs798500	cis	7	2790685	cg00947599	7	2802697	0.377	6.4374e-152	T	C	-	0.79 (770)	0.711 (617)	0.626 (112)	GNA12	Body	Island
Locus201	rs798502	IBD	805	1	1	rs798500	cis	7	2790685	cg18446336	7	2847575	0.156	1.1388e-55	T	C	-	0.706 (770)	0.659 (617)	0.622 (112)	GNA12	Body
Locus201	rs798502	IBD	11662	0.914	0.956	rs798490	cis	7	2801542	cg19524238	7	2802976	0.431	6.30614e-186	G	A	-	0.974 (799)	0.939 (629)	0.896 (114)	GNA12	Body	S_Shore
Locus201	rs798502	IBD	11662	0.914	0.956	rs798490	cis	7	2801542	cg09658497	7	2847517	0.17	9.51089e-63	G	A	-	0.868 (799)	0.818 (629)	0.771 (114)	GNA12	Body
Locus201	rs798502	IBD	88630	0.914	0.956	rs1182171	cis	7	2878510	cg19717773	7	2847554	0.195	2.62185e-72	A	G	-	0.771 (773)	0.711 (641)	0.67 (118)	GNA12	Body
Locus204	rs10486483	IBD	62239	1	1	rs3801843	cis	7	26830201	cg19816235	7	26707213	0.058	3.638e-21	T	C	+	0.044 (897)	0.049 (556)	0.054 (86)	SKAP2	3'UTR
Locus204	rs7804356	T1D	61464	1	1	rs3801843	cis	7	26830201	cg19816235	7	26707213	0.058	3.638e-21	T	C	+	0.044 (897)	0.049 (556)	0.054 (86)	SKAP2	3'UTR
Locus204	rs10486483	IBD	7916	1	1	rs10486485	cis	7	26900356	cg09426383	7	26897182	0.057	5.83429e-20	C	A	+	0.193 (868)	0.226 (510)	0.25 (78)	SKAP2	Body
Locus204	rs10486483	IBD	7916	1	1	rs10486485	cis	7	26900356	cg20747577	7	26897253	0.127	8.96439e-44	C	A	+	0.154 (868)	0.208 (510)	0.248 (78)	SKAP2	Body
Locus204	rs7804356	T1D	8691	1	1	rs10486485	cis	7	26900356	cg09426383	7	26897182	0.057	5.83429e-20	C	A	+	0.193 (868)	0.226 (510)	0.25 (78)	SKAP2	Body
Locus204	rs7804356	T1D	8691	1	1	rs10486485	cis	7	26900356	cg20747577	7	26897253	0.127	8.96439e-44	C	A	+	0.154 (868)	0.208 (510)	0.248 (78)	SKAP2	Body
Locus207	rs917116	MS	2336	0.838	1	rs2893312	cis	7	28170403	cg16130019	7	28060181	0.029	2.20937e-12	T	C	+	0.117 (1037)	0.128 (581)	0.143 (75)	JAZF1	Body
Locus207	rs917116	MS	556	0.838	1	rs4722760	cis	7	28172183	cg26438325	7	28176718	0.043	5.74586e-16	A	G	-	0.828 (956)	0.813 (522)	0.812 (67)	JAZF1	Body
Locus207	rs917116	MS	3566	0.838	1	rs917117	cis	7	28176305	cg25941154	7	28208557	0.035	1.40625e-12	G	A	-	0.917 (895)	0.904 (493)	0.895 (65)	JAZF1	Body
Locus207	rs917116	MS	3566	0.838	1	rs917117	cis	7	28176305	cg26102728	7	28218933	0.163	1.6057e-56	G	A	-	0.317 (895)	0.284 (493)	0.274 (65)	JAZF1	Body	N_Shore
Locus207	rs917116	MS	3566	0.838	1	rs917117	cis	7	28176305	cg26744081	7	28176110	0.11	1.58735e-37	G	A	-	0.986 (895)	0.983 (493)	0.979 (65)	JAZF1	Body
Locus215	rs9297145	IBD	0	1	1	rs9297145	cis	7	98759117	cg05967295	7	98741636	0.723	0	A	C	+	0.321 (807)	0.413 (562)	0.737 (126)	SMURF1/SMURF1	1stExon/5'UTR	Island
Locus220	rs3807306	RA	0	1	1	rs3807306	cis	7	128580680	cg02611085	7	128550410	0.045	1.48894e-16	T	G	+	0.244 (390)	0.25 (742)	0.262 (384)	KCP	Body	Island
Locus220	rs3807306	RA	0	1	1	rs3807306	cis	7	128580680	cg12816198	7	128577593	0.213	6.1801e-79	T	G	-	0.793 (390)	0.745 (742)	0.708 (384)	IRF5	TSS1500	N_Shore
Locus220	rs3807306	RA	0	1	1	rs3807306	cis	7	128580680	cg14349538	7	128577651	0.196	5.33915e-72	T	G	+	0.204 (390)	0.227 (742)	0.256 (384)	IRF5	TSS1500	N_Shore
Locus220	rs3807306	RA	0	1	1	rs3807306	cis	7	128580680	cg26616347	7	128577752	0.159	1.52924e-57	T	G	+	0.209 (390)	0.222 (742)	0.241 (384)	IRF5	TSS1500	N_Shore
Locus220	rs3807306	RA	0	1	1	rs3807306	cis	7	128580680	cg06630958	7	128577819	0.089	7.09853e-32	T	G	+	0.13 (390)	0.145 (742)	0.165 (384)	IRF5/IRF5	TSS1500/TSS200	Island
Locus220	rs3807306	RA	0	1	1	rs3807306	cis	7	128580680	cg22630713	7	128577824	0.068	1.57116e-24	T	G	+	0.031 (390)	0.037 (742)	0.047 (384)	IRF5/IRF5	TSS1500/TSS200	Island
Locus220	rs3807306	RA	0	1	1	rs3807306	cis	7	128580680	cg13914531	7	128579876	0.124	2.93515e-44	T	G	+	0.343 (390)	0.36 (742)	0.379 (384)	IRF5	5'UTR	S_Shore
Locus220	rs3807306	RA	0	1	1	rs3807306	cis	7	128580680	cg04864179	7	128579964	0.123	7.22352e-44	T	G	+	0.706 (390)	0.724 (742)	0.746 (384)	IRF5	5'UTR	S_Shore
Locus220	rs3807307	PBC	1478	0.87	0.964	rs3807306	cis	7	128580680	cg02611085	7	128550410	0.045	1.48894e-16	T	G	+	0.244 (390)	0.25 (742)	0.262 (384)	KCP	Body	Island
Locus220	rs3807307	PBC	1478	0.87	0.964	rs3807306	cis	7	128580680	cg12816198	7	128577593	0.213	6.1801e-79	T	G	-	0.793 (390)	0.745 (742)	0.708 (384)	IRF5	TSS1500	N_Shore
Locus220	rs3807307	PBC	1478	0.87	0.964	rs3807306	cis	7	128580680	cg14349538	7	128577651	0.196	5.33915e-72	T	G	+	0.204 (390)	0.227 (742)	0.256 (384)	IRF5	TSS1500	N_Shore
Locus220	rs3807307	PBC	1478	0.87	0.964	rs3807306	cis	7	128580680	cg26616347	7	128577752	0.159	1.52924e-57	T	G	+	0.209 (390)	0.222 (742)	0.241 (384)	IRF5	TSS1500	N_Shore
Locus220	rs3807307	PBC	1478	0.87	0.964	rs3807306	cis	7	128580680	cg06630958	7	128577819	0.089	7.09853e-32	T	G	+	0.13 (390)	0.145 (742)	0.165 (384)	IRF5/IRF5	TSS1500/TSS200	Island
Locus220	rs3807307	PBC	1478	0.87	0.964	rs3807306	cis	7	128580680	cg22630713	7	128577824	0.068	1.57116e-24	T	G	+	0.031 (390)	0.037 (742)	0.047 (384)	IRF5/IRF5	TSS1500/TSS200	Island
Locus220	rs3807307	PBC	1478	0.87	0.964	rs3807306	cis	7	128580680	cg13914531	7	128579876	0.124	2.93515e-44	T	G	+	0.343 (390)	0.36 (742)	0.379 (384)	IRF5	5'UTR	S_Shore
Locus220	rs3807307	PBC	1478	0.87	0.964	rs3807306	cis	7	128580680	cg04864179	7	128579964	0.123	7.22352e-44	T	G	+	0.706 (390)	0.724 (742)	0.746 (384)	IRF5	5'UTR	S_Shore
Locus223	rs2736340	SLE	8568	0.959	1	rs2618476	cis	8	11352541	cg09528494	8	11338675	0.14	5.25239e-51	T	C	+	0.699 (849)	0.725 (582)	0.765 (105)
Locus223	rs4840565	RA	6996	0.885	1	rs2618476	cis	8	11352541	cg09528494	8	11338675	0.14	5.25239e-51	T	C	+	0.699 (849)	0.725 (582)	0.765 (105)
Locus223	rs2736340	SLE	9027	0.959	1	rs998683	cis	8	11353000	cg19882315	8	11351846	0.046	3.24911e-17	G	A	+	0.851 (858)	0.857 (580)	0.878 (104)	BLK	5'UTR
Locus223	rs4840565	RA	7455	0.885	1	rs998683	cis	8	11353000	cg19882315	8	11351846	0.046	3.24911e-17	G	A	+	0.851 (858)	0.857 (580)	0.878 (104)	BLK	5'UTR
Locus224	rs1021156	MS	0	1	1	rs1021156	cis	8	79575804	cg05575058	8	79578035	0.431	2.30363e-175	C	T	+	0.119 (771)	0.156 (583)	0.189 (102)	FAM164A	TSS1500	N_Shore
Locus224	rs1021156	MS	45905	1	1	rs2369440	cis	8	79621709	cg01069256	8	79577942	0.073	7.81356e-29	A	G	+	0.038 (909)	0.042 (664)	0.047 (118)	FAM164A	TSS1500	N_Shore
Locus224	rs1021156	MS	45905	1	1	rs2369440	cis	8	79621709	cg07290552	8	79578143	0.025	7.3213e-11	A	G	+	0.015 (909)	0.017 (664)	0.018 (118)	FAM164A	TSS200	Island
Locus224	rs1021156	MS	45905	1	1	rs2369440	cis	8	79621709	cg07654569	8	79577796	0.521	6.17336e-266	A	G	+	0.158 (909)	0.265 (663)	0.382 (118)	FAM164A	TSS1500	N_Shore
Locus226	rs921720	IBD	0	1	1	rs921720	cis	8	126534671	cg26470175	8	126540934	0.053	1.59893e-19	G	A	-	0.76 (608)	0.742 (734)	0.723 (204)
Locus254	rs11010067	IBD	37190	1	1	rs10508815	cis	10	35332621	cg17245290	10	35504020	0.068	1.97705e-23	A	C	-	0.981 (621)	0.978 (652)	0.975 (177)			Island
Locus254	rs11010067	IBD	43893	1	1	rs4934709	cis	10	35339324	cg05235248	10	35503876	0.111	1.26529e-39	C	A	-	0.986 (649)	0.984 (697)	0.983 (176)			Island
Locus254	rs11010067	IBD	43893	1	1	rs4934709	cis	10	35339324	cg16988166	10	35503900	0.085	1.33383e-30	C	A	-	0.975 (649)	0.973 (697)	0.971 (176)			Island
Locus254	rs11010067	IBD	49538	1	1	rs1926554	cis	10	35344969	cg05602439	10	35425240	0.034	2.33716e-12	C	T	+	0.931 (620)	0.935 (662)	0.942 (175)	CREM/CREM	5'UTR/TSS1500
Locus254	rs11010067	IBD	164545	0.966	1	rs10508816	cis	10	35459976	cg19215266	10	35417163	0.117	1.17327e-39	G	A	+	0.576 (608)	0.601 (658)	0.638 (177)	CREM	5'UTR	S_Shore
Locus255	rs2790216	IBD	38396	1	1	rs1630731	cis	10	59959530	cg20442379	10	60024634	0.042	7.58705e-15	T	G	-	0.612 (849)	0.589 (516)	0.576 (70)	IPMK	Body	N_Shelf
Locus255	rs2790216	IBD	27728	1	1	rs2790169	cis	10	60025654	cg09039206	10	60028728	0.042	8.3062e-15	T	C	+	0.036 (856)	0.039 (515)	0.042 (70)	CISD1	TSS200	Island
Locus258	rs2688608	MS	41005	0.901	0.965	rs2664280	cis	10	75617344	cg07512258	10	75619420	0.212	5.83315e-80	T	A	-	0.699 (465)	0.68 (772)	0.648 (308)	CAMK2G	Body
Locus260	rs1250546	IBD	5268	0.813	1	rs1250538	cis	10	81037800	cg06259934	10	81034374	0.073	1.77049e-26	G	T	-	0.804 (644)	0.791 (697)	0.774 (196)	ZMIZ1	Body
Locus260	rs1250546	PSO	5268	0.813	1	rs1250538	cis	10	81037800	cg06259934	10	81034374	0.073	1.77049e-26	G	T	-	0.804 (644)	0.791 (697)	0.774 (196)	ZMIZ1	Body
Locus269	rs11190133	AS	9219	0.961	1	rs11190137	cis	10	101287944	cg25452067	10	101281603	0.198	1.01782e-73	A	C	+	0.543 (774)	0.571 (640)	0.605 (122)			Island
Locus269	rs11190133	AS	9219	0.961	1	rs11190137	cis	10	101287944	cg03609639	10	101291397	0.2	1.60132e-74	A	C	+	0.514 (774)	0.539 (640)	0.558 (122)	NKX2-3	TSS1500	N_Shore
Locus269	rs11190133	AS	9219	0.961	1	rs11190137	cis	10	101287944	cg13754259	10	101294337	0.03	1.93589e-11	A	C	+	0.554 (774)	0.579 (640)	0.587 (122)	NKX2-3	Body	N_Shore
Locus269	rs11190133	AS	9219	0.961	1	rs11190137	cis	10	101287944	cg22735222	10	101295724	0.07	2.6698e-25	A	C	+	0.078 (774)	0.09 (640)	0.095 (122)	NKX2-3	3'UTR	Island
Locus269	rs11190133	AS	9219	0.961	1	rs11190137	cis	10	101287944	cg03711485	10	101296036	0.232	1.25898e-87	A	C	+	0.29 (774)	0.328 (640)	0.358 (122)	NKX2-3	3'UTR	Island
Locus269	rs11190133	AS	9219	0.961	1	rs11190137	cis	10	101287944	cg24913868	10	101296069	0.163	1.10558e-59	A	C	+	0.226 (774)	0.251 (640)	0.271 (122)	NKX2-3	3'UTR	Island
Locus269	rs11190133	AS	9374	0.961	1	rs11190139	cis	10	101288099	cg22891862	10	101279697	0.026	4.6705e-10	C	G	+	0.378 (784)	0.391 (638)	0.393 (122)			N_Shore
Locus269	rs11190133	AS	9374	0.961	1	rs11190139	cis	10	101288099	cg00674004	10	101280750	0.338	1.51715e-136	C	G	+	0.625 (784)	0.688 (638)	0.737 (122)			N_Shore
Locus269	rs11190133	AS	9374	0.961	1	rs11190139	cis	10	101288099	cg09254322	10	101280807	0.149	1.90815e-54	C	G	+	0.225 (784)	0.246 (638)	0.263 (122)			N_Shore
Locus269	rs11190133	AS	9374	0.961	1	rs11190139	cis	10	101288099	cg01987516	10	101282726	0.349	3.58573e-142	C	G	-	0.95 (783)	0.91 (638)	0.857 (122)			Island
Locus269	rs11190133	AS	9374	0.961	1	rs11190139	cis	10	101288099	cg26951440	10	101291272	0.103	2.95468e-37	C	G	+	0.382 (784)	0.408 (638)	0.42 (122)	NKX2-3	TSS1500	N_Shore
Locus269	rs11190133	AS	9374	0.961	1	rs11190139	trans	10	101288099	cg10327067	8	37549202	0.045	6.27e-17	C	G	+	0.441 (784)	0.463 (638)	0.476 (122)			N_Shelf
Locus269	rs11190133	AS	9374	0.961	1	rs11190139	trans	10	101288099	cg13746518	9	137332241	0.098	2.24e-35	C	G	+	0.21 (784)	0.234 (638)	0.254 (122)	RXRA	3'UTR	S_Shore
Locus269	rs11190133	AS	9374	0.961	1	rs11190139	trans	10	101288099	cg21825792	12	5015078	0.054	5.64e-20	C	G	+	0.539 (784)	0.562 (638)	0.573 (122)			N_Shelf
Locus270	rs4409764	IBD	10179	0.967	1	rs7095491	cis	10	101274058	cg23904955	10	101282759	0.455	4.02766e-200	C	T	+	0.584 (423)	0.667 (773)	0.763 (349)			Island
Locus270	rs4409764	IBD	10179	0.967	1	rs7095491	cis	10	101274058	cg17888390	10	101282816	0.379	9.28187e-158	C	T	+	0.18 (423)	0.281 (773)	0.39 (349)			Island
Locus270	rs4409764	IBD	10179	0.967	1	rs7095491	cis	10	101274058	cg07044859	10	101282883	0.458	2.43935e-202	C	T	+	0.396 (423)	0.518 (773)	0.638 (349)			Island
Locus270	rs4409764	IBD	10179	0.967	1	rs7095491	cis	10	101274058	cg14748795	10	101283090	0.315	8.47636e-126	C	T	+	0.263 (423)	0.327 (773)	0.37 (349)			S_Shore
Locus270	rs4409764	IBD	3527	1	1	rs10883365	cis	10	101287764	cg06854084	10	101292507	0.036	9.29425e-14	A	G	-	0.025 (406)	0.023 (787)	0.021 (350)	NKX2-3	TSS200	Island
Locus270	rs4409764	IBD	5416	1	1	rs1548964	cis	10	101289653	cg27354537	10	101283644	0.322	1.56964e-126	C	G	+	0.378 (405)	0.409 (773)	0.437 (339)			S_Shore
Locus275	rs7120737	MS	69688	1	1	rs1474056	cis	11	47632707	cg00394658	11	48001669	0.053	1.32814e-18	G	A	+	0.485 (1090)	0.505 (349)	0.535 (19)	PTPRJ	TSS1500	Island
Locus275	rs7120737	MS	69688	1	1	rs1474056	cis	11	47632707	cg01888601	11	47736182	0.032	1.11113e-11	G	A	+	0.796 (1090)	0.817 (349)	0.848 (19)	AGBL2	1stExon	N_Shore
Locus276	rs10896794	IBD	24584	1	1	rs12800710	cis	11	58314540	cg12027899	11	58385947	0.046	4.06839e-17	G	A	+	0.904 (901)	0.915 (562)	0.917 (82)	ZFP91	3'UTR
Locus276	rs10896794	IBD	65343	0.874	1	rs2298608	cis	11	58404467	cg15696309	11	58395628	0.731	0	C	T	-	0.977 (876)	0.937 (573)	0.898 (89)
Locus283	rs2231884	IBD	79048	0.848	1	rs10896050	cis	11	65577516	cg04024572	11	65657704	0.067	2.56272e-24	G	T	-	0.242 (1020)	0.235 (446)	0.229 (67)	CCDC85B	TSS200	N_Shore
Locus289	rs7104791	COE	29258	0.913	1	rs7107546	cis	11	111226116	cg10694914	11	111250431	0.498	2.54711e-224	A	G	-	0.701 (865)	0.619 (565)	0.531 (97)	POU2AF1	TSS1500
Locus289	rs7104791	COE	29258	0.913	1	rs7107546	cis	11	111226116	cg21923959	11	111250566	0.041	3.74221e-15	A	G	-	0.827 (865)	0.81 (565)	0.801 (97)	POU2AF1	TSS1500
Locus289	rs7104791	COE	29607	0.913	1	rs10891258	cis	11	111226465	cg17390301	11	111250093	0.125	2.19676e-45	T	C	-	0.071 (879)	0.052 (568)	0.034 (98)	POU2AF1	1stExon
Locus289	rs7104791	COE	29607	0.913	1	rs10891258	cis	11	111226465	cg24049888	11	111250129	0.431	5.12e-186	T	C	-	0.374 (879)	0.285 (568)	0.127 (98)	POU2AF1	1stExon
Locus289	rs7104791	COE	29607	0.913	1	rs10891258	cis	11	111226465	cg18316498	11	111250196	0.542	2.07954e-257	T	C	-	0.47 (879)	0.421 (568)	0.337 (98)	POU2AF1	TSS200
Locus289	rs7104791	COE	29607	0.913	1	rs10891258	cis	11	111226465	cg11362935	11	111250201	0.475	1.22203e-212	T	C	-	0.469 (879)	0.419 (568)	0.325 (98)	POU2AF1	TSS200
Locus289	rs7104791	COE	29607	0.913	1	rs10891258	cis	11	111226465	cg01212326	11	111250286	0.358	4.64531e-147	T	C	-	0.284 (879)	0.221 (568)	0.139 (98)	POU2AF1	TSS200
Locus289	rs7104791	COE	29607	0.913	1	rs10891258	cis	11	111226465	cg07534554	11	111250338	0.447	1.26227e-195	T	C	-	0.25 (879)	0.187 (568)	0.107 (98)	POU2AF1	TSS200
Locus289	rs7104791	COE	29607	0.913	1	rs10891258	cis	11	111226465	cg19148410	11	111250352	0.577	8.10668e-283	T	C	-	0.622 (879)	0.564 (568)	0.499 (98)	POU2AF1	TSS200
Locus289	rs7104791	COE	29607	0.913	1	rs10891258	cis	11	111226465	cg20140034	11	111250355	0.397	3.03755e-167	T	C	-	0.646 (879)	0.612 (568)	0.572 (98)	POU2AF1	TSS200
Locus291	rs533646	MS	15990	0.961	1	rs642530	cis	11	118550756	cg10254967	11	118560790	0.105	5.62548e-38	T	C	+	0.02 (717)	0.023 (666)	0.026 (161)
Locus293	rs4938573	RA	98843	0.951	1	rs10892287	cis	11	118642999	cg26062581	11	118585993	0.027	2.30065e-10	T	C	-	0.869 (960)	0.862 (465)	0.852 (80)
Locus293	rs80065107	PBC	39768	1	1	rs10892287	cis	11	118642999	cg26062581	11	118585993	0.027	2.30065e-10	T	C	-	0.869 (960)	0.862 (465)	0.852 (80)
Locus293	rs4938573	RA	1496	0.951	1	rs4936444	cis	11	118743338	cg19308663	11	118741387	0.799	0	C	T	+	0.202 (1010)	0.358 (472)	0.481 (64)
Locus293	rs80065107	PBC	60571	0.903	0.95	rs4936444	cis	11	118743338	cg19308663	11	118741387	0.799	0	C	T	+	0.202 (1010)	0.358 (472)	0.481 (64)
Locus306	rs11168249	IBD	12429	0.819	1	rs2525051	cis	12	48195939	cg05154234	12	48204680	0.294	1.35325e-115	G	C	+	0.567 (397)	0.619 (757)	0.673 (388)	HDAC7	Body	N_Shelf
Locus307	rs2292239	T1D	0	1	1	rs2292239	cis	12	56482180	cg10869879	12	56474569	0.058	2.87807e-21	G	T	-	0.293 (682)	0.278 (693)	0.26 (170)	ERBB3	Body	S_Shore
Locus308	rs2066819	PSO	82906	1	1	rs744051	cis	12	56667298	cg02705573	12	56728493	0.112	1.65834e-40	T	C	-	0.477 (1358)	0.413 (180)	0.443 (3)	PAN2	TSS1500	S_Shore
Locus308	rs2066819	PSO	9522	0.892	1	rs2066807	cis	12	56740682	cg23759554	12	56631703	0.024	2.74442e-10	C	G	+	0.917 (1479)	0.925 (195)	0.935 (4)	ANKRD52	3'UTR
Locus311	rs11065898	AS	25084	0.894	0.946	rs739496	cis	12	111887659	cg26359133	12	111847419	0.183	4.36759e-68	A	G	+	0.165 (969)	0.205 (515)	0.266 (61)	SH2B3	5'UTR	S_Shelf
Locus311	rs11065898	AS	140775	0.843	1	rs616559	cis	12	112003350	cg11714320	12	111845176	0.029	2.36764e-11	T	C	+	0.318 (981)	0.337 (500)	0.379 (55)	SH2B3	5'UTR	S_Shore
Locus314	rs7132277	MS	33600	0.898	1	rs1106240	cis	12	123626982	cg05597205	12	123471183	0.029	4.05062e-11	T	C	-	0.741 (1015)	0.735 (467)	0.73 (62)	PITPNM2	Body	S_Shore
Locus314	rs7132277	MS	38894	0.898	1	rs1569068	cis	12	123632276	cg16427983	12	123453858	0.043	9.70981e-16	A	G	-	0.978 (952)	0.976 (498)	0.973 (69)	ABCB9	5'UTR	S_Shelf
Locus314	rs7132277	MS	45548	0.898	1	rs1727315	cis	12	123638930	cg01687878	12	123616817	0.145	3.84923e-53	A	G	+	0.524 (975)	0.549 (500)	0.578 (71)
Locus314	rs7132277	MS	45548	0.898	1	rs1727315	cis	12	123638930	cg06415153	12	123519476	0.027	9.77955e-11	A	G	+	0.462 (975)	0.471 (500)	0.495 (71)	PITPNM2	5'UTR
Locus314	rs7132277	MS	45548	0.898	1	rs1727315	cis	12	123638930	cg08176694	12	123519157	0.111	3.25941e-40	A	G	+	0.536 (975)	0.556 (500)	0.587 (71)	PITPNM2	5'UTR
Locus314	rs7132277	MS	45548	0.898	1	rs1727315	cis	12	123638930	cg27473871	12	123636279	0.042	1.39326e-15	A	G	+	0.762 (975)	0.777 (500)	0.795 (71)			S_Shore
Locus314	rs7132277	MS	58584	0.898	1	rs1716168	cis	12	123651966	cg22775801	12	123636480	0.043	3.37171e-16	C	G	+	0.869 (980)	0.881 (496)	0.896 (68)			S_Shore
Locus318	rs3764147	IBD	0	1	1	rs3764147	cis	13	44457925	cg11518945	13	44454179	0.047	4.88532e-17	A	G	+	0.018 (883)	0.018 (519)	0.02 (102)	C13orf31/CCDC122	5'UTR/TSS1500	Island
Locus319	rs9557195	IBD	71335	0.95	1	rs8181880	cis	13	100027957	cg24509225	13	100037070	0.433	4.29782e-207	A	G	+	0.859 (1050)	0.901 (577)	0.957 (75)	UBAC2	Body
Locus324	rs12434551	JIA	0	1	1	rs12434551	cis	14	69253364	cg16751098	14	69261079	0.041	2.31256e-14	A	T	+	0.025 (410)	0.027 (764)	0.03 (271)	ZFP36L1	TSS1500	Island
Locus327	rs1465788	T1D	0	1	1	rs1465788	cis	14	69263599	cg20016914	14	69263267	0.199	1.73788e-74	C	T	-	0.636 (757)	0.595 (661)	0.55 (128)	C14orf181	TSS200	S_Shore
Locus327	rs1465788	T1D	0	1	1	rs1465788	cis	14	69263599	cg00320765	14	69264333	0.074	4.33919e-27	C	T	-	0.864 (757)	0.856 (661)	0.838 (128)	C14orf181	TSS1500	S_Shore
Locus328	rs194749	IBD	10564	1	1	rs8011558	cis	14	69263341	cg07502892	14	69274280	0.514	9.91136e-233	C	T	+	0.825 (848)	0.864 (593)	0.9 (72)
Locus335	rs4900384	T1D	10944	1	1	rs1456988	cis	14	98488007	cg04337358	14	98489522	0.059	2.92195e-20	T	G	+	0.729 (744)	0.763 (603)	0.789 (95)
Locus337	rs12148050	MS	17318	0.933	1	rs3803286	cis	14	103246470	cg01565703	14	103245090	0.158	1.08231e-55	G	A	-	0.227 (665)	0.192 (657)	0.156 (161)	TRAF3	5'UTR
Locus339	rs16967103	IBD	3286	1	1	rs17574546	cis	15	38902476	cg03603381	15	38857474	0.102	6.86521e-37	A	C	-	0.589 (1015)	0.571 (472)	0.547 (56)	RASGRP1	TSS1500	Island
Locus339	rs17574546	T1D	0	1	1	rs17574546	cis	15	38902476	cg03603381	15	38857474	0.102	6.86521e-37	A	C	-	0.589 (1015)	0.571 (472)	0.547 (56)	RASGRP1	TSS1500	Island
Locus341	rs17293632	IBD	8619	0.909	1	rs7174445	cis	15	67451215	cg24032190	15	67442893	0.168	2.50212e-61	C	G	+	0.097 (759)	0.118 (629)	0.144 (141)	SMAD3/SMAD3	5'UTR/Body
Locus343	rs1378938	COE	11437	0.95	1	rs7176022	cis	15	75107880	cg04877966	15	75135169	0.138	1.94283e-50	C	A	-	0.03 (831)	0.027 (599)	0.024 (116)	ULK3	Body	N_Shore
Locus344	rs59772922	MS	33566	1	1	rs734287	cis	15	79173900	cg17506061	15	79243526	0.149	1.04189e-51	G	A	-	0.705 (995)	0.67 (419)	0.642 (42)
Locus344	rs59772922	MS	33566	1	1	rs734287	cis	15	79173900	cg23623458	15	79164980	0.04	3.24777e-14	G	A	+	0.102 (995)	0.113 (418)	0.142 (42)	MORF4L1	TSS200	N_Shore
Locus345	rs3825932	T1D	0	1	1	rs3825932	cis	15	79235446	cg18738367	15	79238723	0.545	1.47585e-257	C	T	+	0.065 (736)	0.12 (642)	0.176 (157)	CTSH	TSS1500	S_Shore
Locus350	rs12708716	T1D	27744	0.893	1	rs7198004	cis	16	11207617	cg26765295	16	11187192	0.089	3.2534e-32	A	G	-	0.839 (489)	0.833 (744)	0.827 (312)	CLEC16A	Body
Locus350	rs12708715	PBC	30070	1	1	rs9746695	cis	16	11207894	cg04616529	16	11181986	0.154	2.7487e-56	T	C	-	0.893 (682)	0.877 (663)	0.852 (186)	CLEC16A	Body
Locus350	rs12708716	T1D	28021	0.819	1	rs9746695	cis	16	11207894	cg04616529	16	11181986	0.154	2.7487e-56	T	C	-	0.893 (682)	0.877 (663)	0.852 (186)	CLEC16A	Body
Locus350	rs12927355	MS	13123	1	1	rs9746695	cis	16	11207894	cg04616529	16	11181986	0.154	2.7487e-56	T	C	-	0.893 (682)	0.877 (663)	0.852 (186)	CLEC16A	Body
Locus356	rs12928822	T1D	11224	1	1	rs12922090	cis	16	11415117	cg02021288	16	11435867	0.092	2.63425e-32	C	T	-	0.825 (1027)	0.801 (429)	0.774 (40)			N_Shelf
Locus356	rs6498184	MS	20873	1	1	rs12922090	cis	16	11415117	cg02021288	16	11435867	0.092	2.63425e-32	C	T	-	0.825 (1027)	0.801 (429)	0.774 (40)			N_Shelf
Locus356	rs66718203	JIA	13526	1	1	rs12922090	cis	16	11415117	cg02021288	16	11435867	0.092	2.63425e-32	C	T	-	0.825 (1027)	0.801 (429)	0.774 (40)			N_Shelf
Locus359	rs4788084	T1D	49331	0.896	1	rs151181	cis	16	28490517	cg04413090	16	28302913	0.048	4.14761e-17	T	C	+	0.925 (554)	0.931 (695)	0.936 (219)	SBK1	TSS1500	N_Shore
Locus359	rs4788084	T1D	49331	0.896	1	rs151181	cis	16	28490517	cg05683445	16	28303182	0.069	6.64172e-24	T	C	+	0.262 (554)	0.279 (695)	0.294 (219)	SBK1	TSS1500	N_Shore
Locus359	rs4788084	T1D	49331	0.896	1	rs151181	cis	16	28490517	cg02195680	16	28519566	0.1	2.06643e-34	T	C	-	0.296 (554)	0.285 (695)	0.27 (219)	IL27	TSS1500
Locus359	rs4788084	T1D	49331	0.896	1	rs151181	cis	16	28490517	cg27413008	16	28519597	0.154	8.99676e-54	T	C	-	0.195 (554)	0.164 (695)	0.13 (219)	IL27	TSS1500
Locus359	rs4788084	T1D	49331	0.896	1	rs151181	cis	16	28490517	cg00348858	16	28858442	0.061	3.20163e-21	T	C	-	0.118 (554)	0.11 (695)	0.102 (219)	TUFM	TSS1500	S_Shore
Locus359	rs4788084	T1D	14260	0.864	1	rs1074631	cis	16	28554108	cg16576597	16	28551801	0.029	5.22249e-11	G	A	+	0.966 (639)	0.968 (710)	0.972 (172)	NUPR1	TSS1500
Locus359	rs4788084	T1D	30157	0.864	1	rs4788076	cis	16	28570005	cg17122311	16	28517278	0.044	2.32238e-16	C	T	-	0.836 (644)	0.829 (712)	0.819 (185)	IL27	Body
Locus359	rs4788084	T1D	30157	0.864	1	rs4788076	cis	16	28570005	cg01542023	16	28550637	0.132	6.82304e-48	C	T	-	0.949 (644)	0.942 (712)	0.935 (185)	NUPR1	TSS200
Locus359	rs4788084	T1D	53499	0.864	1	rs17707300	cis	16	28593347	cg26792089	16	28518200	0.038	3.72751e-14	T	C	-	0.43 (626)	0.421 (709)	0.408 (183)	IL27	TSS200
Locus359	rs4788084	T1D	53499	0.864	1	rs17707300	cis	16	28593347	cg01378222	16	28622494	0.082	2.4475e-29	T	C	+	0.904 (626)	0.909 (708)	0.917 (182)	SULT1A1	TSS1500	N_Shelf
Locus359	rs4788084	T1D	301929	0.824	0.924	rs12443881	cis	16	28841777	cg27016020	16	28303432	0.032	4.48952e-12	C	T	+	0.047 (612)	0.05 (705)	0.051 (219)	SBK1	TSS1500	N_Shore
Locus359	rs4788084	T1D	301929	0.824	0.924	rs12443881	cis	16	28841777	cg09754948	16	28834200	0.141	1.9532e-51	C	T	+	0.025 (612)	0.029 (705)	0.032 (219)	ATXN2L	TSS1500	Island
Locus359	rs4788084	T1D	301929	0.824	0.924	rs12443881	cis	16	28841777	cg06726893	16	28870846	0.118	1.43628e-42	C	T	-	0.967 (612)	0.961 (705)	0.953 (219)			N_Shelf
Locus359	rs4788084	T1D	301929	0.824	0.924	rs12443881	cis	16	28841777	cg08761264	16	28874980	0.154	1.95447e-56	C	T	-	0.016 (612)	0.014 (705)	0.013 (219)	SH2B1/SH2B1	TSS1500/TSS200	Island
Locus359	rs4788084	T1D	301929	0.824	0.924	rs12443881	cis	16	28841777	cg08180572	16	28985143	0.041	2.18015e-15	C	T	-	0.877 (612)	0.862 (705)	0.844 (219)	SPNS1	TSS1500	N_Shore
Locus363	rs12445568	PSO	90186	0.915	1	rs1046276	cis	16	30914626	cg07359991	16	30995944	0.042	5.41594e-15	C	T	-	0.858 (639)	0.852 (681)	0.843 (160)	HSD3B7/SETD1A	TSS1500/3'UTR	S_Shelf
Locus363	rs12445568	PSO	90186	0.915	1	rs1046276	cis	16	30914626	cg09499421	16	31020735	0.037	2.57393e-13	C	T	+	0.849 (639)	0.858 (681)	0.866 (160)	STX1B	Body
Locus363	rs12445568	PSO	90186	0.915	1	rs1046276	cis	16	30914626	cg25033993	16	31022372	0.053	8.80831e-19	C	T	-	0.136 (639)	0.125 (681)	0.116 (160)	STX1B	TSS1500
Locus363	rs12445568	PSO	58306	0.915	1	rs10782002	cis	16	30946506	cg27355006	16	30913234	0.102	1.00338e-36	G	A	+	0.603 (654)	0.617 (688)	0.633 (195)	CTF1	Body	N_Shore
Locus363	rs12445568	PSO	58306	0.915	1	rs10782002	cis	16	30946506	cg10421029	16	30936028	0.122	4.32773e-44	G	A	-	0.447 (654)	0.426 (688)	0.404 (195)	FBXL19/NCRNA00095	1stExon/TSS1500	S_Shore
Locus363	rs12445568	PSO	58306	0.915	1	rs10782002	cis	16	30946506	cg09162137	16	30995627	0.08	7.66515e-29	G	A	-	0.451 (654)	0.435 (688)	0.423 (195)	HSD3B7/SETD1A	TSS1500/3'UTR	S_Shelf
Locus363	rs12445568	PSO	58306	0.915	1	rs10782002	cis	16	30946506	cg26635214	16	30996483	0.034	4.75574e-13	G	A	-	0.045 (654)	0.041 (688)	0.036 (195)	HSD3B7	TSS200
Locus363	rs12445568	PSO	51610	0.915	1	rs1458202	cis	16	30953202	cg05624853	16	31000466	0.069	2.50913e-25	A	G	-	0.88 (657)	0.872 (692)	0.866 (197)	HSD3B7	3'UTR
Locus363	rs12445568	PSO	33002	0.957	1	rs2054213	cis	16	30971810	cg05787209	16	31022521	0.04	4.85971e-15	G	A	-	0.584 (634)	0.569 (703)	0.561 (205)	STX1B	TSS1500
Locus363	rs12445568	PSO	33002	0.957	1	rs2054213	cis	16	30971810	cg08893833	16	31045809	0.029	4.04462e-11	G	A	-	0.363 (634)	0.35 (703)	0.333 (205)	STX4	Body	S_Shore
Locus363	rs12445568	PSO	53133	0.874	0.955	rs17839567	cis	16	31057945	cg10917602	16	30996630	0.085	1.00714e-29	A	G	-	0.819 (596)	0.796 (695)	0.771 (198)	HSD3B7	5'UTR
Locus363	rs12445568	PSO	53133	0.874	0.955	rs17839567	cis	16	31057945	cg04018474	16	31008003	0.161	2.65998e-57	A	G	+	0.589 (596)	0.611 (695)	0.635 (198)	STX1B	Body	N_Shore
Locus363	rs12445568	PSO	53133	0.874	0.955	rs17839567	cis	16	31057945	cg05867134	16	31009035	0.029	9.7864e-11	A	G	+	0.447 (596)	0.458 (695)	0.462 (198)	STX1B	Body	Island
Locus363	rs12445568	PSO	53133	0.874	0.955	rs17839567	cis	16	31057945	cg26134665	16	31021544	0.087	2.20718e-30	A	G	-	0.693 (596)	0.678 (695)	0.664 (198)	STX1B	Body
Locus363	rs12445568	PSO	53133	0.874	0.955	rs17839567	cis	16	31057945	cg01390564	16	31162282	0.027	3.87741e-10	A	G	-	0.597 (596)	0.592 (695)	0.58 (198)	PRSS36	TSS1500	S_Shelf
Locus363	rs12445568	PSO	53133	0.874	0.955	rs17839567	trans	16	31057945	cg02921472	20	5094039	0.043	1.46e-15	A	G	+	0.015 (596)	0.016 (695)	0.017 (198)	C20orf30	TSS1500	Island
Locus365	rs11860650	SLE	14291	0.8	1	rs7193268	cis	16	31340997	cg09743950	16	31341875	0.078	6.48348e-28	C	T	-	0.905 (1118)	0.885 (378)	0.865 (27)	ITGAM	Body	N_Shore
Locus365	rs11860650	SLE	14291	0.8	1	rs7193268	cis	16	31340997	cg15817542	16	31343056	0.467	2.14176e-204	C	T	-	0.284 (1118)	0.22 (378)	0.156 (27)	ITGAM	3'UTR	Island
Locus367	rs1728785	IBD	21585	1	1	rs12925177	cis	16	68569645	cg03487276	16	68563106	0.114	4.12406e-40	T	C	-	0.899 (882)	0.87 (534)	0.835 (78)			N_Shore
Locus367	rs1728785	IBD	21585	1	1	rs12925177	trans	16	68569645	cg08837884	19	4540782	0.052	1.23e-18	T	C	-	0.876 (882)	0.874 (534)	0.844 (78)	LRG1	TSS1500	N_Shelf
Locus367	rs1728785	IBD	5945	1	1	rs1069288	cis	16	68585285	cg02256570	16	68573971	0.368	5.43308e-152	C	G	+	0.028 (921)	0.037 (541)	0.045 (81)	ZFP90	Body	S_Shore
Locus367	rs1728785	IBD	5945	1	1	rs1069288	trans	16	68585285	cg00338702	12	133463694	0.137	7.3e-50	C	G	-	0.182 (921)	0.151 (541)	0.125 (81)	CHFR	Body	N_Shore
Locus367	rs1728785	IBD	5945	1	1	rs1069288	trans	16	68585285	cg00969119	3	13325360	0.035	2.64e-13	C	G	-	0.173 (921)	0.154 (541)	0.123 (81)			S_Shore
Locus367	rs1728785	IBD	5945	1	1	rs1069288	trans	16	68585285	cg17387870	12	133463607	0.119	2.77e-43	C	G	-	0.607 (921)	0.574 (541)	0.522 (81)	CHFR	Body	N_Shore
Locus367	rs1728785	IBD	0	1	1	rs1728785	cis	16	68591230	cg11625868	16	68572892	0.078	9.48302e-28	C	A	-	0.038 (932)	0.03 (508)	0.02 (74)	ZFP90	TSS1500	Island
Locus367	rs1728785	IBD	0	1	1	rs1728785	cis	16	68591230	cg27268840	16	68572937	0.045	1.36927e-16	C	A	-	0.033 (932)	0.03 (508)	0.026 (74)	ZFP90	TSS1500	Island
Locus367	rs1728785	IBD	5545	1	1	rs11648314	trans	16	68596775	cg22994198	19	1508528	0.055	3.96e-20	C	T	-	0.442 (904)	0.406 (545)	0.343 (77)	ADAMTSL5	Body	N_Shore
Locus367	rs1728785	IBD	9210	1	1	rs3203684	cis	16	68600440	cg04035386	16	68564532	0.035	1.73715e-13	G	A	+	0.101 (919)	0.117 (549)	0.132 (78)			S_Shore
Locus367	rs1728785	IBD	9210	1	1	rs3203684	cis	16	68600440	cg02508848	16	68573721	0.3	7.58849e-119	G	A	+	0.021 (919)	0.035 (549)	0.051 (78)	ZFP90	1stExon	Island
Locus373	rs10521318	IBD	1651	0.881	1	rs2361755	cis	16	86009686	cg06321213	16	86009621	0.059	1.34797e-20	G	C	+	0.892 (1248)	0.905 (201)	0.922 (9)			S_Shore
Locus379	rs3091316	IBD	2308	0.926	1	rs1080327	cis	17	32591666	cg08540958	17	32582246	0.043	4.26692e-15	T	A	-	0.246 (766)	0.239 (578)	0.226 (114)	CCL2	TSS200
Locus379	rs3091316	IBD	2308	0.926	1	rs1080327	cis	17	32591666	cg16700758	17	32582359	0.063	8.16174e-22	T	A	-	0.328 (766)	0.319 (578)	0.307 (114)	CCL2	5'UTR
Locus379	rs3091316	IBD	2308	0.926	1	rs1080327	cis	17	32591666	cg17864156	17	32582828	0.034	3.22236e-12	T	A	+	0.656 (766)	0.669 (578)	0.675 (114)	CCL2	Body
Locus380	rs2290400	T1D	89771	1	1	rs9303277	cis	17	37976469	cg22144450	17	38080378	0.295	1.56995e-129	C	T	+	0.773 (435)	0.798 (861)	0.826 (426)	ORMDL3	Body	N_Shelf
Locus380	rs2290400	T1D	89771	1	1	rs9303277	cis	17	37976469	cg10909506	17	38081995	0.309	4.16627e-137	C	T	+	0.851 (435)	0.897 (861)	0.937 (426)	ORMDL3	5'UTR	N_Shore
Locus380	rs2290400	T1D	89771	1	1	rs9303277	cis	17	37976469	cg19511844	17	38084119	0.122	1.2326e-49	C	T	-	0.165 (435)	0.141 (861)	0.12 (426)	ORMDL3	TSS1500	S_Shore
Locus380	rs2290400	T1D	89771	1	1	rs9303277	cis	17	37976469	cg08932654	17	38084459	0.067	3.65629e-27	C	T	-	0.606 (435)	0.579 (861)	0.557 (426)	ORMDL3	TSS1500	S_Shore
Locus380	rs2872507	RA	64294	0.905	1	rs9303277	cis	17	37976469	cg22144450	17	38080378	0.295	1.56995e-129	C	T	+	0.773 (435)	0.798 (861)	0.826 (426)	ORMDL3	Body	N_Shelf
Locus380	rs2872507	RA	64294	0.905	1	rs9303277	cis	17	37976469	cg10909506	17	38081995	0.309	4.16627e-137	C	T	+	0.851 (435)	0.897 (861)	0.937 (426)	ORMDL3	5'UTR	N_Shore
Locus380	rs2872507	RA	64294	0.905	1	rs9303277	cis	17	37976469	cg19511844	17	38084119	0.122	1.2326e-49	C	T	-	0.165 (435)	0.141 (861)	0.12 (426)	ORMDL3	TSS1500	S_Shore
Locus380	rs2872507	RA	64294	0.905	1	rs9303277	cis	17	37976469	cg08932654	17	38084459	0.067	3.65629e-27	C	T	-	0.606 (435)	0.579 (861)	0.557 (426)	ORMDL3	TSS1500	S_Shore
Locus380	rs8067378	PBC	74879	1	1	rs9303277	cis	17	37976469	cg22144450	17	38080378	0.295	1.56995e-129	C	T	+	0.773 (435)	0.798 (861)	0.826 (426)	ORMDL3	Body	N_Shelf
Locus380	rs8067378	PBC	74879	1	1	rs9303277	cis	17	37976469	cg10909506	17	38081995	0.309	4.16627e-137	C	T	+	0.851 (435)	0.897 (861)	0.937 (426)	ORMDL3	5'UTR	N_Shore
Locus380	rs8067378	PBC	74879	1	1	rs9303277	cis	17	37976469	cg19511844	17	38084119	0.122	1.2326e-49	C	T	-	0.165 (435)	0.141 (861)	0.12 (426)	ORMDL3	TSS1500	S_Shore
Locus380	rs8067378	PBC	74879	1	1	rs9303277	cis	17	37976469	cg08932654	17	38084459	0.067	3.65629e-27	C	T	-	0.606 (435)	0.579 (861)	0.557 (426)	ORMDL3	TSS1500	S_Shore
Locus380	rs2290400	T1D	37120	1	1	rs12936231	cis	17	38029120	cg05330360	17	38023993	0.029	2.83766e-11	C	G	-	0.476 (386)	0.449 (765)	0.441 (385)	ZPBP2	TSS1500	N_Shore
Locus380	rs2872507	RA	11643	0.905	1	rs12936231	cis	17	38029120	cg05330360	17	38023993	0.029	2.83766e-11	C	G	-	0.476 (386)	0.449 (765)	0.441 (385)	ZPBP2	TSS1500	N_Shore
Locus380	rs8067378	PBC	22228	1	1	rs12936231	cis	17	38029120	cg05330360	17	38023993	0.029	2.83766e-11	C	G	-	0.476 (386)	0.449 (765)	0.441 (385)	ZPBP2	TSS1500	N_Shore
Locus380	rs12946510	IBD	128386	0.875	1	rs2872507	cis	17	38040763	cg16810031	17	38024146	0.034	6.62235e-13	G	A	-	0.682 (449)	0.655 (767)	0.642 (316)	ZPBP2	TSS1500	Island
Locus380	rs12946510	IBD	128386	0.875	1	rs2872507	cis	17	38040763	cg26612727	17	38024636	0.046	4.88216e-17	G	A	-	0.602 (449)	0.581 (767)	0.569 (316)	ZPBP2	1stExon	Island
Locus380	rs12946510	IBD	128386	0.875	1	rs2872507	cis	17	38040763	cg12655416	17	38077870	0.241	2.61961e-91	G	A	+	0.362 (449)	0.389 (767)	0.416 (316)	ORMDL3	3'UTR
Locus380	rs12946510	IBD	128386	0.875	1	rs2872507	cis	17	38040763	cg02965290	17	38108850	0.039	1.21273e-14	G	A	-	0.311 (449)	0.3 (767)	0.289 (316)
Locus380	rs12946510	MS	128386	0.875	1	rs2872507	cis	17	38040763	cg02965290	17	38108850	0.039	1.21273e-14	G	A	-	0.311 (449)	0.3 (767)	0.289 (316)
Locus380	rs12946510	MS	128386	0.875	1	rs2872507	cis	17	38040763	cg12655416	17	38077870	0.241	2.61961e-91	G	A	+	0.362 (449)	0.389 (767)	0.416 (316)	ORMDL3	3'UTR
Locus380	rs12946510	MS	128386	0.875	1	rs2872507	cis	17	38040763	cg16810031	17	38024146	0.034	6.62235e-13	G	A	-	0.682 (449)	0.655 (767)	0.642 (316)	ZPBP2	TSS1500	Island
Locus380	rs12946510	MS	128386	0.875	1	rs2872507	cis	17	38040763	cg26612727	17	38024636	0.046	4.88216e-17	G	A	-	0.602 (449)	0.581 (767)	0.569 (316)	ZPBP2	1stExon	Island
Locus380	rs2290400	T1D	25477	0.905	1	rs2872507	cis	17	38040763	cg16810031	17	38024146	0.034	6.62235e-13	G	A	-	0.682 (449)	0.655 (767)	0.642 (316)	ZPBP2	TSS1500	Island
Locus380	rs2290400	T1D	25477	0.905	1	rs2872507	cis	17	38040763	cg26612727	17	38024636	0.046	4.88216e-17	G	A	-	0.602 (449)	0.581 (767)	0.569 (316)	ZPBP2	1stExon	Island
Locus380	rs2290400	T1D	25477	0.905	1	rs2872507	cis	17	38040763	cg12655416	17	38077870	0.241	2.61961e-91	G	A	+	0.362 (449)	0.389 (767)	0.416 (316)	ORMDL3	3'UTR
Locus380	rs2290400	T1D	25477	0.905	1	rs2872507	cis	17	38040763	cg02965290	17	38108850	0.039	1.21273e-14	G	A	-	0.311 (449)	0.3 (767)	0.289 (316)
Locus380	rs2872507	RA	0	1	1	rs2872507	cis	17	38040763	cg16810031	17	38024146	0.034	6.62235e-13	G	A	-	0.682 (449)	0.655 (767)	0.642 (316)	ZPBP2	TSS1500	Island
Locus380	rs2872507	RA	0	1	1	rs2872507	cis	17	38040763	cg26612727	17	38024636	0.046	4.88216e-17	G	A	-	0.602 (449)	0.581 (767)	0.569 (316)	ZPBP2	1stExon	Island
Locus380	rs2872507	RA	0	1	1	rs2872507	cis	17	38040763	cg12655416	17	38077870	0.241	2.61961e-91	G	A	+	0.362 (449)	0.389 (767)	0.416 (316)	ORMDL3	3'UTR
Locus380	rs2872507	RA	0	1	1	rs2872507	cis	17	38040763	cg02965290	17	38108850	0.039	1.21273e-14	G	A	-	0.311 (449)	0.3 (767)	0.289 (316)
Locus380	rs8067378	PBC	10585	0.905	1	rs2872507	cis	17	38040763	cg16810031	17	38024146	0.034	6.62235e-13	G	A	-	0.682 (449)	0.655 (767)	0.642 (316)	ZPBP2	TSS1500	Island
Locus380	rs8067378	PBC	10585	0.905	1	rs2872507	cis	17	38040763	cg26612727	17	38024636	0.046	4.88216e-17	G	A	-	0.602 (449)	0.581 (767)	0.569 (316)	ZPBP2	1stExon	Island
Locus380	rs8067378	PBC	10585	0.905	1	rs2872507	cis	17	38040763	cg12655416	17	38077870	0.241	2.61961e-91	G	A	+	0.362 (449)	0.389 (767)	0.416 (316)	ORMDL3	3'UTR
Locus380	rs8067378	PBC	10585	0.905	1	rs2872507	cis	17	38040763	cg02965290	17	38108850	0.039	1.21273e-14	G	A	-	0.311 (449)	0.3 (767)	0.289 (316)
Locus380	rs12946510	IBD	152028	0.875	1	rs11078927	cis	17	38064405	cg27435903	17	38065264	0.128	1.89202e-46	C	T	-	0.916 (474)	0.904 (762)	0.896 (307)	GSDMB	Body
Locus380	rs12946510	MS	152028	0.875	1	rs11078927	cis	17	38064405	cg27435903	17	38065264	0.128	1.89202e-46	C	T	-	0.916 (474)	0.904 (762)	0.896 (307)	GSDMB	Body
Locus380	rs2290400	T1D	1835	0.905	1	rs11078927	cis	17	38064405	cg27435903	17	38065264	0.128	1.89202e-46	C	T	-	0.916 (474)	0.904 (762)	0.896 (307)	GSDMB	Body
Locus380	rs2872507	RA	23642	1	1	rs11078927	cis	17	38064405	cg27435903	17	38065264	0.128	1.89202e-46	C	T	-	0.916 (474)	0.904 (762)	0.896 (307)	GSDMB	Body
Locus380	rs8067378	PBC	13057	0.905	1	rs11078927	cis	17	38064405	cg27435903	17	38065264	0.128	1.89202e-46	C	T	-	0.916 (474)	0.904 (762)	0.896 (307)	GSDMB	Body
Locus380	rs2290400	T1D	27	1	1	rs1008723	cis	17	38066267	cg10057218	17	38074149	0.244	2.75797e-91	G	T	+	0.944 (402)	0.952 (737)	0.963 (373)	GSDMB/GSDMB	5'UTR/TSS1500
Locus380	rs2290400	T1D	27	1	1	rs1008723	cis	17	38066267	cg18711369	17	38081186	0.428	2.38206e-180	G	T	+	0.866 (402)	0.912 (737)	0.949 (373)	ORMDL3	5'UTR	N_Shelf
Locus380	rs2872507	RA	25504	0.905	1	rs1008723	cis	17	38066267	cg10057218	17	38074149	0.244	2.75797e-91	G	T	+	0.944 (402)	0.952 (737)	0.963 (373)	GSDMB/GSDMB	5'UTR/TSS1500
Locus380	rs2872507	RA	25504	0.905	1	rs1008723	cis	17	38066267	cg18711369	17	38081186	0.428	2.38206e-180	G	T	+	0.866 (402)	0.912 (737)	0.949 (373)	ORMDL3	5'UTR	N_Shelf
Locus380	rs8067378	PBC	14919	1	1	rs1008723	cis	17	38066267	cg10057218	17	38074149	0.244	2.75797e-91	G	T	+	0.944 (402)	0.952 (737)	0.963 (373)	GSDMB/GSDMB	5'UTR/TSS1500
Locus380	rs8067378	PBC	14919	1	1	rs1008723	cis	17	38066267	cg18711369	17	38081186	0.428	2.38206e-180	G	T	+	0.866 (402)	0.912 (737)	0.949 (373)	ORMDL3	5'UTR	N_Shelf
Locus380	rs12946510	IBD	154643	0.875	1	rs4795400	cis	17	38067020	cg09639931	17	38024394	0.123	2.42578e-43	C	T	-	0.382 (473)	0.355 (719)	0.333 (305)	ZPBP2	TSS200	Island
Locus380	rs12946510	MS	154643	0.875	1	rs4795400	cis	17	38067020	cg09639931	17	38024394	0.123	2.42578e-43	C	T	-	0.382 (473)	0.355 (719)	0.333 (305)	ZPBP2	TSS200	Island
Locus380	rs2290400	T1D	780	0.905	1	rs4795400	cis	17	38067020	cg09639931	17	38024394	0.123	2.42578e-43	C	T	-	0.382 (473)	0.355 (719)	0.333 (305)	ZPBP2	TSS200	Island
Locus380	rs2872507	RA	26257	1	1	rs4795400	cis	17	38067020	cg09639931	17	38024394	0.123	2.42578e-43	C	T	-	0.382 (473)	0.355 (719)	0.333 (305)	ZPBP2	TSS200	Island
Locus380	rs8067378	PBC	15672	0.905	1	rs4795400	cis	17	38067020	cg09639931	17	38024394	0.123	2.42578e-43	C	T	-	0.382 (473)	0.355 (719)	0.333 (305)	ZPBP2	TSS200	Island
Locus386	rs4794058	MS	105001	0.874	1	rs7214799	cis	17	45702099	cg03177231	17	45772386	0.031	6.50247e-12	C	T	-	0.024 (465)	0.023 (778)	0.022 (300)	TBKBP1	TSS1500	Island
Locus386	rs4794058	MS	105001	0.874	1	rs7214799	cis	17	45702099	cg17086141	17	45608114	0.03	1.27425e-11	C	T	-	0.339 (465)	0.328 (778)	0.315 (300)	NPEPPS	TSS1500	N_Shore
Locus386	rs4794058	MS	105001	0.874	1	rs7214799	cis	17	45702099	cg19378624	17	45501242	0.336	8.06073e-136	C	T	+	0.172 (465)	0.228 (778)	0.267 (300)	LOC100272146	Body	Island
Locus386	rs9901869	AS	126893	0.805	0.928	rs7214799	cis	17	45702099	cg19378624	17	45501242	0.336	8.06073e-136	C	T	+	0.172 (465)	0.228 (778)	0.267 (300)	LOC100272146	Body	Island
Locus386	rs9901869	AS	126893	0.805	0.928	rs7214799	cis	17	45702099	cg17086141	17	45608114	0.03	1.27425e-11	C	T	-	0.339 (465)	0.328 (778)	0.315 (300)	NPEPPS	TSS1500	N_Shore
Locus386	rs9901869	AS	126893	0.805	0.928	rs7214799	cis	17	45702099	cg03177231	17	45772386	0.031	6.50247e-12	C	T	-	0.024 (465)	0.023 (778)	0.022 (300)	TBKBP1	TSS1500	Island
Locus386	rs4794058	MS	165975	0.967	1	rs4794048	trans	17	45763073	cg10754315	17	36413510	0.052	3.27e-19	A	C	+	0.029 (421)	0.031 (791)	0.033 (334)			Island
Locus386	rs9901869	AS	187867	0.905	1	rs4794048	trans	17	45763073	cg10754315	17	36413510	0.052	3.27e-19	A	C	+	0.029 (421)	0.031 (791)	0.033 (334)			Island
Locus390	rs1893217	IBD	29393	1	1	rs2542151	cis	18	12779947	cg23598886	18	12777645	0.336	6.73416e-136	T	G	-	0.883 (1092)	0.788 (405)	0.712 (48)			Island
Locus390	rs1893217	IBD	29393	1	1	rs2542151	cis	18	12779947	cg23544223	18	12777786	0.323	1.86456e-129	T	G	-	0.868 (1092)	0.768 (405)	0.716 (48)			Island
Locus390	rs1893217	IBD	29393	1	1	rs2542151	cis	18	12779947	cg09945482	18	12777974	0.168	4.29061e-62	T	G	-	0.889 (1092)	0.839 (405)	0.776 (48)			Island
Locus390	rs1893217	IBD	29393	1	1	rs2542151	cis	18	12779947	cg24737193	18	12778029	0.255	5.40373e-98	T	G	-	0.945 (1092)	0.897 (405)	0.856 (48)			Island
Locus390	rs1893217	T1D	29393	1	1	rs2542151	cis	18	12779947	cg23598886	18	12777645	0.336	6.73416e-136	T	G	-	0.883 (1092)	0.788 (405)	0.712 (48)			Island
Locus390	rs1893217	T1D	29393	1	1	rs2542151	cis	18	12779947	cg23544223	18	12777786	0.323	1.86456e-129	T	G	-	0.868 (1092)	0.768 (405)	0.716 (48)			Island
Locus390	rs1893217	T1D	29393	1	1	rs2542151	cis	18	12779947	cg09945482	18	12777974	0.168	4.29061e-62	T	G	-	0.889 (1092)	0.839 (405)	0.776 (48)			Island
Locus390	rs1893217	T1D	29393	1	1	rs2542151	cis	18	12779947	cg24737193	18	12778029	0.255	5.40373e-98	T	G	-	0.945 (1092)	0.897 (405)	0.856 (48)			Island
Locus390	rs2847293	JIA	2501	0.941	1	rs2542151	cis	18	12779947	cg23598886	18	12777645	0.336	6.73416e-136	T	G	-	0.883 (1092)	0.788 (405)	0.712 (48)			Island
Locus390	rs2847293	JIA	2501	0.941	1	rs2542151	cis	18	12779947	cg23544223	18	12777786	0.323	1.86456e-129	T	G	-	0.868 (1092)	0.768 (405)	0.716 (48)			Island
Locus390	rs2847293	JIA	2501	0.941	1	rs2542151	cis	18	12779947	cg09945482	18	12777974	0.168	4.29061e-62	T	G	-	0.889 (1092)	0.839 (405)	0.776 (48)			Island
Locus390	rs2847293	JIA	2501	0.941	1	rs2542151	cis	18	12779947	cg24737193	18	12778029	0.255	5.40373e-98	T	G	-	0.945 (1092)	0.897 (405)	0.856 (48)			Island
Locus394	rs545979	PSO	22932	0.959	1	rs665445	cis	18	51842682	cg16875711	18	51798822	0.041	1.48946e-16	C	A	+	0.982 (896)	0.984 (665)	0.985 (125)	POLI	Body	S_Shelf
Locus397	rs2024092	IBD	653	1	1	rs4807569	cis	19	1123378	cg01613691	19	1105380	0.065	6.74964e-24	A	C	+	0.67 (994)	0.692 (485)	0.712 (65)	GPX4	Body	Island
Locus397	rs2024092	IBD	3689	0.947	1	rs2074916	cis	19	1127720	cg17965223	19	1140909	0.11	4.61601e-40	G	A	-	0.98 (988)	0.976 (483)	0.97 (75)	SBNO2	Body	Island
Locus404	rs892085	PSO	63692	0.903	1	rs1053007	cis	19	10754400	cg13348905	19	10735578	0.06	4.72449e-22	G	A	+	0.798 (621)	0.815 (722)	0.833 (196)	SLC44A2	TSS1500	N_Shore
Locus404	rs892085	PSO	63692	0.903	1	rs1053007	cis	19	10754400	cg09315367	19	10736006	0.059	1.65107e-21	G	A	+	0.776 (621)	0.799 (722)	0.815 (196)	SLC44A2	TSS200	Island
Locus404	rs892085	PSO	63692	0.903	1	rs1053007	cis	19	10754400	cg17826679	19	10736038	0.062	1.66904e-22	G	A	+	0.774 (621)	0.801 (722)	0.821 (196)	SLC44A2	TSS200	Island
Locus404	rs892085	PSO	63692	0.903	1	rs1053007	cis	19	10754400	cg17965690	19	10736049	0.071	7.34995e-26	G	A	+	0.794 (621)	0.822 (722)	0.844 (196)	SLC44A2	TSS200	Island
Locus404	rs892085	PSO	63692	0.903	1	rs1053007	cis	19	10754400	cg24041556	19	10736059	0.061	2.67005e-22	G	A	+	0.774 (621)	0.8 (722)	0.82 (196)	SLC44A2	TSS200	Island
Locus404	rs892085	PSO	63692	0.903	1	rs1053007	cis	19	10754400	cg25595793	19	10736117	0.071	1.30635e-25	G	A	+	0.645 (621)	0.672 (722)	0.693 (196)	SLC44A2	TSS200	Island
Locus404	rs892085	PSO	63692	0.903	1	rs1053007	cis	19	10754400	cg06561886	19	10736299	0.059	1.34414e-21	G	A	+	0.752 (621)	0.78 (722)	0.802 (196)	SLC44A2/SLC44A2	5'UTR/Body	Island
Locus404	rs892085	PSO	63692	0.903	1	rs1053007	cis	19	10754400	cg21663431	19	10736355	0.05	2.30103e-18	G	A	+	0.874 (621)	0.897 (722)	0.912 (196)	SLC44A2	Body	Island
Locus404	rs892085	PSO	63692	0.903	1	rs1053007	cis	19	10754400	cg16900796	19	10755136	0.36	1.67784e-147	G	A	-	0.253 (621)	0.183 (722)	0.127 (196)	SLC44A2	3'UTR
Locus404	rs892085	PSO	52273	0.903	1	rs7250071	cis	19	10765819	cg23018448	19	10811855	0.034	9.42185e-13	T	C	+	0.505 (621)	0.525 (716)	0.541 (195)	QTRT1	TSS1500	N_Shore
Locus404	rs892085	PSO	27930	0.814	1	rs2569512	cis	19	10790162	cg23083665	19	10745524	0.029	3.82864e-11	C	T	-	0.945 (680)	0.942 (697)	0.939 (161)	SLC44A2	Body	N_Shore
Locus404	rs892085	PSO	27930	0.814	1	rs2569512	cis	19	10790162	cg17848348	19	10766748	0.449	5.32099e-196	C	T	+	0.073 (680)	0.111 (697)	0.163 (161)	ILF3	5'UTR	S_Shore
Locus404	rs892085	PSO	19585	0.805	0.928	rs892086	cis	19	10837677	cg09530594	19	10855405	0.074	4.18695e-27	A	G	-	0.516 (536)	0.507 (733)	0.49 (276)	DNM2	Body
Locus407	rs17694108	IBD	0	1	1	rs17694108	cis	19	33731551	cg23316060	19	33761225	0.027	1.51261e-10	G	A	+	0.978 (781)	0.98 (637)	0.983 (125)			N_Shelf
Locus409	rs1126510	IBD	3873	0.897	1	rs11083840	cis	19	47119910	cg15430294	19	47125648	0.197	6.68487e-74	T	G	+	0.666 (532)	0.701 (752)	0.728 (262)	PTGIR	Body	N_Shore
Locus409	rs1126510	IBD	3873	0.897	1	rs11083840	cis	19	47119910	cg08408433	19	47127358	0.102	6.96699e-37	T	G	+	0.987 (532)	0.988 (752)	0.989 (262)	PTGIR	Body	Island
Locus409	rs1126510	IBD	3873	0.897	1	rs11083840	cis	19	47119910	cg04057485	19	47127365	0.026	2.30515e-10	T	G	+	0.978 (532)	0.98 (752)	0.981 (262)	PTGIR	Body	Island
Locus409	rs1126510	IBD	3873	0.897	1	rs11083840	cis	19	47119910	cg11822964	19	47129337	0.199	2.51729e-74	T	G	+	0.861 (532)	0.879 (752)	0.891 (261)	PTGIR	TSS1500	S_Shore
Locus409	rs1126510	IBD	3873	0.897	1	rs11083840	cis	19	47119910	cg18467978	19	47134906	0.044	2.65149e-16	T	G	+	0.78 (532)	0.787 (752)	0.795 (262)			N_Shelf
Locus409	rs1126510	IBD	3873	0.897	1	rs11083840	cis	19	47119910	cg00426968	19	47138284	0.055	3.45721e-20	T	G	-	0.233 (532)	0.217 (752)	0.202 (262)	GNG8	TSS1500	N_Shore
Locus409	rs1126510	IBD	3873	0.897	1	rs11083840	cis	19	47119910	cg19242688	19	47139391	0.071	4.90076e-26	T	G	-	0.318 (532)	0.285 (752)	0.251 (262)	GNG8	TSS1500	Island
Locus409	rs1126510	IBD	3873	0.897	1	rs11083840	cis	19	47119910	cg27550511	19	47139496	0.149	1.51821e-54	T	G	-	0.196 (532)	0.158 (752)	0.111 (262)			Island
Locus409	rs1126510	IBD	3873	0.897	1	rs11083840	cis	19	47119910	cg12118784	19	47141551	0.146	1.14573e-53	T	G	+	0.617 (532)	0.638 (752)	0.654 (262)			N_Shore
Locus409	rs1126510	IBD	3873	0.897	1	rs11083840	cis	19	47119910	cg15602972	19	47151481	0.034	4.51572e-13	T	G	-	0.301 (532)	0.293 (752)	0.281 (262)	DACT3	3'UTR	N_Shore
Locus409	rs1126510	IBD	3873	0.897	1	rs11083840	cis	19	47119910	cg08906015	19	47157825	0.05	1.48798e-18	T	G	-	0.971 (532)	0.966 (752)	0.961 (262)	DACT3	Body
Locus409	rs1126510	IBD	3873	0.897	1	rs11083840	cis	19	47119910	cg06454084	19	47158242	0.12	1.51439e-43	T	G	-	0.978 (532)	0.97 (752)	0.96 (262)	DACT3	Body
Locus409	rs1126510	IBD	3873	0.897	1	rs11083840	cis	19	47119910	cg18752412	19	47161689	0.067	1.55293e-24	T	G	-	0.899 (532)	0.883 (752)	0.864 (262)	DACT3	Body	N_Shelf
Locus413	rs8107548	MS	1592	0.918	1	rs2303759	cis	19	49869051	cg14009451	19	49893460	0.041	2.39732e-15	T	G	-	0.946 (901)	0.941 (536)	0.935 (120)	CCDC155	5'UTR	S_Shore
Locus413	rs8107548	MS	1592	0.918	1	rs2303759	cis	19	49869051	cg24324837	19	49891574	0.325	1.93855e-131	T	G	+	0.623 (901)	0.697 (536)	0.832 (120)	CCDC155	1stExon	Island
Locus413	rs8107548	MS	1592	0.918	1	rs2303759	cis	19	49869051	cg25296343	19	49864882	0.047	1.07215e-17	T	G	+	0.118 (901)	0.128 (536)	0.143 (120)	TEAD2	5'UTR	N_Shore
Locus416	rs6142618	IBD	215724	0.84	0.964	rs2424874	cis	20	30941372	cg22329555	20	30777558	0.1	1.18218e-34	A	C	+	0.603 (437)	0.618 (702)	0.642 (327)	TSPYL3	Body	N_Shore
Locus417	rs4911259	IBD	0	1	1	rs4911259	cis	20	31376282	cg13127741	20	31331821	0.029	1.33753e-10	T	G	-	0.44 (585)	0.43 (682)	0.417 (196)	COMMD7	TSS200	S_Shore
Locus417	rs4911259	IBD	16495	0.896	1	rs6058893	cis	20	31392777	cg24403338	20	31366437	0.132	3.55495e-48	C	T	+	0.484 (577)	0.513 (719)	0.546 (249)	DNMT3B/DNMT3B	5'UTR/TSS1500
Locus417	rs4911259	IBD	16495	0.896	1	rs6058893	cis	20	31392777	cg17475857	20	31366466	0.143	1.7975e-52	C	T	+	0.469 (577)	0.491 (719)	0.517 (249)	DNMT3B/DNMT3B	5'UTR/TSS1500
Locus417	rs4911259	IBD	16495	0.896	1	rs6058893	cis	20	31392777	cg00300969	20	31366486	0.165	9.89511e-61	C	T	+	0.46 (577)	0.484 (719)	0.506 (249)	DNMT3B/DNMT3B	5'UTR/TSS1500
Locus417	rs4911259	IBD	17070	0.896	1	rs4911262	trans	20	31393352	cg16351352	14	55738545	0.077	1.68e-31	G	A	-	0.015 (642)	0.014 (815)	0.013 (277)	FBXO34	5'UTR	Island
Locus425	rs259964	IBD	651	1	1	rs259962	cis	20	57824960	cg03770410	20	57766332	0.034	5.84905e-12	C	T	-	0.872 (418)	0.868 (706)	0.86 (297)	ZNF831	1stExon	N_Shore
Locus425	rs259964	IBD	651	1	1	rs259962	cis	20	57824960	cg04068564	20	57795246	0.09	5.68051e-30	C	T	-	0.971 (418)	0.967 (706)	0.963 (297)	ZNF831	Body	N_Shore
Locus425	rs259964	IBD	651	1	1	rs259962	cis	20	57824960	cg09652526	20	57833352	0.06	3.3646e-20	C	T	+	0.107 (418)	0.125 (706)	0.15 (297)	ZNF831	3'UTR
Locus425	rs259964	IBD	651	1	1	rs259962	cis	20	57824960	cg06777472	20	57873033	0.036	1.36682e-12	C	T	-	0.962 (418)	0.958 (706)	0.951 (297)			N_Shelf
Locus425	rs259964	IBD	651	1	1	rs259962	cis	20	57824960	cg10469717	20	57875545	0.05	5.07048e-17	C	T	+	0.065 (418)	0.077 (706)	0.083 (297)	EDN3/EDN3	1stExon/5'UTR	Island
Locus425	rs259964	IBD	651	1	1	rs259962	cis	20	57824960	cg08330217	20	57982969	0.064	1.21996e-21	C	T	-	0.845 (418)	0.831 (706)	0.81 (297)			S_Shelf
Locus425	rs259964	IBD	4992	1	1	rs259956	cis	20	57829301	cg03547757	20	57425515	0.036	8.30161e-15	C	T	-	0.895 (528)	0.884 (787)	0.881 (364)	GNASAS	Body	N_Shore
Locus425	rs259964	IBD	4992	1	1	rs259956	cis	20	57829301	cg23679724	20	57581478	0.033	8.41367e-14	C	T	+	0.766 (528)	0.771 (787)	0.795 (364)	CTSZ	Body	N_Shore
Locus425	rs259964	IBD	4992	1	1	rs259956	cis	20	57829301	cg17286326	20	57796491	0.249	3.88982e-104	C	T	-	0.927 (528)	0.906 (787)	0.889 (364)	ZNF831	Body	N_Shore
Locus425	rs259964	IBD	4992	1	1	rs259956	cis	20	57829301	cg16205854	20	57875318	0.129	6.10927e-51	C	T	+	0.201 (528)	0.22 (787)	0.24 (364)	EDN3	TSS200	Island
Locus425	rs259964	IBD	4992	1	1	rs259956	cis	20	57829301	cg09005679	20	57875326	0.15	1.10926e-59	C	T	+	0.222 (528)	0.252 (787)	0.28 (364)	EDN3	TSS200	Island
Locus425	rs259964	IBD	4992	1	1	rs259956	cis	20	57829301	cg04048259	20	57875346	0.087	4.0033e-34	C	T	+	0.099 (528)	0.124 (787)	0.147 (364)	EDN3	TSS200	Island
Locus425	rs259964	IBD	4992	1	1	rs259956	cis	20	57829301	cg17146570	20	57875362	0.045	4.79008e-18	C	T	+	0.038 (528)	0.045 (787)	0.052 (364)	EDN3	TSS200	Island
Locus425	rs259964	IBD	4992	1	1	rs259956	cis	20	57829301	cg08318212	20	57875364	0.036	1.06771e-14	C	T	+	0.042 (528)	0.05 (787)	0.057 (364)	EDN3	TSS200	Island
Locus425	rs259964	IBD	4992	1	1	rs259956	cis	20	57829301	cg20910807	20	57875384	0.118	1.5091e-46	C	T	+	0.238 (528)	0.265 (787)	0.289 (364)	EDN3	TSS200	Island
Locus425	rs259964	IBD	4992	1	1	rs259956	cis	20	57829301	cg02081277	20	57875511	0.086	9.41582e-34	C	T	+	0.094 (528)	0.107 (787)	0.118 (364)	EDN3/EDN3	1stExon/5'UTR	Island
Locus425	rs259964	IBD	4992	1	1	rs259956	cis	20	57829301	cg12649683	20	57975832	0.049	1.44726e-19	C	T	+	0.287 (528)	0.302 (787)	0.316 (364)			N_Shelf
Locus426	rs6062504	IBD	11501	0.93	0.964	rs6011040	cis	20	62337406	cg02049682	20	62287940	0.041	3.43819e-15	G	A	+	0.912 (723)	0.918 (648)	0.927 (141)			N_Shore
Locus426	rs6062504	IBD	11501	0.93	0.964	rs6011040	cis	20	62337406	cg20597143	20	62327117	0.054	1.71007e-19	G	A	+	0.849 (723)	0.856 (648)	0.863 (141)	RTEL1/TNFRSF6B	Body/5'UTR	N_Shore
Locus426	rs6062504	IBD	11501	0.93	0.964	rs6011040	cis	20	62337406	cg18611245	20	62338235	0.153	4.78157e-55	G	A	+	0.063 (723)	0.081 (648)	0.096 (141)	ARFRP1/ZGPAT	Body/TSS1500	N_Shore
Locus426	rs6062504	IBD	11501	0.93	0.964	rs6011040	cis	20	62337406	cg04078896	20	62338273	0.12	1.30835e-42	G	A	+	0.031 (723)	0.044 (648)	0.054 (141)	ARFRP1/ZGPAT	Body/TSS1500	N_Shore
Locus426	rs6062504	IBD	11501	0.93	0.964	rs6011040	cis	20	62337406	cg20642413	20	62338338	0.132	3.30436e-47	G	A	+	0.211 (723)	0.243 (648)	0.269 (141)	ARFRP1/ZGPAT	Body/TSS1500	N_Shore
Locus426	rs6062504	IBD	11501	0.93	0.964	rs6011040	cis	20	62337406	cg05276137	20	62370796	0.04	8.27689e-15	G	A	-	0.027 (723)	0.025 (648)	0.023 (141)	SLC2A4RG	TSS1500	Island
Locus436	rs7282490	AS	718	0.967	1	rs2838519	cis	21	45615023	cg01992765	21	45622493	0.137	2.97117e-49	A	G	-	0.985 (543)	0.982 (726)	0.98 (249)			Island
Locus436	rs7282490	IBD	718	0.967	1	rs2838519	cis	21	45615023	cg01992765	21	45622493	0.137	2.97117e-49	A	G	-	0.985 (543)	0.982 (726)	0.98 (249)			Island
Locus436	rs7282490	AS	180	0.904	1	rs762421	cis	21	45615561	cg21305068	21	45622219	0.031	9.41449e-12	A	G	-	0.927 (561)	0.92 (719)	0.918 (252)			Island
Locus436	rs7282490	IBD	180	0.904	1	rs762421	cis	21	45615561	cg21305068	21	45622219	0.031	9.41449e-12	A	G	-	0.927 (561)	0.92 (719)	0.918 (252)			Island
Locus436	rs7282490	AS	103	0.935	1	rs762422	cis	21	45615638	cg03738656	21	45581008	0.046	5.44142e-17	A	G	-	0.845 (560)	0.832 (723)	0.826 (257)			N_Shore
Locus436	rs7282490	IBD	103	0.935	1	rs762422	cis	21	45615638	cg03738656	21	45581008	0.046	5.44142e-17	A	G	-	0.845 (560)	0.832 (723)	0.826 (257)			N_Shore
Locus437	rs2266959	IBD	59988	0.877	1	rs2298428	cis	22	21982892	cg26844104	22	21921731	0.062	1.31759e-24	C	T	+	0.543 (1137)	0.564 (477)	0.554 (64)	UBE2L3	TSS1500	N_Shore
Locus437	rs2266959	IBD	59988	0.877	1	rs2298428	cis	22	21982892	cg25421647	22	21921833	0.035	1.82643e-14	C	T	+	0.133 (1137)	0.149 (477)	0.164 (64)	UBE2L3	TSS200	N_Shore
Locus437	rs2266959	JIA	59988	0.877	1	rs2298428	cis	22	21982892	cg26844104	22	21921731	0.062	1.31759e-24	C	T	+	0.543 (1137)	0.564 (477)	0.554 (64)	UBE2L3	TSS1500	N_Shore
Locus437	rs2266959	JIA	59988	0.877	1	rs2298428	cis	22	21982892	cg25421647	22	21921833	0.035	1.82643e-14	C	T	+	0.133 (1137)	0.149 (477)	0.164 (64)	UBE2L3	TSS200	N_Shore
Locus437	rs4821124	COE	3603	0.877	1	rs2298428	cis	22	21982892	cg26844104	22	21921731	0.062	1.31759e-24	C	T	+	0.543 (1137)	0.564 (477)	0.554 (64)	UBE2L3	TSS1500	N_Shore
Locus437	rs4821124	COE	3603	0.877	1	rs2298428	cis	22	21982892	cg25421647	22	21921833	0.035	1.82643e-14	C	T	+	0.133 (1137)	0.149 (477)	0.164 (64)	UBE2L3	TSS200	N_Shore
Locus437	rs4821124	PSO	3603	0.877	1	rs2298428	cis	22	21982892	cg26844104	22	21921731	0.062	1.31759e-24	C	T	+	0.543 (1137)	0.564 (477)	0.554 (64)	UBE2L3	TSS1500	N_Shore
Locus437	rs4821124	PSO	3603	0.877	1	rs2298428	cis	22	21982892	cg25421647	22	21921833	0.035	1.82643e-14	C	T	+	0.133 (1137)	0.149 (477)	0.164 (64)	UBE2L3	TSS200	N_Shore
Locus437	rs5754217	RA	43217	0.808	0.929	rs2298428	cis	22	21982892	cg26844104	22	21921731	0.062	1.31759e-24	C	T	+	0.543 (1137)	0.564 (477)	0.554 (64)	UBE2L3	TSS1500	N_Shore
Locus437	rs5754217	RA	43217	0.808	0.929	rs2298428	cis	22	21982892	cg25421647	22	21921833	0.035	1.82643e-14	C	T	+	0.133 (1137)	0.149 (477)	0.164 (64)	UBE2L3	TSS200	N_Shore
Locus437	rs5754217	SLE	43217	0.808	0.929	rs2298428	cis	22	21982892	cg26844104	22	21921731	0.062	1.31759e-24	C	T	+	0.543 (1137)	0.564 (477)	0.554 (64)	UBE2L3	TSS1500	N_Shore
Locus437	rs5754217	SLE	43217	0.808	0.929	rs2298428	cis	22	21982892	cg25421647	22	21921833	0.035	1.82643e-14	C	T	+	0.133 (1137)	0.149 (477)	0.164 (64)	UBE2L3	TSS200	N_Shore
Locus438	rs2283792	MS	15274	1	1	rs5999521	cis	22	22146399	cg01052666	22	22292729	0.031	7.19824e-12	G	A	-	0.03 (386)	0.029 (778)	0.028 (363)	PPM1F	Body	Island
Locus440	rs5753037	T1D	182305	0.967	1	rs737911	cis	22	30399417	cg02474858	22	30233609	0.036	4.62388e-15	G	A	-	0.672 (646)	0.644 (816)	0.631 (236)	ASCC2	5'UTR	N_Shore
