# Supplementary material for: Long-range epigenetic regulation is conferred by genetic variation located at thousands of independent loci
Source: Nat Commun. 2015 Feb 26;6:6326. doi: 10.1038/ncomms7326 (PMC4351585; doi:10.1038/ncomms7326)
Supplement: Supplementary Dataset 5 — Distal associations between rs12933229 and methylation at 21 CpG sites. The table includes mean methylation values stratified by genotype and association with expression of annotated genes in CD4 and CD8 cells. [file ncomms7326-s6.xlsx]

## Sheet: Sheet1
SNP	CpG	Chr	Pos	R2, SNP-CpG	Pv SNP-CpG	Allele A	Allele B	Direction Allele B, methylation	AA mean beta (N)	AB mean beta(N)	BB mean beta (N)	Gene annotations	CpG location	CpG type	Direction Allele B, expression CD4	Pv CD4	Direction Allele B, expression CD4	Pv CD8
rs12933229	cg01325958	17	37793326	0.303	1.25e-114	T	C	+	0.023 (740)	0.028 (618)	0.034 (119)	STARD3	TSS200	Island	+	0.02233	+	0.007957
rs12933229	cg02201215	14	105714846	0.395	1.29e-158	T	C	+	0.062 (740)	0.095 (618)	0.123 (119)	BRF1	TSS1500	Island	+	0.001766	+	0.07681
rs12933229	cg02201215	14	105714846	0.395	1.29e-158	T	C	+	0.062 (740)	0.095 (618)	0.123 (119)	BTBD6	TSS200	Island	+	0.03588	+	0.9918
rs12933229	cg03944266	4	141445314	0.09	2.68e-31	T	C	+	0.017 (740)	0.019 (618)	0.021 (119)	ELMOD2	TSS200	Island	-	0.001358	-	0.002268
rs12933229	cg03969070	1	36851558	0.463	8.82e-196	T	C	+	0.089 (740)	0.139 (618)	0.179 (119)	STK40	TSS200	Island	+	0.1634	+	0.8296
rs12933229	cg07370464	17	43394456	0.152	1.57e-53	T	C	+	0.087 (740)	0.102 (618)	0.114 (119)	MAP3K14	TSS200	Island	+	0.01947	+	0.1237
rs12933229	cg07558894	7	98030477	0.066	5.44e-23	T	C	+	0.087 (740)	0.095 (618)	0.1 (119)	BAIAP2L1	TSS200	S_Shore	+	0.6198	+	0.5317
rs12933229	cg08071238	16	88137387	0.085	1.46e-29	T	C	-	0.914 (740)	0.908 (618)	0.897 (119)			Island
rs12933229	cg08519233	3	105085521	0.141	2.53e-49	T	C	+	0.069 (740)	0.078 (618)	0.084 (119)	ALCAM	TSS200	N_Shore	-	0.127	-	0.1427
rs12933229	cg10748086	3	13009316	0.039	4.24e-14	T	C	+	0.029 (740)	0.031 (618)	0.031 (119)	IQSEC1	Body	S_Shore	+	0.1106	+	0.07675
rs12933229	cg11143796	4	178363279	0.275	3.48e-102	T	C	+	0.04 (740)	0.052 (618)	0.065 (119)	AGA	Body	Island	-	0.1053	-	0.1483
rs12933229	cg13921324	7	99769118	0.115	5.19e-40	T	C	+	0.201 (740)	0.214 (618)	0.229 (119)	GPC2	Body	Island	+	0.03646	+	0.1443
rs12933229	cg16383001	1	100435543	0.273	2.66e-101	T	C	+	0.029 (740)	0.036 (618)	0.044 (119)	SLC35A3	5'UTR	Island	-	0.006751	-	0.02406
rs12933229	cg16510040	1	40042432	0.197	1.96e-70	T	C	+	0.202 (740)	0.247 (618)	0.287 (119)	PABPC4/PABPC4	1stExon/5'UTR	Island	+	0.07072	+	0.2064
rs12933229	cg17100696	17	71088862	0.048	6.13e-17	T	C	+	0.042 (740)	0.045 (618)	0.047 (119)	SLC39A11	TSS200		-	0.2772	-	0.5296
rs12933229	cg17746833	17	39805051	0.065	6.61e-23	T	C	+	0.013 (740)	0.013 (618)	0.014 (119)			S_Shore
rs12933229	cg21140353	5	179285936	0.147	1.44e-51	T	C	+	0.02 (740)	0.023 (618)	0.026 (119)	C5orf45	TSS200	Island	+	0.07465	+	0.2346
rs12933229	cg21535156	7	1499152	0.325	1.03e-124	T	C	+	0.193 (740)	0.224 (618)	0.254 (119)	MICALL2	TSS200	S_Shore	+	0.001986	+	0.05781
rs12933229	cg23873523	11	2398502	0.201	7.92e-72	T	C	+	0.02 (740)	0.023 (618)	0.027 (119)	CD81	TSS200	Island	+	0.06171	+	0.6608
rs12933229	cg26487966	5	54469136	0.398	1.94e-160	T	C	+	0.08 (740)	0.114 (618)	0.141 (119)	CDC20B	TSS200	Island	+	0.7229	-	0.2585
rs12933229	cg27309189	16	1464772	0.197	1.35e-70	T	C	+	0.055 (740)	0.067 (618)	0.079 (119)	UNKL	TSS200	S_Shore	+	0.002293	+	0.0182
